# Supplementary material for: Suppression by central adenosine A3 receptors of the cholinergic defense against cardiovascular aberrations of sepsis: role of PI3K/MAPKs/NFκB signaling
Source: Front Pharmacol. 2024 Jun 20;15:1418981. doi: 10.3389/fphar.2024.1418981 (PMC11222418; doi:10.3389/fphar.2024.1418981)
Supplement: Supplementary file 2 [file Table3.XLSX]

## Sheet: CGS-NIC
CGS-NIC
rat1 3.1.2021 - CH-1 (CGS-NIC 1)
time				MAP		HR	ΔMAP		ΔHR
0				94.78		414.65	0	0	0
10				104.85		366.58	10.07	0	-48.07
20				101.3		423.98	6.52	0	9.33
30				105.17		393.67	10.39	0	-20.98
40				103.27		386.89	8.49	0	-27.76
50				104.62		389.34	9.84	0	-25.31
60				111.01		376.89	16.23	0	-37.76
70				110.65		376.49	15.87	0	-38.16
80				111.68		409.62	16.9	0	-5.03
90				110.05		390.15	15.27	0	-24.5
100				106.72		399.17	11.94	0	-15.48
110				105.4		394.22	10.62	0	-20.43
120				108.55		415.01	13.77	0	0.36
rat2 3.1.2021- CH-2 (CGS-NIC 2)
time				MAP		HR	ΔMAP		ΔHR
0				120.92		404.65	0	0	0
10				117.31		339.96	-3.61	0	-64.69
20				117.42		388.37	-3.5	0	-16.28
30				118.69		408.02	-2.23	0	3.37
40				115.91		425.95	-5.01	0	21.3
50				117.84		464.4	-3.08	0	59.75
60				116.81		428.09	-4.11	0	23.44
70				118.13		422.98	-2.79	0	18.33
80				114.46		444.11	-6.46	0	39.46
90				111.76		435.49	-9.16	0	30.84
100				112.21		461.09	-8.71	0	56.44
110				115.62		474.87	-5.3	0	70.22
120				111.18		438.86	-9.74	0	34.21
rat3 3.1.2021- CH-3 (CGS-NIC 3)
time				MAP		HR	ΔMAP		ΔHR
0				99.57		408.86	0	0	0
10				99.64		386.46	0.07	0	-22.4
20				104.93		420.47	5.36	0	11.61
30				106.02		422.23	6.45	0	13.37
40				107.76		415.9	8.19	0	7.04
50				107.26		430.16	7.69	0	21.3
60				103.87		427.32	4.3	0	18.46
70				107.06		453.59	7.49	0	44.73
80				106.5		450.15	6.93	0	41.29
90				103.55		419.9	3.98	0	11.04
100				105.44		425.93	5.87	0	17.07
110				101.71		421.28	2.14	0	12.42
120				98.68		412.23	-0.89	0	3.37
rat4 11.1.2021-ch-1 (CGS-NIC 4)
time				MAP		HR	ΔMAP		ΔHR
0				97.62		377.77	0	0	0
10				98.45		375.16	0.83	0	-2.61
20				102.22		381.84	4.6	0	4.07
30				105.21		396.44	7.59	0	18.67
40				105.47		409.8	7.85	0	32.03
50				109.44		425.61	11.82	0	47.84
60				106.97		435.1	9.35	0	57.33
70				101.12		431.33	3.5		53.56
80				92.94		414.8	-4.68		37.03
90				89.63		400.22	-7.99		22.45
100				91.91		415.39	-5.71		37.62
110				86.41		438.49	-11.21		60.72
120				89.01		421.83	-8.61		44.06
rat5 11.1.2021-CH-2 (CGS-NIC 5)
time				MAP		HR	ΔMAP		ΔHR
0				63.37		395.1	0	0	0
10				71.95		324.71	8.58	0	-70.39
20				68.17		329.79	4.8	0	-65.31
30				68.58		335.62	5.21	0	-59.48
40				68.46		347.82	5.09	0	-47.28
50				65.32		337	1.95		-58.1
60				60.4		341.15	-2.97		-53.95
70				61		338.4	-2.37		-56.7
80				57.37		332.96	-6		-62.14
90				57.9		328.84	-5.47		-66.26
100				56.13		325.9	-7.24		-69.2
110				56.42		331.28	-6.95		-63.82
120				63.43		349.82	0.06		-45.28
rat6 11.1.2021 CH3 (CGS-NIC 6)
time				MAP		HR	ΔMAP		ΔHR
0				89.32		358.4	0	0	0
10				93.77		345.55	4.45	0	-12.85
20				94.98		330.97	5.66	0	-27.43
30				97.01		357.05	7.69	0	-1.35
40				97.22		331.85	7.9	0	-26.55
50				97.67		339.98	8.35	0	-18.42
60				97.82		350.58	8.5	0	-7.82
70				100.7		355.67	11.38		-2.73
80				98.36		337.28	9.04		-21.12
90				98.64		343.28	9.32		-15.12
100				98.3		313.27	8.98		-45.13
110				96.95		325.45	7.63		-32.95
120				97.45		316.52	8.13		-41.88
rat7 21.1.2021-CH-2(CGS 7)
time				MAP		HR	ΔMAP		ΔHR
0				83.93		373.94	0	0	0
10				86.68		374.81	2.75	0	0.87
20				84.08		380.18	0.15	0	6.24
30				83.86		384.73	-0.07	0	10.79
40				83.08		401.07	-0.85	0	27.13
50				85.16		407.99	1.23	0	34.05
60				85.22		389.6	1.29	0	15.66
70				82.11		394.08	-1.82	0	20.14
80				83.79		400.62	-0.14	0	26.68
90				84.14		399.91	0.21	0	25.97
100				81.34		402.06	-2.59	0	28.12
110				81.86		402.41	-2.07	0	28.47
120				82.6		401.6	-1.33	0	27.66
time				MAP		HR	ΔMAP		ΔHR
0							0	0	0
10							0	0	0
20							0	0	0
30							0	0	0
40							0	0	0
50							0	0	0
60							0	0	0
70							0	0	0
80							0	0	0
90							0	0	0
100							0	0	0
110							0	0	0
120							0	0	0
time				MAP		HR	ΔMAP		ΔHR
0							0	0	0
10							0	0	0
20			.				0	0	0
30							0	0	0
40							0	0	0
50							0	0	0
60							0	0	0
70							0	0	0
80							0	0	0
90							0	0	0
100							0	0	0
110							0	0	0
120							0	0	0
time				MAP		HR	ΔMAP		ΔHR
0							0	0	0
10							0	0	0
20							0	0	0
30							0	0	0
40							0	0	0
50							0	0	0
60							0	0	0
70							0	0	0
80							0	0	0
90							0	0	0
100							0	0	0
110							0	0	0
120							0	0	0

## Sheet: CSC-NIC
CSC-NIC
rat1 13.1.2021 - CH-1 (CSC-NIC 1)
time				MAP		HR	ΔMAP		ΔHR
0				83.69		384.3	0	0	0
10				87.61		319.07	3.92	0	-65.23
20				89.21		344.55	5.52	0	-39.75
30				93.32		334.61	9.63	0	-49.69
40				97.26		352.69	13.57	0	-31.61
50				94.01		354.01	10.32	0	-30.29
60				98.24		359.76	14.55	0	-24.54
70				95.94		356.86	12.25	0	-27.44
80				92.24		353.58	8.55	0	-30.72
90				97.64		356.18	13.95	0	-28.12
100				94.73		354.3	11.04	0	-30
110				92.86		348.52	9.17	0	-35.78
120				95.18		357.46	11.49	0	-26.84
rat2 13.1.2021- CH-2 (CSC-NIC 2)
time				MAP		HR	ΔMAP		ΔHR
0				100.62		399.03	0	0	0
10				99.24		367.64	-1.38	0	-31.39
20				105.3		385.62	4.68	0	-13.41
30				105.59		398.74	4.97	0	-0.29
40				100.94		399.08	0.32	0	0.05
50				100.97		379.08	0.35	0	-19.95
60				101.07		377.37	0.45	0	-21.66
70				103.03		386.21	2.41	0	-12.82
80				101.2		386.44	0.58	0	-12.59
90				101.96		382.58	1.34	0	-16.45
100				99.63		394	-0.99	0	-5.03
110				99.51		380.44	-1.11	0	-18.59
120				103.96		356.48	3.34	0	-42.55
rat3 13.1.2021- CH-3 (CSC-NIC 3)
time				MAP		HR	ΔMAP		ΔHR
0				93.72		380.13	0	0	0
10				99.91		336.88	6.19	0	-43.25
20				100.24		325.51	6.52	0	-54.62
30				101.03		336.3	7.31	0	-43.83
40				101.34		340.25	7.62	0	-39.88
50				103.37		356.23	9.65	0	-23.9
60				100.2		339.1	6.48	0	-41.03
70				100.86		361.49	7.14	0	-18.64
80				98.15		372	4.43	0	-8.13
90				98.85		376.7	5.13	0	-3.43
100				101.38		373.75	7.66	0	-6.38
110				98.91		361.05	5.19	0	-19.08
120				99.79		356.72	6.07	0	-23.41
rat4 17.1.2021-ch-1 (CSC-NIC 4)
time				MAP		HR	ΔMAP		ΔHR
0				92.03		392.36	0	0	0
10				93.68		305.32	1.65	0	-87.04
20				95.03		349.31	3	0	-43.05
30				96.74		369.3	4.71	0	-23.06
40				96.15		360.24	4.12	0	-32.12
50				98.17		364.19	6.14	0	-28.17
60				101.63		397.01	9.6	0	4.65
70				97.64		391.04	5.61		-1.32
80				97.94		387.35	5.91		-5.01
90				99.81		402.76	7.78		10.4
100				101.09		403.87	9.06		11.51
110				99.88		404.01	7.85		11.65
120				101.27		391.57	9.24		-0.79
rat5 17.1.2021-CH-2 (CSC-NIC 5)
time				MAP		HR	ΔMAP		ΔHR
0				80.62		504.67	0	0	0
10				78.71		494.28	-1.91	0	-10.39
20				79.69		487.79	-0.93	0	-16.88
30				78.65		495.98	-1.97	0	-8.69
40				77.09		503.36	-3.53	0	-1.31
50				80.17		510.23	-0.45		5.56
60				78.34		522.51	-2.28		17.84
70				76.54		504.32	-4.08		-0.35
80				78.12		509.35	-2.5		4.68
90				79.4		518.69	-1.22		14.02
100				80.62		522.28	0		17.61
110				77.44		497.99	-3.18		-6.68
120				76.07		505.97	-4.55		1.3
rat6 17.1.2021 CH3 (CSC-NIC 6)
time				MAP		HR	ΔMAP		ΔHR
0				99.45		399.12	0	0	0
10				100.39		399.35	0.94	0	0.23
20				101.03		396.53	1.58	0	-2.59
30				100.28		396.46	0.83	0	-2.66
40				103.89		403.87	4.44	0	4.75
50				102.72		412.63	3.27	0	13.51
60				103.49		405.17	4.04	0	6.05
70				102.82		394.52	3.37		-4.6
80				102.07		402.37	2.62		3.25
90				102.42		387.05	2.97		-12.07
100				103.08		401.01	3.63		1.89
110				102.45		394.58	3		-4.54
120				100.5		388.89	1.05		-10.23
rat7 21.1.2021-CH-1(CSC-NIC 7)
time				MAP		HR	ΔMAP		ΔHR
0				104.3		402.14	0	0	0
10				113.5		379.4	9.2	0	-22.74
20				109.91		399.88	5.61	0	-2.26
30				109.63		388.33	5.33	0	-13.81
40				108.45		394.95	4.15	0	-7.19
50				105.68		401.91	1.38	0	-0.23
60				106.63		410.46	2.33	0	8.32
70				105.22		411.03	0.92	0	8.89
80				101.09		420.8	-3.21	0	18.66
90				107.42		464.75	3.12	0	62.61
100				101.93		422.55	-2.37	0	20.41
110				102.58		446.16	-1.72	0	44.02
120				103.19		479.32	-1.11	0	77.18
rat8 21.1.2021-CH-3(CSC-NIC 8)
time				MAP		HR	ΔMAP		ΔHR
0				83.41		449.66	0	0	0
10				90.84		472.84	7.43	0	23.18
20				89.32		475.71	5.91	0	26.05
30				89.46		490.21	6.05	0	40.55
40				98.47		506.14	15.06	0	56.48
50				98.16		502.07	14.75	0	52.41
60				95.65		499.12	12.24	0	49.46
70				95.75		491.09	12.34	0	41.43
80				99.87		483.57	16.46	0	33.91
90				97.92		480.89	14.51	0	31.23
100				96.13		490.84	12.72	0	41.18
110				94.17		494.68	10.76	0	45.02
120				96.99		479.63	13.58	0	29.97
time				MAP		HR	ΔMAP		ΔHR
0							0	0	0
10							0	0	0
20			.				0	0	0
30							0	0	0
40							0	0	0
50							0	0	0
60							0	0	0
70							0	0	0
80							0	0	0
90							0	0	0
100							0	0	0
110							0	0	0
120							0	0	0
time				MAP		HR	ΔMAP		ΔHR
0							0	0	0
10							0	0	0
20							0	0	0
30							0	0	0
40							0	0	0
50							0	0	0
60							0	0	0
70							0	0	0
80							0	0	0
90							0	0	0
100							0	0	0
110							0	0	0
120							0	0	0

## Sheet: CSC
CSC 40 µg/rat
rat1 25.11.2020 - CH-1 (CSC 1)
time				MAP		HR	ΔMAP		ΔHR
0				121.1		364.15	0	0	0
10				114		346.61	-7.1	0	-17.54
20				120.47		341.28	-0.63	0	-22.87
30				120.46		364.24	-0.64	0	0.09
40				120.47		364.14	-0.63	0	-0.01
50				120.27		349.08	-0.83	0	-15.07
60				116.6		352.81	-4.5	0	-11.34
70				118.74		358.12	-2.36	0	-6.03
80				120.17		346.21	-0.93	0	-17.94
90				119.93		353.61	-1.17	0	-10.54
100				118.78		335.95	-2.32	0	-28.2
110				119.49		353.17	-1.61	0	-10.98
120				119.2		350.06	-1.9	0	-14.09
rat2 25.11.2020- CH-2 (CSC 2)
time				MAP		HR	ΔMAP		ΔHR
0				69.33		373.17	0	0	0
10				70.42		339.94	1.09	0	-33.23
20				70.15		377.34	0.82	0	4.17
30				72.58		409.93	3.25	0	36.76
40				69.32		391.8	-0.01	0	18.63
50				69.23		373.01	-0.1	0	-0.16
60				69.23		391.82	-0.1	0	18.65
70				70.53		376.62	1.2	0	3.45
80				71.33		360.26	2	0	-12.91
90				71.89		360.21	2.56	0	-12.96
100				72.62		379.59	3.29	0	6.42
110				74.58		364.82	5.25	0	-8.35
120				73.91		380.36	4.58	0	7.19
rat3 25.11.2020- CH-3 (CSC 3)
time				MAP		HR	ΔMAP		ΔHR
0				126.1		418.18	0	0	0
10				126.37		408.43	0.27	0	-9.75
20				125.68		402.82	-0.42	0	-15.36
30				123.82		398.5	-2.28	0	-19.68
40				123.51		434.78	-2.59	0	16.6
50				127.72		476.31	1.62	0	58.13
60				127.52		441.44	1.42	0	23.26
70				124.58		465.95	-1.52	0	47.77
80				124.55		437.33	-1.55	0	19.15
90				125.03		447.96	-1.07	0	29.78
100				124.95		474.29	-1.15	0	56.11
110				125.87		458.4	-0.23	0	40.22
120				123.06		479.37	-3.04	0	61.19
rat4 2.12.2020-ch-1 (CSC4)
time				MAP		HR	ΔMAP		ΔHR
0				106.5		415.98	0	0	0
10				117.63		437.03	11.13	0	21.05
20				116.7		423.43	10.2	0	7.45
30				116.33		407.26	9.83	0	-8.72
40				114.01		398.88	7.51	0	-17.1
50				115.22		403.53	8.72	0	-12.45
60				114.79		401.06	8.29	0	-14.92
70				113.27		402.72	6.77		-13.26
80				110.72		402.83	4.22		-13.15
90				110.85		409.77	4.35		-6.21
100				110.26		411.71	3.76		-4.27
110				105.63		404.26	-0.87		-11.72
120				103.51		420.13	-2.99		4.15
rat5 2.12.2020-CH-2 (CSC 5)
time				MAP		HR	ΔMAP		ΔHR
0				87.33		379.37	0	0	0
10				89.52		409.98	2.19	0	30.61
20				90.78		396.98	3.45	0	17.61
30				92.27		389.59	4.94	0	10.22
40				90.58		419.33	3.25	0	39.96
50				90.57		398.99	3.24		19.62
60				93.89		385.01	6.56		5.64
70				93.05		382.11	5.72		2.74
80				90.36		378.99	3.03		-0.38
90				91.91		387.62	4.58		8.25
100				89.82		393.56	2.49		14.19
110				90.11		394.7	2.78		15.33
120				90.7		377.28	3.37		-2.09
rat6 2.12.2020 CH2 (CSC6)
time				MAP		HR	ΔMAP		ΔHR
0				91.36		387.63	0	0	0
10				95.21		384.42	3.85	0	-3.21
20				95.35		388.02	3.99	0	0.39
30				96.38		379.61	5.02	0	-8.02
40				95.2		372.94	3.84	0	-14.69
50				100.32		354.84	8.96	0	-32.79
60				103.97		358.94	12.61	0	-28.69
70				100.69		361.82	9.33		-25.81
80				100.61		376.39	9.25		-11.24
90				100.72		358.93	9.36		-28.7
100				99.55		343.84	8.19		-43.79
110				100.81		344.58	9.45		-43.05
120				99.03		356.89	7.67		-30.74
rat7 9.12.2020-CH-2(CSC 7)
time				MAP		HR	ΔMAP		ΔHR
0				105.15		477.53	0	0	0
10				103.19		463.67	-1.96	0	-13.86
20				104.08		462.17	-1.07	0	-15.36
30				102.46		454.3	-2.69	0	-23.23
40				100.42		449.07	-4.73	0	-28.46
50				100.04		453.83	-5.11	0	-23.7
60				102.59		453.45	-2.56	0	-24.08
70				100.99		440.02	-4.16	0	-37.51
80				104.16		473.68	-0.99	0	-3.85
90				105.49		455	0.34	0	-22.53
100				100.49		426.57	-4.66	0	-50.96
110				101.04		429.31	-4.11	0	-48.22
120				102.17		436.17	-2.98	0	-41.36
rat8 9.12.2020-CH-3(CSC-8)
time				MAP		HR	ΔMAP		ΔHR
0				105.88		423.77	0	0	0
10				111.41		429.54	5.53	0	5.77
20				106.75		426.74	0.87	0	2.97
30				104.9		384.66	-0.98	0	-39.11
40				100.32		380.59	-5.56	0	-43.18
50				103.35		382.97	-2.53	0	-40.8
60				105.68		391.61	-0.2	0	-32.16
70				103.75		391.22	-2.13	0	-32.55
80				106.26		378.09	0.38	0	-45.68
90				103.47		381.35	-2.41	0	-42.42
100				105.49		366.99	-0.39	0	-56.78
110				106.37		380.68	0.49	0	-43.09
120				102.31		376.41	-3.57	0	-47.36
time				MAP		HR	ΔMAP		ΔHR
0							0	0	0
10							0	0	0
20			.				0	0	0
30							0	0	0
40							0	0	0
50							0	0	0
60							0	0	0
70							0	0	0
80							0	0	0
90							0	0	0
100							0	0	0
110							0	0	0
120							0	0	0
time				MAP		HR	ΔMAP		ΔHR
0							0	0	0
10							0	0	0
20							0	0	0
30							0	0	0
40							0	0	0
50							0	0	0
60							0	0	0
70							0	0	0
80							0	0	0
90							0	0	0
100							0	0	0
110							0	0	0
120							0	0	0

## Sheet: CGS
CGS 2 µg/rat
rat1 15.11.2020 - CH-1 (CGS 1)
time				MAP		HR	ΔMAP		ΔHR
0				129.96		486.43	0	0	0
10				125.49		512.16	-4.47	0	25.73
20				120.65		481.6	-9.31	0	-4.83
30				119.12		483.32	-10.84	0	-3.11
40				114.22		460	-15.74	0	-26.43
50				108.61		457.51	-21.35	0	-28.92
60				105.24		501.7	-24.72	0	15.27
70				98.93		481.21	-31.03	0	-5.22
80				103.14		476.73	-26.82	0	-9.7
90				99.26		475.81	-30.7	0	-10.62
100				100.3		463.66	-29.66	0	-22.77
110				97.9		491.05	-32.06	0	4.62
120				99.24		485.46	-30.72	0	-0.97
rat2 15.11.2020- CH-2 (CGS 2)
time				MAP		HR	ΔMAP		ΔHR
0				124.04		501.44	0	0	0
10				125.1		501.05	1.06	0	-0.39
20				127.81		507.64	3.77	0	6.2
30				124.69		501.25	0.65	0	-0.19
40				121.74		487.34	-2.3	0	-14.1
50				118.53		473.23	-5.51	0	-28.21
60				117.49		471.34	-6.55	0	-30.1
70				115.69		493.75	-8.35	0	-7.69
80				116.1		497.9	-7.94	0	-3.54
90				113.08		463.58	-10.96	0	-37.86
100				112.93		448.78	-11.11	0	-52.66
110				114.37		471.27	-9.67	0	-30.17
120				113.23		473.2	-10.81	0	-28.24
rat3 22.11.2020- CH-1 (CGS 3)
time				MAP		HR	ΔMAP		ΔHR
0				133.34		416.34	0	0	0
10				124.5		392.12	-8.84	0	-24.22
20				126.22		426.4	-7.12	0	10.06
30				122.26		395.57	-11.08	0	-20.77
40				121.59		424.58	-11.75	0	8.24
50				122.52		458.63	-10.82	0	42.29
60				117.34		402.33	-16	0	-14.01
70				119.26		452.2	-14.08	0	35.86
80				115.02		437.61	-18.32	0	21.27
90				118.44		465.66	-14.9	0	49.32
100				115.92		440.28	-17.42	0	23.94
110				118.3		435.7	-15.04	0	19.36
120				112.67		410.28	-20.67	0	-6.06
rat4 22.11.2020-ch-2 (CGS4)
time				MAP		HR	ΔMAP		ΔHR
0				99.44		464.92	0	0	0
10				99.45		441.07	0.01	0	-23.85
20				99.62		422.39	0.18	0	-42.53
30				96.98		473.61	-2.46	0	8.69
40				98.31		443.27	-1.13	0	-21.65
50				99.89		437.11	0.45	0	-27.81
60				93.82		457.73	-5.62	0	-7.19
70				97.55		469.22	-1.89		4.3
80				97.83		495.08	-1.61		30.16
90				98.5		507.71	-0.94		42.79
100				98.16		476.52	-1.28		11.6
110				96.82		513.77	-2.62		48.85
120				82.52		533.67	-16.92		68.75
rat5 22.11.2020-CH-3 (CGS 5)
time				MAP		HR	ΔMAP		ΔHR
0				129.7		398.35	0	0	0
10				122.94		408.16	-6.76	0	9.81
20				123.17		400.08	-6.53	0	1.73
30				127.38		436.11	-2.32	0	37.76
40				131.73		432.95	2.03	0	34.6
50				131.64		416.1	1.94		17.75
60				133.99		384.74	4.29		-13.61
70				133.2		405.31	3.5		6.96
80				127.97		414.76	-1.73		16.41
90				132.53		405.3	2.83		6.95
100				122.66		386.88	-7.04		-11.47
110				119.44		373.69	-10.26		-24.66
120				122		404.68	-7.7		6.33
rat6 22.11.2020 CH2 (CGS 6)
time				MAP		HR	ΔMAP		ΔHR
0				98.35		399.04	0	0	0
10				106.88		423.94	8.53	0	24.9
20				104.44		425.91	6.09	0	26.87
30				97.77		431.81	-0.58	0	32.77
40				97.2		427.38	-1.15	0	28.34
50				97.37		405.52	-0.98	0	6.48
60				96.58		396.96	-1.77	0	-2.08
70				95.24		385.99	-3.11		-13.05
80				94.48		403.44	-3.87		4.4
90				97.88		416.46	-0.47		17.42
100				98.04		401.19	-0.31		2.15
110				96		398.82	-2.35		-0.22
120				93.61		401.75	-4.74		2.71
rat7 9.12.2020-CH-1(CGS 7)
time				MAP		HR	ΔMAP		ΔHR
0				109.09		422.19	0	0	0
10				103.19		409.93	-5.9	0	-12.26
20				98.86		402	-10.23	0	-20.19
30				96.11		399.43	-12.98	0	-22.76
40				100.79		424.21	-8.3	0	2.02
50				101.33		415.77	-7.76	0	-6.42
60				100.49		421.6	-8.6	0	-0.59
70				100.03		406.21	-9.06	0	-15.98
80				97.93		393.82	-11.16	0	-28.37
90				96.83		398.7	-12.26	0	-23.49
100				94.91		380.47	-14.18	0	-41.72
110				97.78		412.53	-11.31	0	-9.66
120				96.36		404.35	-12.73	0	-17.84
time				MAP		HR	ΔMAP		ΔHR
0							0	0	0
10							0	0	0
20							0	0	0
30							0	0	0
40							0	0	0
50							0	0	0
60							0	0	0
70							0	0	0
80							0	0	0
90							0	0	0
100							0	0	0
110							0	0	0
120							0	0	0
time				MAP		HR	ΔMAP		ΔHR
0							0	0	0
10							0	0	0
20			.				0	0	0
30							0	0	0
40							0	0	0
50							0	0	0
60							0	0	0
70							0	0	0
80							0	0	0
90							0	0	0
100							0	0	0
110							0	0	0
120							0	0	0
time				MAP		HR	ΔMAP		ΔHR
0							0	0	0
10							0	0	0
20							0	0	0
30							0	0	0
40							0	0	0
50							0	0	0
60							0	0	0
70							0	0	0
80							0	0	0
90							0	0	0
100							0	0	0
110							0	0	0
120							0	0	0

## Sheet: Collective
ΔMAP
Time	IB-MECA			MECA-NIC			VUF			VUF-NIC			CGS 2 µg/rat			CSC 40 µg/rat			CGS-NIC			CSC-NIC
	ΔMAP	SEM	SDEV	ΔMAP	SEM	SDEV	ΔMAP	SEM	SDEV	ΔMAP	SEM	SDEV	ΔMAP	SEM	SDEV	ΔMAP	SEM	SDEV	ΔMAP	SEM	SDEV	ΔMAP	SEM	SDEV
0	0	0	0	0	0	0	0	0	0	0	0	0	0	0	0	0	0	0	0	0	0	0	0	0
10	-3.225	1.89091	5.34831	5.06857	2.46199	7.38597	4.834	3.68561	9.75121	2.33537	1.95781	5.17989	-2.33857	2.25851	5.97545	1.875	1.89673	5.36475	3.30571	1.82325	4.82386	3.255	1.45114	4.10445
20	-3.60667	3.01378	8.52425	2.15143	2.24694	6.74082	4.364	3.63445	9.61586	3.28767	0.640687	1.6951	-3.30714	2.48537	6.57568	2.15125	1.32279	3.74141	3.37	1.38228	3.65718	3.98625	0.911467	2.57802
30	-4.29333	1.82724	5.16822	1.15	1.51677	4.55032	6.84	3.31801	8.77862	6.14291	1.82006	4.81542	-5.65857	2.1647	5.72726	2.05625	1.56282	4.42032	5.00429	1.71215	4.52991	4.6075	1.28735	3.64117
40	-1.87	1.10612	3.12858	2.33143	1.32	3.96	7.89	5.02306	13.2898	8.6172	1.98638	5.25547	-5.47714	2.47231	6.54111	0.135	1.59213	4.50324	4.52286	2.02206	5.34986	5.71875	2.21139	6.25476
50	-5.94833	1.07116	3.02969	3.47857	0.959003	2.87701	9.818	5.4033	14.2958	8.00149	2.17412	5.75219	-6.29	3.05291	8.07724	1.74625	1.78415	5.04634	5.4	2.04752	5.41723	5.67625	1.93673	5.47789
60	-5.39833	1.87214	5.29522	2.89429	0.849027	2.54708	9.434	4.58864	12.1404	9.45863	2.07594	5.49243	-8.42429	3.58662	9.48931	2.69	2.07773	5.87672	4.65571	2.74826	7.27121	5.92625	2.0782	5.87803
70	-5.66167	1.99174	5.6335	3.71429	1.02045	3.06135	11.728	5.34353	14.1376	11.1901	2.21689	5.86533	-9.14571	4.23393	11.2019	1.60625	1.77343	5.01601	4.46571	2.78955	7.38045	4.995	1.98137	5.60417
80	-4.62167	1.33517	3.77642	4.12714	1.54308	4.62924	11.874	4.97737	13.1689	10.8715	2.61324	6.91397	-10.2071	3.56499	9.43209	1.92625	1.27658	3.6107	2.22714	3.38163	8.94696	4.105	2.26595	6.40908
90	-5.34333	1.68572	4.76795	4.29571	1.56057	4.68172	12.906	4.51141	11.9361	12.6443	3.33575	8.82557	-9.62857	4.35091	11.5114	2.0675	1.39068	3.93343	0.88	3.47839	9.20295	5.9475	2.03033	5.74264
100	-8.49833	1.34025	3.79079	4.26571	1.61483	4.84449	13.236	5.03068	13.3099	13.9372	2.49147	6.59181	-11.5714	3.84735	10.1791	1.15125	1.44053	4.07444	0.362857	3.17855	8.40965	5.09375	2.05567	5.8143
110	-7.79	1.3842	3.9151	4.64429	1.07587	3.22761	14.958	4.67868	12.3786	15.8601	3.65434	9.66849	-11.9014	3.78473	10.0135	1.39375	1.5212	4.30261	-0.734286	3.00059	7.93881	3.745	1.88759	5.33891
120	-8.915	1.52273	4.30694	3.91857	0.984142	2.95243	13.536	4.72684	12.506	16.9443	4.5313	11.9887	-14.8986	3.32433	8.79534	0.1425	1.54929	4.38205	0.198571	3.18851	8.43601	4.88875	2.24266	6.34319
ΔHR
Time		IB-MECA		MECA-NIC			VUF			VUF-NIC			CGS 2 µg/rat			CSC 40 µg/rat			CGS 2 µg/rat			CSC 40 µg/rat
	ΔHR	SEM	SDEV	ΔHR	SEM	SDEV	ΔHR	SEM	SDEV	ΔHR	SEM	SDEV	ΔHR	SEM	SDEV	ΔHR	SEM	SDEV	ΔHR	SEM	SDEV	ΔHR	SEM	SDEV
0	0	0	0	0	0	0	0	0	0	0	0	0	0	0	0	0	0	0	0	0	0	0	0	0
10	16.3269	16.7075	47.2559	11.4817	4.74568	14.237	6.56528	14.8704	39.3433	-4.3854	7.21066	19.0776	-0.04	7.99428	21.1509	-2.52	7.40646	20.9486	-31.4486	11.1287	29.4438	-29.5788	12.5712	35.5568
20	23.2123	13.7556	38.9067	7.7242	4.28191	12.8457	3.82218	12.3614	32.7053	6.29283	7.95752	21.0536	-3.24143	8.49489	22.4754	-2.625	4.8766	13.7931	-11.11	10.5742	27.9767	-18.3138	9.34339	26.4271
30	5.82356	6.12094	17.3126	-8.0944	6.43798	19.3139	0.93062	9.46275	25.0361	9.32687	7.11924	18.8357	4.62714	8.97676	23.7503	-6.46125	8.1489	23.0486	-5.08714	10.2977	27.2452	-12.685	9.95736	28.1637
40	11.1592	3.63794	10.2896	-6.74163	4.894	14.682	-5.03096	11.5311	30.5084	11.7024	5.89527	15.5974	1.57429	9.02513	23.8782	-3.53125	9.73063	27.5224	-2.01286	11.9001	31.4848	-6.35375	10.8268	30.6228
50	6.71726	4.46839	12.6385	-1.85874	5.80765	17.423	-8.18074	10.709	28.3333	20.954	12.3121	32.5748	-3.54857	10.3557	27.3987	-5.9025	11.3145	32.0022	8.73	16.3982	43.3855	-3.8825	9.92827	28.0814
60	18.4039	8.38625	23.7199	-4.50616	6.44633	19.339	3.94782	10.1401	26.8282	12.6456	4.25177	11.2491	-7.47286	5.31431	14.0603	-7.955	7.56264	21.3904	2.19429	14.4634	38.2667	-0.11375	10.0416	28.402
70	21.5923	7.86294	22.2398	-0.256814	5.74683	17.2405	26.7236	20.6675	54.681	15.3719	6.33572	16.7627	0.74	6.65669	17.612	-7.65	9.61588	27.1978	5.59571	15.4846	40.9683	-1.85625	7.38688	20.8932
80	20.4979	7.68926	21.7485	9.83644	7.14476	21.4343	17.4159	12.9421	34.2415	16.5293	5.17473	13.6911	4.37571	7.60347	20.1169	-10.75	6.45261	18.2507	8.02429	14.822	39.2152	0.50625	6.97178	19.7192
90	17.1218	5.61429	15.8796	10.073	4.29367	12.881	24.0453	9.58444	25.3581	19.5076	10.0122	26.4898	6.35857	12.3733	32.7366	-10.6662	7.89793	22.3387	-2.22571	13.3059	35.2042	7.27375	10.3472	29.2662
100	13.2558	4.30777	12.1842	9.36884	5.13187	15.3956	25.2753	15.2815	40.431	44.232	13.5533	35.8588	-12.99	10.5726	27.9726	-13.41	13.6958	38.7376	1.34857	17.4131	46.0708	6.39875	7.55572	21.3708
110	13.0479	6.39128	18.0773	21.9731	7.3524	22.0572	23.0059	16.3285	43.2011	48.6515	11.947	31.6089	1.16	10.2176	27.0332	-13.7325	10.9437	30.9536	7.80429	18.7288	49.5518	2.0025	10.4568	29.5762
120	15.6642	6.78739	19.1976	15.7855	11.4146	34.2438	36.7977	8.01601	21.2084	46.2007	12.1853	32.2392	3.52571	11.7922	31.1993	-7.88875	12.2596	34.6755	3.21429	13.4696	35.6372	0.57875	13.3885	37.8685
MECA	A3 adenosine receptor agonist
VUF	A3 adenosine receptor antagonist

## Sheet: AUC
AUC(net area)	MAP
	rat1	rat2	rat3	rat4	rat5	rat6	rat7	rat8	MEAN	STDEV	SEM
MECA 4 µg		-1309	-325.2	-795	-353.4	-311.2	-549.5		-607.217	390.558	138.083
MECA-NIC	-54.27	489.8	905.2	194.1	312.1		136.5	821.3	400.676	357.467	126.384
VUF 2 µg	1539	-550.8	3107		734.6	900.2		697.3	1071.22	1206.36	426.513
VUF-NIC	1007	933.3	2155		278.1	802.3	1017	1566	1108.39	596.819	211.008
CGS 2 µg									#DIV/0!	#DIV/0!	#DIV/0!
CSC 40 µg									#DIV/0!	#DIV/0!	#DIV/0!
CGS-NIC									#DIV/0!	#DIV/0!	#DIV/0!
CSC-NIC									#DIV/0!	#DIV/0!	#DIV/0!
AUC(net area)	HR
	rat1	rat2	rat3	rat4	rat5	rat6	rat7	rat8	MEAN	STDEV	SEM
MECA 4 µg	2103	831.9	124.3		-409.6	4956	2569	2065	1748.51	1794.56	634.473
MECA-NIC	1988	2734	-861.3	-316	-1525	396.6	1566		568.9	1577.89	557.867
VUF 2 µg	2116	-2071		6466	-635.8	970.8		2678	1587.33	2965.68	1048.53
VUF-NIC	1783	2163	1418	3498	2098	2577			2256.17	721.83	255.205
CGS 2 µg									#DIV/0!	#DIV/0!	#DIV/0!
CSC 40 µg									#DIV/0!	#DIV/0!	#DIV/0!
CGS-NIC									#DIV/0!	#DIV/0!	#DIV/0!
CSC-NIC									#DIV/0!	#DIV/0!	#DIV/0!
MECA	A3 adenosine receptor agonist
VUF	A3 adenosine receptor antagonist

## Sheet: Baseline
	MAP
baseline	rat1	rat2	rat3	rat4	rat5	rat6	rat7	rat8	average	SEM	SDEV
MECA 4 µg	97.16	114.24	96.81	86.77	98.53	102.51	104.7	96.38	99.6375	2.79878	7.91613
MECA-NIC	103.34	96.67	90.34	92.93	110.39	96.46	98.48	107.81	99.5525	2.49189	7.04813
VUF 2 µg	96.96	121.18	88.32	117.94	102.78	94.69		91.41	103.645	4.66987	12.9139
VUF-NIC	97.2396	85.06	98.96	97.92	114.84	79.48	80.21	105.17	94.8599	4.40077	12.4473
CGS 2 µg	129.96	124.04	133.34	99.44	129.7	98.35	109.09		117.703	5.69272	15.0615
CSC 40 µg	121.1	69.33	126.1	106.5	87.33	91.36	105.15	105.88	101.594	6.52642	18.4595
CGS-NIC	94.78	120.92	99.57	97.62	63.37	89.32	83.93		92.7871	6.58395	17.4195
CSC-NIC	83.69	100.62	93.72	92.03	80.62	99.45	104.3	83.41	92.23	3.15091	8.91212
	HR
baseline	rat1	rat2	rat3	rat4	rat5	rat6	rat7	rat8	average	SEM	SDEV
MECA 4 µg	379.454	327.008	389.729	305.402	333.553	346.188	307.753	304.006	336.637	11.7415	33.2099
MECA-NIC	332.031	314.521	353.061	363.421	342.119	336.919	371.199	344.175	344.681	6.3546	17.9735
VUF 2 µg	352.702	458.36	325.748	368.531	315.952	337.884		349.124	358.329	16.7717	47.4375
VUF-NIC	394.512	427.336	455.93	421.32	367.49	360.69	386.035	369.26	397.822	12.0002	33.9417
CGS 2 µg	486.43	501.44	416.34	464.92	398.35	399.04	422.19		441.244	16.0581	42.4857
CSC 40 µg	364.15	373.17	418.18	415.98	379.37	387.63	477.53	423.77	402.287	14.755	39.0381
CGS-NIC	414.65	404.65	408.86	377.77	395.1	358.4	373.94		390.481	7.88064	20.8502
CSC-NIC	384.3	399.03	380.13	392.36	504.67	399.12	402.14	449.66	413.926	14.9859	42.3866
MECA	A3 adenosine receptor agonist
VUF	A3 adenosine receptor antagonist

## Sheet: VUF-NIC
VUF-NIC
rat1 1.8.2021 - CH-1 (VUF-NIC- 1)
time				MAP		HR	ΔMAP		ΔHR
0				97.2396		394.512	0		0
10				106.127		399.377	8.8876		4.8652
20				101.153		382.188	3.9137		-12.3238
30				103.15		383.852	5.9104		-10.6605
40				103.56		385.289	6.3204		-9.2235
50				107.03		394.842	9.7904		0.3296
60				105.79		396.041	8.5504		1.5291
70				104.32		391.852	7.0804		-2.6602
80				103.86		428.839	6.6204		34.3272
90				103.94		445.737	6.7004		51.2252
100				110.86		442.083	13.6204		47.5711
110				112.14		440.608	14.9004		46.0963
120				114.05		455.785	16.8104		61.2724
rat2 1.8.2021 - CH-2 (VUF-NIC-2)
time				MAP		HR	ΔMAP		ΔHR
0				85.06		427.336	0		0
10				87		444.913	1.94		17.5763
20				88.96		446.257	3.9		18.9206
30				87		416.666	1.94		-10.67
40				89.33		425.731	4.27		-1.605
50				88.83		412.107	3.77		-15.2297
60				89.57		425.512	4.51		-1.8246
70				97.41		439.957	12.35		12.6208
80				95.91		430.312	10.85		2.9757
90				94.9		407.26	9.84		-20.0764
100				98.52		513.8	13.46		86.4636
110				102.32		506.54	17.26		79.2036
120				103.54		523.15	18.48		95.8136
rat3 5.8.2021 - CH-1 (VUF-NIC- 3)
time				MAP		HR	ΔMAP		ΔHR
0				98.96		455.93	0		0
10				106.58		466.271	7.62		10.3407
20				101.08		496.9	2.12		40.9703
30				114.27		491.527	15.31		35.5968
40				114.72		476.718	15.76		20.7884
50				116.89		468.493	17.93		12.5633
60				117.29		473.432	18.33		17.5022
70				118.37		459.038	19.41		3.1079
80				119.33		454.864	20.37		-1.0657
90				120.02		453.673	21.06		-2.2574
100				122.25		454.676	23.29		-1.2542
110				133.47		451.615	34.51		-4.3149
120				138.44		460.858	39.48		4.9279
rat4 5.8.2021-ch-2 (VUF-NIC 4)
time				MAP		HR	ΔMAP		ΔHR
0				97.92		421.32	0		0
10				95.86		395.325	-2.06		-25.9946
20				96.49		406.675	-1.43		-14.6444
30				97.56		432.23	-0.36		10.9104
40				98.72		454.705	0.8		33.3851
50				103.18		501.23	5.26		79.9098
60				98.42		450.06	0.5		28.7401
70				98.06		443.549	0.14		22.2293
80				97.04		448.142	-0.88		26.8217
90				97.91		452.597	-0.01		31.2776
100				102.02		506.46	4.1		85.1402
110				99.62		474.239	1.7		52.9195
120				97.3		459.46	-0.62		38.1402
rat5 5.8.2021-ch-3 (VUF-NIC 5)
time				MAP		HR	ΔMAP		ΔHR
0				114.84		367.49	0		0
10				114.86		362.604	0.02		-4.8856
20				119.87		365.474	5.03		-2.0156
30				114.98		372.675	0.14		5.1854
40				118.13		376.303	3.29		8.8131
50				114.44		389.938	-0.4		22.4478
60				118.69		384.24	3.85		16.7504
70				116.2		379.65	1.36		12.1596
80				114.57		382.671	-0.27		15.1805
90				117.82		386.877	2.98		19.3865
100				119.72		386.13	4.88		18.64
110				120.55		449.05	5.71		81.56
120				117.14		388.38	2.3		20.89
rat6 9.8.2021-ch-1 (VUF-NIC 6)
time				MAP		HR	ΔMAP		ΔHR
0				79.48		360.69	0		0
10				80.08		332.476	0.6		-28.2144
20				84.78		367.54	5.3		6.8499
30				86.34		386.289	6.86		25.5991
40				87.96		378.746	8.48		18.0564
50				85.85		386.393	6.37		25.7032
60				85.58		373.867	6.1		13.1766
70				90.27		405.464	10.79		44.7738
80				87.44		381.627	7.96		20.9365
90				86.91		398.18	7.43		37.4902
100				88.56		389.521	9.08		28.8313
110				86.55		397.134	7.07		36.4444
120				87.86		416.85	8.38		56.16
rat7 9.8.2021-CH-2 (VUF-NIC 7)
time				MAP		HR	ΔMAP		ΔHR
0				80.21		386.035	0		0
10				84.06		314.248	3.85		-71.7864
20				82.18		299.534	1.97		-86.5013
30				86.05		307.035	5.84		-78.9996
40				86.32		350.414	6.11		-35.6212
50				88.4		395.047	8.19		9.0124
60				89.77		408.253	9.56		22.2186
70				91.48		364.395	11.27		-21.64
80				93.63		418.138	13.42		32.1031
90				92.81		428.778	12.6		42.7433
100				91.68		444.018	11.47		57.9827
110				92.13		376.94	11.92		-9.0949
120				91.13		402.32	10.92		16.2849
rat8 30.8.2021-CH-3(VUF-NIC 8)
time				MAP		HR	ΔMAP		ΔHR
0				105.17		369.26	0	0	0
10				98.6		313.87	-6.57	0	-55.3898
20				105.95		300.915	0.78	0	-68.345
30				112.17		314.19	7	0	-55.07
40				121.26		307.37	16.09	0	-61.89
50				115.53		298.95	10.36	0	-70.31
60				120.48		300.569	15.31	0	-68.6909
70				121.24		302.854	16.07	0	-66.4056
80				122.32		310.252	17.15	0	-59.0078
90				133.07		338.787	27.9	0	-30.4732
100				126.93		334.986	21.76	0	-34.2742
110				124.82		344.3	19.65	0	-24.9599
120				127.41		321.494	22.24	0	-47.7657
time				MAP		HR	ΔMAP		ΔHR
0							0	0	0
10							0	0	0
20			.				0	0	0
30							0	0	0
40							0	0	0
50							0	0	0
60							0	0	0
70							0	0	0
80							0	0	0
90							0	0	0
100							0	0	0
110							0	0	0
120							0	0	0
time				MAP		HR	ΔMAP		ΔHR
0							0	0	0
10							0	0	0
20							0	0	0
30							0	0	0
40							0	0	0
50							0	0	0
60							0	0	0
70							0	0	0
80							0	0	0
90							0	0	0
100							0	0	0
110							0	0	0
120							0	0	0

## Sheet: VUF
VUF
rat1 9.8.2021 - CH-3 (VUF 1)
time				MAP		HR	ΔMAP		ΔHR
0				96.96		352.702	0	0	0
10				104.17		377.205	7.21	0	24.5038
20				102.71		392.338	5.75	0	39.6364
30				107.05		377.79	10.09	0	25.0886
40				109.06		351.046	12.1	0	-1.6558
50				110.45		345.765	13.49	0	-6.9362
60				112.6		343.225	15.64	0	-9.4763
70				111		363.197	14.04	0	10.4955
80				111.02		376.982	14.06	0	24.2807
90				113.98		368.843	17.02	0	16.1418
100				116.75		379.03	19.79	0	26.3287
110				114.31		393.08	17.35	0	40.3785
120				111.58		398.39	14.62	0	45.6885
rat2 12.8.2021- CH-1 (VUF 2)
time				MAP		HR	ΔMAP		ΔHR
0				121.18		458.36	0	0	0
10				117.61		422.365	-3.57	0	-35.9949
20				116.1		429.872	-5.08	0	-28.4878
30				117.87		465.437	-3.31	0	7.0772
40				113.5		443.312	-7.68	0	-15.0472
50				112.11		435.569	-9.07	0	-22.7904
60				112.01		442.231	-9.17	0	-16.1285
70				115		435.745	-6.18	0	-22.615
80				114.76		425.634	-6.42	0	-32.7254
90				120.57		470.708	-0.61	0	12.3481
100				116.93		443.411	-4.25	0	-14.9484
110				121.78		415.119	0.6	0	-43.2409
120				121.16		469.211	-0.02	0	10.8518
rat3 12.8.2021- CH-2 (VUF 3)
time				MAP		HR	ΔMAP		ΔHR
0				88.32		325.748	0	0	0
10				107.11		311.602	18.79	0	-14.146
20				108.12		325.091	19.8	0	-0.6567
30				106.21		323.181	17.89	0	-2.5666
40				114.13		295.851	25.81	0	-29.8967
50				117.45		298.004	29.13	0	-27.7438
60				110.74		297.507	22.42	0	-28.2406
70				121.42		273.902	33.1	0	-51.8459
80				118.91		273.777	30.59	0	-51.9707
90				119.41		285.928	31.09	0	-39.82
100				119.62		291.85	31.3	0	-33.8981
110				122.52		272.647	34.2	0	-53.1011
120				121.44		290.864	33.12	0	-34.8844
rat4 12.8.2021-ch-3 (VUF 4)
time				MAP		HR	ΔMAP		ΔHR
0				117.94		368.531	0	0	0
10				119.95		385.672	2.01	0	17.1416
20				118.09		395.422	0.15	0	26.8912
30				114.63		386.474	-3.31	0	17.9437
40				113.91		412.184	-4.03	0	43.6528
50				113.19		408.942	-4.75	0	40.411
60				112.68		418.096	-5.26	0	49.5648
70				114.77		489.196	-3.17		120.665
80				111.24		430.297	-6.7		61.7659
90				108.59		437.74	-9.35		69.2095
100				110.21		460.557	-7.73		92.0257
110				107.63		442.229	-10.31		73.6986
120				108.67		435.763	-9.27		67.2321
rat5 26.8.2021-ch-1 (VUF 5)
time				MAP		HR	ΔMAP		ΔHR
0				102.78		315.952	0	0	0
10				109.89		285.677	7.11	0	-30.2751
20				106.03		283.393	3.25	0	-32.5589
30				101.89		277.782	-0.89	0	-38.1702
40				100.19		276.531	-2.59	0	-39.4209
50				104.81		292.851	2.03		-23.1016
60				107.67		305.433	4.89		-10.5194
70				111.68		324.312	8.9		8.3596
80				112.83		341.808	10.05		25.8555
90				112.02		328.988	9.24		13.0354
100				114.47		333.906	11.69		17.9533
110				115.57		348.136	12.79		32.1834
120				116.75		342.111	13.97		26.1592
rat6 26.8.2021-ch-2 (VUF 6)
time				MAP		HR	ΔMAP		ΔHR
0				94.69		337.884	0	0	0
10				89.32		395.335	-5.37	0	57.451
20				92.79		351.514	-1.9	0	13.63
30				105.11		330.598	10.42	0	-7.2862
40				106.5		325.2	11.81	0	-12.6837
50				108.2		309.398	13.51	0	-28.4865
60				108.08		344.183	13.39	0	6.2985
70				103.47		354.597	8.78		16.7129
80				105.78		345.787	11.09		7.9027
90				102.48		347.376	7.79		9.4916
100				102.34		342.901	7.65		5.0172
110				104.54		349.894	9.85		12.0099
120				100.68		371.941	5.99		34.0567
rat7 30.8.2021-CH-1 (VUF 7)
time				MAP		HR	ΔMAP		ΔHR
0				137.41		362.883	0	0	0
10				134.79		339.705	-2.62	0	-23.1778
20				130.56		340.718	-6.85	0	-22.1643
30				131.99		341.236	-5.42	0	-21.6469
40				129.91		355.556	-7.5	0	-7.3268
50				123.33		358.835	-14.08	0	-4.0473
60				124.33		345.92	-13.08	0	-16.9629
70				124.1		365.351	-13.31	0	2.4687
80				122.16		369.377	-15.25	0	6.4939
90				120.66		376.469	-16.75	0	13.5869
100				120.71		379.473	-16.7	0	16.5907
110				115.96		365.497	-21.45	0	2.6147
120				113.15		380.898	-24.26	0	18.0151
rat 8 30.8.2021-CH-2 (VUF 8)
time				MAP		HR	ΔMAP		ΔHR
0				91.41		349.124	0	0	0
10				88.68		368.456	-2.73	0	19.3318
20				89.64		363.622	-1.77	0	14.4983
30				94.29		348.011	2.88	0	-1.1133
40				96.73		345.959	5.32	0	-3.1646
50				95.44		336.331	4.03	0	-12.7932
60				97.41		363.214	6	0	14.0897
70				95.13		349.764	3.72	0	0.6398
80				101.42		422.508	10.01	0	73.3838
90				103.93		407.539	12.52	0	58.4145
100				104.47		382.986	13.06	0	33.8617
110				101.97		393.521	10.56	0	44.3971
120				103.67		401.672	12.26	0	52.5482
time				MAP		HR	ΔMAP		ΔHR
0							0	0	0
10							0	0	0
20			.				0	0	0
30							0	0	0
40							0	0	0
50							0	0	0
60							0	0	0
70							0	0	0
80							0	0	0
90							0	0	0
100							0	0	0
110							0	0	0
120							0	0	0
time				MAP		HR	ΔMAP		ΔHR
0							0	0	0
10							0	0	0
20							0	0	0
30							0	0	0
40							0	0	0
50							0	0	0
60							0	0	0
70							0	0	0
80							0	0	0
90							0	0	0
100							0	0	0
110							0	0	0
120							0	0	0

## Sheet: MECA-NIC
IB-MECA-NIC
rat1 15.9.2021 - CH-1 (MECA-NIC 1)
time				MAP		HR	ΔMAP		ΔHR
0				103.34		332.031	0	0	0
10				109.57		351.963	6.23	0	19.9321
20				97.42		356.38	-5.92	0	24.3499
30				98.17		350.878	-5.17	0	18.8471
40				99.33		340.24	-4.01	0	8.21
50				103.87		348.363	0.53	0	16.3329
60				101.9		337.291	-1.44	0	5.2608
70				103.84		353.021	0.5	0	20.9909
80				102.51		335.848	-0.83	0	3.8178
90				103.51		345.139	0.17	0	13.108
100				104.27		346.168	0.93	0	14.1374
110				106		370.281	2.66	0	38.2505
120				104.5		363.093	1.16	0	31.0628
rat2 15.9.2021 - CH-2 (MECA-NIC 2)
time				MAP		HR	ΔMAP		ΔHR
0				96.67		314.521	0	0	0
10				99.92		336.975	3.25	0	22.4541
20				94.33		331.484	-2.34	0	16.9632
30				98.84		319.13	2.17	0	4.6093
40				99.4		321.986	2.73	0	7.4645
50				100.68		322.691	4.01	0	8.1702
60				101.99		333.994	5.32	0	19.473
70				103.71		333.232	7.04	0	18.7113
80				104.64		347.344	7.97	0	32.823
90				100.83		338.526	4.16	0	24.0049
100				104.45		348.683	7.78	0	34.1619
110				101.01		360.318	4.34	0	45.7975
120				101.76		392.05	5.09	0	77.5288
rat3 15.9.2021 - CH-3 (MECA-NIC 3)
time				MAP		HR	ΔMAP		ΔHR
0				90.34		353.061	0	0	0
10				99.3		345.636	8.96	0	-7.4253
20				98.13		349.732	7.79	0	-3.3288
30				94.02		344.941	3.68	0	-8.1205
40				95.08		336.43	4.74	0	-16.6312
50				96.22		343.946	5.88	0	-9.1148
60				94.57		327.834	4.23	0	-25.2271
70				98.6		342.481	8.26	0	-10.5799
80				101.36		352.717	11.02	0	-0.3437
90				103.06		358.094	12.72	0	5.033
100				99.09		363.266	8.75	0	10.2044
110				100.98		345.915	10.64	0	-7.1459
120				98.03		326.167	7.69	0	-26.8945
rat4 19.9.2021-ch-2 (MECA-NIC 4)
time				MAP		HR	ΔMAP		ΔHR
0				92.93		363.421	0	0	0
10				94.15		382.229	1.22	0	18.8081
20				92.2		371.237	-0.73	0	7.8158
30				89.3		346.381	-3.63	0	-17.0394
40				92.23		357.017	-0.7	0	-6.404
50				95		374.457	2.07	0	11.0359
60				94.96		342.627	2.03	0	-20.7939
70				93.02		339.061	0.09		-24.3598
80				93.08		338.563	0.15		-24.8579
90				99.3		358.717	6.37		-4.7034
100				100.07		357.341	7.14		-6.0793
110				97.6		394.573	4.67		31.1524
120				94.38		371.071	1.45		7.6505
rat5 19.9.2021-ch-3 (MECA-NIC 5)
time				MAP		HR	ΔMAP		ΔHR
0				110.39		342.119	0	0	0
10				123.92		337.995	13.53	0	-4.1243
20				120.02		327.992	9.63	0	-14.1268
30				115.31		315.696	4.92	0	-26.4234
40				111.53		310.826	1.14	0	-31.293
50				113.19		324.119	2.8	0	-17.9998
60				111.1		323.275	0.71	0	-18.8438
70				113.5		339.226	3.11	0	-2.8932
80				111.71		342.739	1.32	0	0.6201
90				109.41		335.061	-0.98	0	-7.0583
100				105.42		329.353	-4.97	0	-12.7661
110				110.39		331.313	0	0	-10.8061
120				111.3		328.691	0.91	0	-13.428
rat6 22.9.2021-ch-1 (MECA-NIC 6)
time				MAP		HR	ΔMAP		ΔHR
0				96.46		336.919	0	0	0
10				93.17		365.312	-3.29	0	28.3928
20				95.77		349.621	-0.69	0	12.7023
30				101.49		301.93	5.03	0	-34.9886
40				109.36		323.844	12.9	0	-13.0747
50				109.37		306.792	12.91	0	-30.1268
60				111.84		325.112	15.38	0	-11.8071
70				105.79		323.408	9.33	0	-13.5106
80				108.2		372.755	11.74	0	35.8356
90				110.37		362.244	13.91	0	25.3252
100				107.59		346.034	11.13	0	9.1151
110				109.03		365.597	12.57	0	28.6778
120				106.81		343.152	10.35	0	6.2327
rat7 26.9.2021-CH-1(MECA-NIC7)
time				MAP		HR	ΔMAP		ΔHR
0				98.48		371.199	0	0	0
10				89.87		373.533	-8.61	0	2.3345
20			.	95.14		380.893	-3.34	0	9.6938
30				97.48		377.654	-1	0	6.4547
40				102.79		375.736	4.31	0	4.537
50				99.12		379.89	0.64	0	8.6912
60				103.63		391.594	5.15	0	20.395
70				101.44		381.042	2.96	0	9.8436
80				100.15		392.159	1.67	0	20.9602
90				99.96		386	1.48	0	14.8016
100				102.54		388.007	4.06	0	16.8085
110				103.06		399.084	4.58	0	27.8855
120				101.98		399.545	3.5	0	28.3461
rat8 26.9.2021-CH-3(MECA-NIC8)
time				MAP		HR	ΔMAP		ΔHR
0				107.81		344.175	0	0	0
10				118.71		418.501	10.9	0	74.3258
20				117.78		408.684	9.97	0	64.5095
30				114.89		399.511	7.08	0	55.3363
40				115.92		419.632	8.11	0	75.4573
50				116.23		415.409	8.42	0	71.2344
60				112.07		416.426	4.26	0	72.2509
70				111.85		413.204	4.04	0	69.0297
80				115.4		409.771	7.59	0	65.5961
90				113.96		438.534	6.15	0	94.3596
100				113.98		414.59	6.17	0	70.4151
110				113.43		406.524	5.62	0	62.349
120				115.44		446.045	7.63	0	101.871

[truncated: 3 more sheets: MECA, Delta, Individual]
