# Supplementary material for: Suppression by central adenosine A3 receptors of the cholinergic defense against cardiovascular aberrations of sepsis: role of PI3K/MAPKs/NFκB signaling
Source: Front Pharmacol. 2024 Jun 20;15:1418981. doi: 10.3389/fphar.2024.1418981 (PMC11222418; doi:10.3389/fphar.2024.1418981)
Supplement: Supplementary file 3 [file Table6.XLSX]

## Sheet: AUC
	HRV Parameters												LV function paramers
	SDNN													Cycle duration
AUC	rat1	rat2	rat3	rat4	rat5	rat6	rat7	rat8	MEAN	STDEV	SEM		AUC	rat1	rat2	rat3	rat4	rat5	rat6	rat7	rat8	MEAN	STDEV	SEM
PD-MECA-NIC	142.1	105.9	148.1	194.8	116	55.57	212.4	410.8	173.209	108.029	38.1941		PD-MECA-NIC	0.45	0.5	-0.4	1.35	0.15	0	0.1	0.3	0.30625	0.508104	0.179642
SP-MECA-NIC	229.2	123.5	138.7	161.8	492.6	82.07	522.4	260.2	251.309	168.162	59.4542		SP-MECA-NIC	-0.5	-0.9	2.05	-1.55	6.3	-0.1	2.95	-1.55	0.8375	2.74795	0.971548
Wortmannin-mecanic	148.8	136.9	464.8	345.6	538.7	-39.35	56.01		235.923	216.652	76.5979		Wortmannin-mecanic	2.55	-0.05	6.05	1.45	0.05	0.6	-0.55		1.44286	2.28408	0.807544
infliximab-meca-nic	140.4	173.2	764.6	251.2	8.772	224.1	233.6	273	258.609	220.969	78.1244		infliximab-meca-nic	3.6	4.15	9.9	-0.15	-0.9	-1.05	-0.85	2	2.0875	3.77943	1.33623
CGS 2 µg									#DIV/0!	#DIV/0!	#DIV/0!
CSC 40 µg									#DIV/0!	#DIV/0!	#DIV/0!
CGS-NIC									#DIV/0!	#DIV/0!	#DIV/0!
CSC-NIC									#DIV/0!	#DIV/0!	#DIV/0!
	RMSSD													max dp/dt
AUC	rat1	rat2	rat3	rat4	rat5	rat6	rat7	rat8	MEAN	STDEV	SEM		AUC	rat1	rat2	rat3	rat4	rat5	rat6	rat7	rat8	MEAN	STDEV	SEM
PD-MECA-NIC	-33.55	204.2	24.85	154.2	167.7	-117.1	156.2	379.2	116.962	154.829	54.7402		PD-MECA-NIC	49569	33246	45242	33891	26797	83027	71422	199920	67889.2	56778.9	20074.4
SP-MECA-NIC	179.4	-14.9	71.53	-28.35	743.2	15.46	786.7	198.3	243.918	332.344	117.501		SP-MECA-NIC	69703	34881	149264	152035	21392	58474	52996	103751	80312	49740.9	17586.1
Wortmannin-mecanic	307.3	70.15	755.1	409	789.1	0.955	14.35		335.136	335.033	118.452		Wortmannin-mecanic	71969	69833	-58141	87273	64703	132089	76682		63486.9	58242.6	20591.9
infliximab-meca-nic	195.8	192	1248	215.3	-66.9	343.7	400.7	364.9	361.687	387.083	136.855		infliximab-meca-nic	-27204	-9677	-21250	36902	110919	105437	69338	40062	38065.9	54625.5	19313
CGS 2 µg									#DIV/0!	#DIV/0!	#DIV/0!
CSC 40 µg									#DIV/0!	#DIV/0!	#DIV/0!
CGS-NIC									#DIV/0!	#DIV/0!	#DIV/0!
CSC-NIC									#DIV/0!	#DIV/0!	#DIV/0!
	Range													min dp/dt
AUC	rat1	rat2	rat3	rat4	rat5	rat6	rat7	rat8	MEAN	STDEV	SEM		AUC	rat1	rat2	rat3	rat4	rat5	rat6	rat7	rat8	MEAN	STDEV	SEM
PD-MECA-NIC	433.2	1227	1227	1224	677.2	353.8	983.7	7688	1726.74	2434.89	860.862		PD-MECA-NIC	-5252	-6703	-35269	-11055	-10965	-43304	-24717	-78625	-26986.2	25073.8	8864.91
SP-MECA-NIC	1121	743.1	774.8	1956	3060	423.8	5269	1474	1852.71	1614.8	570.917		SP-MECA-NIC	-25250	-1104	-40208	-80854	-6324	-25467	-3587	-28681	-26434.4	25985.3	9187.19
Wortmannin-mecanic	1285	707.1	3944	1482	2833	25.5	106.4		1483.29	1445.66	511.118		Wortmannin-mecanic	-24274	-13860	44775	-19948	-22793	-67933	-10354		-16341	33056.7	11687.3
infliximab-meca-nic	1251	2021	5062	2200	179.3	2467	-657.9	2138	1832.55	1705.85	603.109		infliximab-meca-nic	57145	22431	32223	-19131	-29474	-18314	-15759	28742	7232.88	31697.4	11206.7
	average HR													IRP
AUC	rat1	rat2	rat3	rat4	rat5	rat6	rat7	rat8	MEAN	STDEV	SEM		AUC	rat1	rat2	rat3	rat4	rat5	rat6	rat7	rat8	MEAN	STDEV	SEM
PD-MECA-NIC	-1385	641.3	1535	-3203	91.3	-782.9	-442.6	1345	-275.112	1556.81	550.416		PD-MECA-NIC	2978	-2533	-8748	3679	-4566	-3977	553	5477	-892.125	4868.97	1721.44
SP-MECA-NIC	367.6	5359	-3439	3655	-8427	-3533	-8372	3043	-1418.3	5355.82	1893.57		SP-MECA-NIC	1297	-3116	4111	-5794	8965	6018	783.7	-6565	712.463	5581.89	1973.5
Wortmannin-mecanic	-4375	331	-9161	-2308	1115	-1677	1043		-2147.43	3682.49	1301.96		Wortmannin-mecanic	3876	-2851	3308	-1804	-1213	2044	3837		1028.14	2896.01	1023.89
infliximab-meca-nic	-9395	-10706	-14440	-3004	661.6	893.5	-5567	-4629	-5773.24	5443.67	1924.63		infliximab-meca-nic	19070	9599	10385	2955	-872.2	1907	-3434	13282	6611.48	7702.45	2723.23
	total power													tau
AUC	rat1	rat2	rat3	rat4	rat5	rat6	rat7	rat8	MEAN	STDEV	SEM		AUC	rat1	rat2	rat3	rat4	rat5	rat6	rat7	rat8	MEAN	STDEV	SEM
PD-MECA-NIC	750	1191	930.8	1833	1220	336	1937	1276	1184.22	530.443	187.54		PD-MECA-NIC	13.3	7.523	-0.55	-0.4	7.521	-41.7	11.82	-14.55	-2.1295	18.3012	6.47046
SP-MECA-NIC	3712	491.8	1974	1527	6485	355.5	3464	2069	2509.79	2011.35	711.118		SP-MECA-NIC	5.594	1.5	2.65	-103.9	4.4	-3.35	4.9	4.208	-10.4997	37.8458	13.3805
Wortmannin-mecanic	1998	1016	4063	4308	5628		499.9		2918.82	2044.43	722.815		Wortmannin-mecanic	11.37	3.5	5.8	69.05	39.6	-1.5	12.01		19.9757	25.3788	8.97278
infliximab-meca-nic	915.7	1597		1217	557.9	1549	2653	1251	1391.51	662.053	234.071		infliximab-meca-nic	13.25	10.4	8.95	-80.95	-1.1	13.44	0.3	10.71	-3.125	31.9268	11.2878
	VLF													PTI
AUC	rat1	rat2	rat3	rat4	rat5	rat6	rat7	rat8	MEAN	STDEV	SEM		AUC	rat1	rat2	rat3	rat4	rat5	rat6	rat7	rat8	MEAN	STDEV	SEM
PD-MECA-NIC	824.8	570.9	854.6	1094	714.9	438.9	720.5	577.6	724.525	203.668	72.0075		PD-MECA-NIC	32.04	-35.92	52.98	68.88	76.61	2.151	-139.9	-73.5	-2.08238	76.2341	26.9528
SP-MECA-NIC	1459	500.6	1326	1231	1173	362.2	507.4	1126	960.65	431.373	152.513		SP-MECA-NIC	-76	-159.2	106.9	-156.2	290.7	20.17	143.6	-6.801	20.3961	155.471	54.9674
Wortmannin-mecanic	372.5	667	670.9	843.3	746	-121.9	388.4		509.457	329.219	116.397		Wortmannin-mecanic	191	-3.673	205.1	180.7	92.42	3.866	-1.169		95.4634	96.5901	34.1498
infliximab-meca-nic	-33.74	366.4	2145	623.1	492.9	-297.8	542.9	318.1	519.607	726.272	256.776		infliximab-meca-nic	5.225	76.1	370.2	-121.9	-144.5	-39.56	19.55	-60.65	13.0581	161.629	57.1445
	LF
AUC	rat1	rat2	rat3	rat4	rat5	rat6	rat7	rat8	MEAN	STDEV	SEM
PD-MECA-NIC	36.52	63.66	33.65	41.95	22.56	10.85	103.4	348.5	82.6363	111.111	39.2835
SP-MECA-NIC	227	9.704	138.6	161.8	225.4	7.3	240.8	131.8	142.8	92.6521	32.7575
Wortmannin-mecanic	53.2	112	182	279	242.7	10.4	62.37		134.524	102.114	36.1026
infliximab-meca-nic	38.8	216.6	469	71.14	42.45	187.5	134.7	57.85	152.255	144.637	51.1369
	HF
AUC	rat1	rat2	rat3	rat4	rat5	rat6	rat7	rat8	MEAN	STDEV	SEM
PD-MECA-NIC	-108.6	549.9	2.664	774.5	472.9	-87	1117	343.3	383.083	436.998	154.502
SP-MECA-NIC	2029	-37.05	517.2	96.09	5113	-12.71	2748	805.1	1407.33	1808.43	639.377
Wortmannin-mecanic	1571	293.4	3224	3225	4662	4.45	-17.15		1851.81	1874.34	662.68
infliximab-meca-nic	954.7	1226	7421	503	33.37	1646	1992	893.6	1833.71	2339.59	827.171
	LF nu
AUC	rat1	rat2	rat3	rat4	rat5	rat6	rat7	rat8	MEAN	STDEV	SEM
PD-MECA-NIC	628.8	88.52	74.35	5.784	-151.4	268	89.54	1584	323.449	558.525	197.468
SP-MECA-NIC	584.6	266.1	441.5	991.8	-502.4	169	-54.98	728.6	328.027	469.831	166.11
Wortmannin-mecanic	-747.4	1146	-251.6	485	-117.2	1087	587.9		312.814	710.213	251.098
infliximab-meca-nic	507.5	806	-39.04	-28.84	779.4	-14.9	-91.45	-5.251	239.177	390.6	138.098
	HF nu
AUC	rat1	rat2	rat3	rat4	rat5	rat6	rat7	rat8	MEAN	STDEV	SEM
PD-MECA-NIC	-771.6	-139.3	-770.6	538.9	45.33	55.98	-109.5	-1668	-352.349	687.149	242.944
SP-MECA-NIC	-584.6	-832.2	-386.1	-1349	718.3	-309.6	1582	-763.3	-240.563	943.957	333.739
Wortmannin-mecanic	872.3	-1066	372.9	-34.45	99.3	-1216	-1216		-312.564	848.607	300.028
infliximab-meca-nic	2827	1601	65.95	-175.9	-895.8	-30.04	788.3	1398	697.314	1199.98	424.256
	LF/HF
AUC	rat1	rat2	rat3	rat4	rat5	rat6	rat7	rat8	MEAN	STDEV	SEM
PD-MECA-NIC	8.65	1.417	10.17	0.01		3.233	1.1	29.33	7.70143	10.3036	3.64288
SP-MECA-NIC	6.65	4.2	6.095	17.22		3.11		8.6	7.64583	5.06793	1.79178
Wortmannin-mecanic		20.04		5.988		15	8.833		12.4652	6.29682	2.22626
infliximab-meca-nic	4.65	8.15		0.8538	10.19	0.9			4.94876	4.21215	1.48922

## Sheet: Collective LVF
Δcycle duration
Time	PD-MECA-NIC			SP-MECA-NIC			Wortmannin-MECA-NIC			Infliximab-MECA-NIC
	Mean	SEM	STDEV	Mean	SEM	STDEV	Mean	SEM	STDEV	Mean	SEM	STDEV
0	0	0	0	0	0	0	0	0	0	0	0	0
10	0.0226674	0.0080552	0.0227835	0.0317818	0.0114731	0.0324507	0.0482724	0.00897498	0.0237456	0.030556	0.0174256	0.0492869
20	0.00777737	0.00309897	0.00876522	0.021652	0.010492	0.029676	0.0303819	0.00990027	0.0261937	0.0317716	0.0171354	0.0484663
30	0.00617487	0.00288471	0.0081592	0.0144164	0.010193	0.0288303	0.0172337	0.00619141	0.0163809	0.0258853	0.0177291	0.0501454
40	0.0019645	0.00176978	0.0050057	0.0142593	0.0122372	0.034612	0.0134929	0.0050851	0.0134539	0.028389	0.0131492	0.0371917
50	0.002351	0.00329773	0.00932738	0.00816725	0.00758104	0.0214424	0.0129903	0.00924533	0.0244608	0.0225505	0.0130354	0.0368695
60	-0.00076625	0.0036679	0.0103744	0.00360563	0.00760757	0.0215175	0.00527714	0.0080624	0.0213311	0.0164501	0.00994086	0.028117
70	-0.00136225	0.00344769	0.00975155	0.00361825	0.00762024	0.0215533	0.00688586	0.00942427	0.0249343	0.016208	0.00870371	0.0246178
80	-0.00043575	0.00275016	0.00777863	0.00459675	0.00780174	0.0220667	0.00232429	0.00596433	0.0157801	0.00847825	0.00928453	0.0262606
90	-0.0017005	0.0025241	0.00713923	-0.00158825	0.00685826	0.0193981	0.00127529	0.00692454	0.0183206	0.00650263	0.00826395	0.023374
100	-0.00284875	0.0019767	0.00559094	-0.00551425	0.00777701	0.0219967	0.00221657	0.0076223	0.0201667	0.00873887	0.011098	0.0313899
110	-0.003697	0.00247568	0.00700227	-0.00608487	0.00722845	0.0204451	-0.000286714	0.00843686	0.0223218	0.0108336	0.00996176	0.0281761
120	-0.00529888	0.00282634	0.0079941	-0.00668187	0.00683341	0.0193278	-0.00109629	0.0081391	0.021534	0.00577363	0.010627	0.0300576
Δmax dp-dt
Time	PD-MECA-NIC			SP-MECA-NIC			Wortmannin-MECA-NIC			Infliximab-MECA-NIC
	Mean	SEM	STDEV	Mean	SEM	STDEV	Mean	SEM	STDEV	Mean	SEM	STDEV
0	0	0	0	0	0	0	0	0	0	0	0	0
10	439.062	104.634	295.951	422.499	129.525	366.352	401.78	124.371	329.053	186.38	210.839	596.343
20	485.947	143.587	406.125	689.52	209.843	593.526	753.67	139.57	369.267	348.909	228.297	645.721
30	383.347	166.655	471.371	791.525	205.744	581.933	526.493	176.811	467.797	394.464	145.058	410.286
40	553.928	204.277	577.783	628.586	232.319	657.098	358.791	344.484	911.419	241.939	184.095	520.699
50	545.534	116.871	330.562	681.905	245.358	693.978	605.074	313.517	829.489	377.01	195.638	553.349
60	624.155	227.97	644.798	878.611	163.382	462.115	321.819	354.297	937.381	311.077	142.489	403.021
70	625.276	191.83	542.576	635.506	207.713	587.502	304.544	403.128	1066.58	417.644	240.036	678.924
80	591.565	235.992	667.487	705.241	194.891	551.234	547.801	186.236	492.734	435.999	255.309	722.122
90	844.312	267.987	757.981	757.878	208.602	590.017	698.291	228.64	604.925	323.39	279.359	790.147
100	627.284	207.358	586.498	441.572	203.39	575.272	700.559	219.174	579.881	238.12	195.117	551.874
110	636.621	229.504	649.137	910.249	160.292	453.374	740.519	205.318	543.22	275.251	311.05	879.782
120	863.475	190.445	538.66	972.804	190.16	537.855	763.099	314.863	833.048	505.985	262.501	742.465
ΔPTI
Time	PD-MECA-NIC			SP-MECA-NIC			Wortmannin-MECA-NIC			Infliximab-MECA-NIC
	Mean	SEM	STDEV	Mean	SEM	STDEV	Mean	SEM	STDEV	Mean	SEM	STDEV
0	0	0	0	0	0	0	0	0	0	0	0	0
10	0.89846	0.305485	0.864043	1.13054	0.566237	1.60156	2.20738	0.524433	1.38752	0.162035	0.694476	1.96427
20	0.163316	0.260529	0.736887	0.639567	0.461476	1.30525	1.22603	0.369537	0.977703	0.491458	0.4625	1.30815
30	0.0248075	0.235933	0.667318	0.527539	0.525893	1.48745	0.895797	0.389021	1.02925	0.548615	0.427785	1.20996
40	0.141168	0.361143	1.02147	0.347429	0.529449	1.49751	0.893131	0.322921	0.85437	0.610511	0.446133	1.26185
50	-0.08747	0.301616	0.8531	0.263686	0.518391	1.46623	0.690981	0.359758	0.95183	0.326118	0.477948	1.35184
60	-0.209137	0.295328	0.835313	0.233384	0.502342	1.42084	0.455293	0.266155	0.704181	0.158799	0.406687	1.15028
70	-0.137879	0.270571	0.76529	-0.0295288	0.438441	1.2401	1.02373	0.461885	1.22203	0.343454	0.368847	1.04326
80	-0.125123	0.186371	0.527137	-0.0327188	0.506777	1.43338	0.661781	0.363607	0.962015	-0.310762	0.662593	1.8741
90	-0.0915512	0.21607	0.611139	-0.195224	0.51709	1.46255	0.400959	0.235708	0.623624	-0.431436	0.624582	1.76659
100	-0.141287	0.260121	0.735733	-0.382766	0.482923	1.36591	0.47734	0.294618	0.779485	-0.24005	0.855191	2.41884
110	-0.485441	0.303806	0.859292	-0.285764	0.504626	1.4273	0.307599	0.282321	0.746952	-0.217614	0.760593	2.15128
120	-0.283449	0.44044	1.24575	-0.350016	0.512122	1.4485	0.614689	0.372488	0.985511	-0.245568	0.684101	1.93493
Δmin dp-dt
Time	PD-MECA-NIC			SP-MECA-NIC			Wortmannin-MECA-NIC			Infliximab-MECA-NIC
	Mean	SEM	STDEV	Mean	SEM	STDEV	Mean	SEM	STDEV	Mean	SEM	STDEV
0	0	0	0	0	0	0	0	0	0	0	0	0
10	-187.766	111.533	315.464	-87.0546	71.0213	200.879	52.6841	49.8235	131.821	141.093	142.884	404.136
20	-163.974	68.2913	193.157	-143.216	106.371	300.863	-159.369	102.191	270.371	119.662	116.843	330.481
30	-101.923	80.3953	227.392	-199.673	106.855	302.231	-113.559	109.779	290.447	19.4218	118.808	336.039
40	-219.622	84.9454	240.262	-147.884	83.0415	234.877	-83.5614	146.093	386.525	88.5961	111.177	314.456
50	-227.468	63.9774	180.956	-161.659	97.877	276.838	-180.47	147.662	390.677	48.0082	131.273	371.295
60	-253.358	83.5575	236.336	-276.142	68.7244	194.382	-116.951	153.763	406.818	73.6864	96.1529	271.962
70	-271.658	71.7308	202.885	-197.719	87.1834	246.592	-17.3683	190.959	505.229	27.5669	119.892	339.105
80	-218.481	101.284	286.473	-235.933	63.9647	180.919	-145.997	117.807	311.688	-15.0455	110.811	313.422
90	-355.451	110.894	313.656	-324.851	102.839	290.872	-275.202	117.317	310.391	71.6746	92.2764	260.997
100	-262.457	100.775	285.034	-248.172	82.2551	232.652	-188.567	136.123	360.147	73.9372	87.4741	247.414
110	-240.61	95.152	269.131	-409.309	98.4462	278.448	-274.54	121.46	321.353	98.122	124.539	352.25
120	-391.732	73.2878	207.289	-419.475	111.901	316.504	-263.301	118.128	312.537	-24.5134	85.0019	240.422
ΔIRP
Time	PD-MECA-NIC			SP-MECA-NIC			Wortmannin-MECA-NIC			Infliximab-MECA-NIC
	Mean	SEM	STDEV	Mean	SEM	STDEV	Mean	SEM	STDEV	Mean	SEM	STDEV
0	0	0	0	0	0	0	0	0	0	0	0	0
10	-2.97862	25.6272	72.4848	19.6586	24.2304	68.5339	47.6169	9.54549	25.255	55.7344	37.2181	105.269
20	-8.91475	21.2559	60.1209	4.73562	22.0305	62.3118	15.3693	16.3049	43.1387	59.56	32.1699	90.9901
30	16.0486	17.3842	49.17	3.38887	19.0273	53.8174	3.83629	11.1342	29.4582	37.9689	33.9579	96.0476
40	-8.85275	15.705	44.4204	19.068	18.3399	51.873	3.59057	12.457	32.958	62.4109	22.5004	63.6408
50	-2.34875	20.2767	57.3512	14.903	15.8555	44.8462	21.8743	10.3323	27.3368	62.1519	26.1534	73.973
60	-7.1735	15.9015	44.9762	-3.14313	18.4635	52.2228	2.00729	8.07797	21.3723	64.1696	21.509	60.8367
70	-7.50887	20.2176	57.1841	9.56062	19.3794	54.8134	7.71543	16.8053	44.4626	73.3814	21.9782	62.1639
80	-6.72075	19.8773	56.2216	11.4915	16.4158	46.4308	3.161	13.1036	34.6689	53.0682	24.1484	68.3019
90	-25.1122	11.8805	33.6031	3.58612	14.5426	41.1327	-0.369429	14.4081	38.1201	52.699	22.5406	63.7545
100	-11.7749	11.1008	31.3977	-5.92263	17.2026	48.6564	11.3063	11.9141	31.5218	61.197	20.6539	58.4181
110	-7.4615	16.3017	46.1082	-4.42575	19.6333	55.5315	-2.25886	14.343	37.9479	58.2874	26.2327	74.1974
120	-32.8276	16.4704	46.5853	-4.025	17.3823	49.1646	-22.7434	15.3276	40.553	43.701	17.1503	48.5083
Δtau
Time	PD-MECA-NIC			SP-MECA-NIC			Wortmannin-MECA-NIC			Infliximab-MECA-NIC
	Mean	SEM	STDEV	Mean	SEM	STDEV	Mean	SEM	STDEV	Mean	SEM	STDEV
0	0	0	0	0	0	0	0	0	0	0	0	0
10	0.0721318	0.0806366	0.228075	-0.0808776	0.115634	0.327062	0.3209	0.247229	0.654105	-0.0345415	0.118024	0.333824
20	-0.0820005	0.0589614	0.166768	-0.0692678	0.120572	0.341028	0.0470504	0.0449841	0.119017	-0.0413312	0.10658	0.301455
30	0.176927	0.193116	0.546213	-0.0935847	0.118362	0.334779	-0.0001904	0.0221568	0.0586214	-0.0529101	0.105356	0.297991
40	-0.0311553	0.0235309	0.0665555	-0.0155674	0.138207	0.39091	0.0141631	0.011994	0.0317332	-0.0650607	0.0930478	0.263179
50	-0.0447067	0.0825465	0.233477	-0.0669976	0.118998	0.336576	0.117051	0.103905	0.274907	-0.0247963	0.117492	0.332317
60	-0.0925919	0.0585813	0.165693	-0.0988497	0.114708	0.324443	-0.000602371	0.00946368	0.0250385	-0.0542581	0.103015	0.291371
70	-0.0961074	0.0518156	0.146557	-0.10728	0.111286	0.314764	0.670499	0.552102	1.46072	0.0515366	0.0231283	0.0654168
80	-0.0360513	0.0690402	0.195275	-0.108296	0.114014	0.32248	0.427977	0.274067	0.725113	0.0532676	0.171544	0.4852
90	-0.035475	0.0787652	0.222782	-0.117169	0.109973	0.311049	0.0012396	0.0116227	0.0307509	-0.0491227	0.0988722	0.279653
100	-0.0745316	0.0592545	0.167597	-0.133621	0.113505	0.321042	0.303586	0.296488	0.784433	-0.0385471	0.110769	0.313302
110	-0.0707755	0.0503679	0.142462	-0.119115	0.116213	0.328701	0.0029868	0.0149122	0.0394539	-0.0390197	0.107884	0.305142
120	-0.07129	0.0502892	0.142239	-0.116183	0.117509	0.332364	0.134375	0.134237	0.355158	-0.0868764	0.101522	0.287148

## Sheet: Delta LVF
PD-MECA-NIC												SP-MECA-NIC												Wortmannin-MECA-NIC											Infliximab-MECA-NIC
ΔCycle Duration (s)												ΔCycle Duration (s)												ΔCycle Duration (s)											ΔCycle Duration (s)
Time	Rat 1	Rat 2	Rat 3	Rat 4	Rat 5	Rat 6	Rat 7	Rat 8	Mean	SEM	STDEV	Time	Rat 1	Rat 2	Rat 3	Rat 4	Rat 5	Rat 6	Rat 7	Rat 8	Mean	SEM	STDEV	Time	Rat 1	Rat 2	Rat 3	Rat 4	Rat 5	Rat 6	Rat 7	Mean	SEM	STDEV	Time	Rat 1	Rat 2	Rat 3	Rat 4	Rat 5	Rat 6	Rat 7	Rat 8	Mean	SEM	STDEV
0	0	0	0	0	0	0	0	0	0	0	0	0	0	0	0	0	0	0	0	0	0	0	0	0	0	0	0	0	0	0	0	0	0	0	0	0	0	0	0	0	0	0	0	0	0	0
10	0.017134	0.063559	-0.0156	0.009384	0.038652	0.027134	0.022199	0.018877	0.0226674	0.0080552	0.0227835	10	0.009877	0.010385	0.048066	0.010533	0.075213	0.028705	0.079269	-0.007794	0.0317818	0.0114731	0.0324507	10	0.061279	0.028068	0.086343	0.062182	0.049909	0.031499	0.018627	0.0482724	0.00897498	0.0237456	10	0.071844	0.062008	0.105876	-0.044592	0.011838	-0.015534	0.010969	0.042039	0.030556	0.0174256	0.0492869
20	0.008949	0.020366	-0.00258	0.013147	0.013707	0.011387	-0.004984	0.002227	0.00777737	0.00309897	0.00876522	20	0.007773	0.008036	0.036155	-0.001156	0.071349	0.003816	0.05724	-0.009997	0.021652	0.010492	0.029676	20	0.050823	0.007176	0.076632	0.038606	0.006923	0.017708	0.014805	0.0303819	0.00990027	0.0261937	20	0.080667	0.052248	0.118561	-0.006959	-0.000863	-0.016654	-0.002676	0.029849	0.0317716	0.0171354	0.0484663
30	0.001381	0.000909	0.001709	0.02155	0.004294	0.01611	-0.001199	0.004645	0.00617487	0.00288471	0.0081592	30	0.006368	-0.003573	0.022871	-0.003389	0.074366	0.001753	0.033128	-0.016193	0.0144164	0.010193	0.0288303	30	0.035549	0.00501	0.043872	0.008354	0.017555	0.009863	0.000433	0.0172337	0.00619141	0.0163809	30	0.052276	0.03536	0.132428	0.009656	0.003777	-0.021606	-0.023094	0.018285	0.0258853	0.0177291	0.0501454
40	0.007684	0.003865	0.00238	0.006548	0.005079	-0.005719	-0.004955	0.000834	0.0019645	0.00176978	0.0050057	40	0.002672	-0.010559	0.016186	-0.006926	0.09309	0.005681	0.026826	-0.012896	0.0142593	0.0122372	0.034612	40	0.015731	0.001375	0.038241	0.021997	0.002915	0.012371	0.00182	0.0134929	0.0050851	0.0134539	40	0.034014	0.038435	0.110379	0.019814	0.005839	-0.00043	-0.009228	0.028289	0.028389	0.0131492	0.0371917
50	0.010879	-0.01492	0.001044	0.006345	0.006605	-0.008457	0.010375	0.006937	0.002351	0.00329773	0.00932738	50	0.000331	-0.007579	0.012059	-0.007546	0.052697	0.002649	0.024072	-0.011345	0.00816725	0.00758104	0.0214424	50	0.011427	0.001303	0.064141	0.017442	0.007308	0.002076	-0.012765	0.0129903	0.00924533	0.0244608	50	0.036183	0.03007	0.103691	0.007922	-0.004851	-0.003435	-0.009784	0.020608	0.0225505	0.0130354	0.0368695
60	0.005116	-0.019491	-0.00394	0.015571	0.005808	-0.006681	-0.003758	0.001245	-0.00076625	0.0036679	0.0103744	60	0.00184	-0.012757	0.013483	-0.017276	0.046069	0.005125	0.012318	-0.019957	0.00360563	0.00760757	0.0215175	60	0.011703	-0.002669	0.048723	0.004934	-0.008016	0.000109	-0.017844	0.00527714	0.0080624	0.0213311	60	0.020159	0.031153	0.074355	0.001658	-0.009164	-0.002684	-0.00881	0.024934	0.0164501	0.00994086	0.028117
70	0.002605	-0.013267	-0.008138	0.01601	-0.010134	-0.005809	0.001916	0.005919	-0.00136225	0.00344769	0.00975155	70	-0.005737	-0.012815	0.010676	-0.010281	0.048083	-0.002644	0.01843	-0.016766	0.00361825	0.00762024	0.0215533	70	0.03843	-0.007719	0.046582	-0.001531	-0.015031	-0.00131	-0.01122	0.00688586	0.00942427	0.0249343	70	0.02177	0.033514	0.066108	0.010701	-0.008301	-0.00073	-0.005938	0.01254	0.016208	0.00870371	0.0246178
80	0.004292	0.005623	-0.007022	0.003197	-0.016027	-0.001798	0.007394	0.000855	-0.00043575	0.00275016	0.00777863	80	-0.00843	-0.014937	0.017624	-0.016206	0.050303	0.004985	0.01035	-0.006915	0.00459675	0.00780174	0.0220667	80	0.014101	-0.008291	0.033191	-0.004581	-0.006712	-0.001768	-0.00967	0.00232429	0.00596433	0.0157801	80	0.019606	0.030395	0.054062	0.00999	-0.02711	-0.01495	-0.009312	0.005145	0.00847825	0.00928453	0.0262606
90	-0.00571	0.000775	-0.003954	0.012262	-0.003237	-0.011954	0.002695	-0.004481	-0.0017005	0.0025241	0.00713923	90	-0.019373	-0.014718	0.009505	-0.015333	0.037072	-0.005093	0.010368	-0.015134	-0.00158825	0.00685826	0.0193981	90	0.00872	-0.010882	0.039123	-0.001351	-0.01403	-0.00305	-0.009603	0.00127529	0.00692454	0.0183206	90	0.006373	0.033547	0.048929	0.000427	-0.012727	-0.013191	-0.015723	0.004386	0.00650263	0.00826395	0.023374
100	0.001152	-0.000657	-0.004788	0.006931	-0.008237	-0.008282	-0.008631	-0.000278	-0.00284875	0.0019767	0.00559094	100	-0.008266	-0.021021	0.001867	-0.028841	0.039959	-0.023538	0.005764	-0.010038	-0.00551425	0.00777701	0.0219967	100	0.006861	-0.007874	0.045988	-0.004686	-0.012238	-0.005873	-0.006662	0.00221657	0.0076223	0.0201667	100	-0.000105	0.030137	0.075261	-0.013244	-0.023376	-0.003904	-0.007058	0.0122	0.00873887	0.011098	0.0313899
110	-0.004048	0.001563	-0.001161	0.006552	-0.017358	-0.003582	-0.007859	-0.003683	-0.003697	0.00247568	0.00700227	110	-0.015442	-0.022838	0.007693	-0.03346	0.03038	-0.01586	0.007793	-0.006945	-0.00608487	0.00722845	0.0204451	110	-0.00194	-0.006768	0.047359	-0.002484	-0.023176	-0.002919	-0.012079	-0.000286714	0.00843686	0.0223218	110	0.013829	0.031975	0.068982	-0.010447	-0.017821	-0.005269	-0.002527	0.007947	0.0108336	0.00996176	0.0281761
120	-0.006715	-0.002487	-0.003592	0.00996	-0.005444	-0.003582	-0.015416	-0.015115	-0.00529888	0.00282634	0.0079941	120	-0.016131	-0.022318	0.013838	-0.031243	0.020005	-0.019302	0.01251	-0.010814	-0.00668187	0.00683341	0.0193278	120	-0.007195	-0.01391	0.046252	-0.0052	-0.012941	-0.000131	-0.014549	-0.00109629	0.0081391	0.021534	120	0.015847	0.029778	0.061902	-0.012659	-0.022427	-0.030371	0.005739	-0.00162	0.00577363	0.010627	0.0300576
ΔMax dP/dt (mmHg/s)												ΔMax dP/dt (mmHg/s)												ΔMax dP/dt (mmHg/s)											ΔMax dP/dt (mmHg/s)
Time	Rat 1	Rat 2	RAT 3	RAT 4	RAT 5	Rat 6	Rat 7	Rat 8	Mean	SEM	STDEV	Time	Rat 1	Rat 2	RAT 3	RAT 4	RAT 5	Rat 6	Rat 7	Rat 8	Mean	SEM	STDEV	Time	Rat 1	Rat 2	RAT 3	RAT 4	RAT 5	Rat 6	Rat 7	Mean	SEM	STDEV	Time	Rat 1	Rat 2	RAT 3	RAT 4	RAT 5	Rat 6	Rat 7	Rat 8	Mean	SEM	STDEV
0	0	0	0	0	0	0	0	0	0	0	0	0	0	0	0	0	0	0	0	0	0	0	0	0	0	0	0	0	0	0	0	0	0	0	0	0	0	0	0	0	0	0	0	0	0	0
10	80.14	330.96	804.46	508.99	186.25	167.56	572.18	861.96	439.062	104.634	295.951	10	749.35	-149.62	982.87	621.88	431.23	327.51	367.74	49.03	422.499	129.525	366.352	10	181.26	416.73	382.94	272.51	-54.53	652.7	960.85	401.78	124.371	329.053	10	-919.68	153	-192.25	820.05	285	75.23	250.35	1019.34	186.38	210.839	596.343
20	412.17	175.27	179.35	333.75	306.49	611.26	442.27	1427.02	485.947	143.587	406.125	20	116.18	140.05	1184.91	1388.28	503.59	372.31	244.67	1566.17	689.52	209.843	593.526	20	658.08	550.57	299.32	1201.16	1079.93	1099.98	386.65	753.67	139.57	369.267	20	-57.56	-305.36	-225.43	259.14	48.12	1585.87	910.48	576.01	348.909	228.297	645.721
30	76.31	11.21	483.65	375.63	86.43	440.54	133.32	1459.69	383.347	166.655	471.371	30	447	-262.45	1158.75	1573.74	554.45	951.77	594.43	1314.51	791.525	205.744	581.933	30	133.88	527.15	-130.5	831.5	800.19	1235.28	287.95	526.493	176.811	467.797	30	-396.39	235.65	310.28	360.2	551.89	1004.77	740.92	348.39	394.464	145.058	410.286
40	757.67	324.4	419.96	151.42	-248.18	468.2	854.38	1703.57	553.928	204.277	577.783	40	95.44	535.88	1843.95	1117.77	-74.33	380.85	90.47	1038.66	628.586	232.319	657.098	40	1384.93	421.6	-1302.94	1299.72	48.2	631.99	28.04	358.791	344.484	911.419	40	-115.49	-357.16	-195.12	38.72	104.38	963.81	496.88	999.49	241.939	184.095	520.699
50	527.37	398.85	156.95	427.47	210.51	930.67	606.74	1105.71	545.534	116.871	330.562	50	78.41	227.07	1380.26	1482.91	559.82	149.49	-32.85	1610.13	681.905	245.358	693.978	50	1341.14	350.61	-906.72	402.39	1237.98	1459.41	350.71	605.074	313.517	829.489	50	-759.44	324.49	-27.19	561.49	859.19	784.19	393.23	880.12	377.01	195.638	553.349
60	668.25	402.24	36.78	263.56	177.33	528.74	831.99	2084.35	624.155	227.97	644.798	60	1141.25	172.04	1186.24	1196.83	180.81	731.37	1176.57	1243.78	878.611	163.382	462.115	60	1001.91	461.01	-1530.96	1323.01	29.04	813.35	155.37	321.819	354.297	937.381	60	382.3	-55.1	-320.37	288.01	241.11	706.51	971.37	274.79	311.077	142.489	403.021
70	708.6	429.96	457.68	179.21	200.24	554.23	581.72	1890.57	625.276	191.83	542.576	70	636.22	-6.57	1051.72	1533.39	-113.11	333.02	436.8	1212.58	635.506	207.713	587.502	70	353.17	600.14	-1715.74	171.17	-107.05	1398.96	1431.16	304.544	403.128	1066.58	70	-89.42	48.9	-418.36	76.99	1332.42	1048.12	1243.78	98.72	417.644	240.036	678.924
80	26.93	493.34	149.01	197.94	309.53	1164.53	388.8	2002.44	591.565	235.992	667.487	80	535.5	638.34	1291.95	1211.58	-315.36	265.81	811.85	1202.26	705.241	194.891	551.234	80	67.73	490.23	148.51	68.25	946.77	1336.46	776.66	547.801	186.236	492.734	80	44.16	-357.56	41.19	285.38	1800.51	1098.06	703.12	-126.87	435.999	255.309	722.122
90	764.6	227.71	748.64	204.98	163.17	1431.96	817.58	2395.86	844.312	267.987	757.981	90	1140.41	721.94	1487.85	1589.39	91.51	228.26	610.23	193.43	757.878	208.602	590.017	90	1145.56	1020.62	-400.73	1036.29	172.98	1239.6	673.72	698.291	228.64	604.925	90	-60.67	-165.85	-299.23	43.25	1844.14	1173.75	416.06	-364.33	323.39	279.359	790.147
100	170.07	171.86	713.66	292.84	395.9	688.37	611.23	1974.34	627.284	207.358	586.498	100	615.24	444.36	1014.12	1312.85	-173.99	482.38	287.81	-450.19	441.572	203.39	575.272	100	310.2	891.47	-72.33	101.81	1317.61	1313.67	1041.48	700.559	219.174	579.881	100	52.93	-550.08	81.44	173.26	1363.8	537.12	303.1	-56.61	238.12	195.117	551.874
110	394.71	154.41	-29.59	230.57	557.09	877.73	884.32	2023.73	636.621	229.504	649.137	110	1084.35	706.75	1373.6	1364.3	277.62	1138.4	234.27	1102.7	910.249	160.292	453.374	110	655.09	811.17	-275.09	1381.38	598.12	1284.26	728.7	740.519	205.318	543.22	110	-770.12	143.96	-540.35	507.62	1987.11	936.46	97.56	-160.23	275.251	311.05	879.782
120	740.17	408.84	805.1	445.41	669.84	877.73	835.29	2125.42	863.475	190.445	538.66	120	661.8	640.4	1940.37	1621.12	416.51	972.49	945.65	584.09	972.804	190.16	537.855	120	-80.95	884.02	-567.71	1276.17	649.79	1486.5	1693.87	763.099	314.863	833.048	120	-145.1	-173.48	-642.44	552.1	1348.49	1259.57	813.93	1034.81	505.985	262.501	742.465
ΔPTI												ΔPTI												ΔPTI											ΔPTI
Time	Rat 1	Rat 2	RAT 3	RAT 4	RAT 5	Rat 6	Rat 7	Rat 8	Mean	SEM	STDEV	Time	Rat 1	Rat 2	RAT 3	RAT 4	RAT 5	Rat 6	Rat 7	Rat 8	Mean	SEM	STDEV	Time	Rat 1	Rat 2	RAT 3	RAT 4	RAT 5	Rat 6	Rat 7	Mean	SEM	STDEV	Time	Rat 1	Rat 2	RAT 3	RAT 4	RAT 5	Rat 6	Rat 7	Rat 8	Mean	SEM	STDEV
0	0	0	0	0	0	0	0	0	0	0	0	0	0	0	0	0	0	0	0	0	0	0	0	0	0	0	0	0	0	0	0	0	0	0	0	0	0	0	0	0	0	0	0	0	0	0
10	0.66659	0.41087	0.59616	0.70557	1.30908	2.8801	0.21745	0.40186	0.89846	0.305485	0.864043	10	-0.28325	-0.63917	2.79623	1.2116	3.05725	0.10761	3.00055	-0.20649	1.13054	0.566237	1.60156	10	4.41967	1.20941	3.253	2.91846	2.07324	0.88945	0.68843	2.20738	0.524433	1.38752	10	2.43517	1.19283	2.87569	-2.46147	-0.61102	-1.0409	0.77247	-1.86649	0.162035	0.694476	1.96427
20	0.48182	-0.27084	0.73881	0.20363	1.44376	0.12623	-0.8018	-0.61508	0.163316	0.260529	0.736887	20	-0.58943	-0.82285	1.71986	0.37678	2.94765	-0.1761	1.52862	0.13201	0.639567	0.461476	1.30525	20	2.74287	0.20684	2.22171	1.58915	0.88108	0.54557	0.395	1.22603	0.369537	0.977703	20	1.1744	1.08596	3.04079	-0.97748	-0.64264	-0.53142	0.11769	0.66436	0.491458	0.4625	1.30815
30	0.16455	-0.59967	0.27637	0.53403	1.01785	0.35985	-0.77049	-0.78403	0.0248075	0.235933	0.667318	30	-0.63162	-1.3034	1.13409	-0.39832	2.92555	0.36159	2.33273	-0.20031	0.527539	0.525893	1.48745	30	2.70898	0.11897	1.22358	1.20492	1.26125	-0.28222	0.0351	0.895797	0.389021	1.02925	30	0.45973	0.98786	3.33799	-0.02889	0.30729	-0.43993	-0.04684	-0.18829	0.548615	0.427785	1.20996
40	0.4947	-0.39625	0.22443	1.33017	0.60583	1.18644	-1.78456	-0.53142	0.141168	0.361143	1.02147	40	0.01569	-1.5706	0.88752	-1.20876	3.19605	0.32331	1.26911	-0.13289	0.347429	0.529449	1.49751	40	1.77852	-0.12941	1.14676	1.91597	1.25499	0.44417	-0.15908	0.893131	0.322921	0.85437	40	0.00951	0.88429	2.91709	0.9942	0.48814	1.11384	0.01606	-1.53904	0.610511	0.446133	1.26185
50	0.5669	-0.90851	0.40853	0.69399	0.7997	0.05919	-1.27635	-1.04321	-0.08747	0.301616	0.8531	50	-0.50893	-1.45323	0.97728	-1.51777	2.83105	0.27788	1.36546	0.13775	0.263686	0.518391	1.46623	50	0.65276	-0.01628	2.03775	1.73766	0.94732	0.009	-0.53134	0.690981	0.359758	0.95183	50	0.30006	0.67438	2.95759	-0.94314	0.43956	0.66313	0.18857	-1.67121	0.326118	0.477948	1.35184
60	0.78864	-0.84911	0.24157	0.39534	0.63026	-0.77442	-1.53398	-0.5714	-0.209137	0.295328	0.835313	60	-0.3747	-1.21438	0.80088	-1.66377	2.86045	0.57875	1.00489	-0.12505	0.233384	0.502342	1.42084	60	0.76361	-0.00131	1.48836	1.1045	0.40795	-0.0935	-0.48256	0.455293	0.266155	0.704181	60	-0.69972	0.51725	2.59039	-1.38468	0.05447	0.11837	-0.13525	0.20956	0.158799	0.406687	1.15028
70	0.20579	-0.87813	0.40753	0.77623	0.65314	-0.37612	-1.34121	-0.55026	-0.137879	0.270571	0.76529	70	-0.99477	-1.40304	0.45405	-1.35869	2.27786	0.19739	0.71937	-0.1284	-0.0295288	0.438441	1.2401	70	2.03857	-0.39472	1.55032	2.54599	1.74427	-0.21407	-0.10427	1.02373	0.461885	1.22203	70	-0.5806	0.54557	2.79189	-0.27728	0.1725	0.14779	-0.0657	0.01346	0.343454	0.368847	1.04326
80	0.06779	-0.39175	0.46935	0.34697	0.34434	-0.2579	-1.05322	-0.52656	-0.125123	0.186371	0.527137	80	-1.03753	-1.58454	0.86879	-2.06077	2.25078	0.52835	0.66745	0.10572	-0.0327188	0.506777	1.43338	80	1.57451	-0.36266	1.47202	1.91902	0.33242	-0.11923	-0.18361	0.661781	0.363607	0.962015	80	-0.48571	0.31574	3.21339	-1.10774	-3.62944	-0.50298	-0.17613	-0.11323	-0.310762	0.662593	1.8741
90	-0.26936	0.11195	0.51527	0.67933	0.33651	-0.54879	-1.12678	-0.43054	-0.0915512	0.21607	0.611139	90	-1.05632	-1.60356	0.76327	-2.41913	2.03492	0.11884	0.94087	-0.34068	-0.195224	0.51709	1.46255	90	0.71166	-0.34105	1.37909	0.86715	0.18477	-0.26953	0.27462	0.400959	0.235708	0.623624	90	-0.61985	0.5198	2.59619	-0.70793	-3.73599	-1.19143	-0.07483	-0.23745	-0.431436	0.624582	1.76659
100	0.69073	0.04076	0.38996	0.51932	0.17329	-0.9371	-1.25418	-0.75308	-0.141287	0.260121	0.735733	100	-1.02293	-1.73711	0.05597	-2.41989	1.97644	-0.28831	0.54035	-0.16665	-0.382766	0.482923	1.36591	100	0.52016	-0.14958	1.87841	1.13451	0.07814	-0.30379	0.18353	0.47734	0.294618	0.779485	100	-1.14489	0.17606	5.01639	-2.19343	-2.935	-1.15577	0.3812	-0.06496	-0.24005	0.855191	2.41884
110	-0.45528	0.06022	0.537	0.28482	-0.1696	-1.0016	-2.07679	-1.0623	-0.485441	0.303806	0.859292	110	-0.62811	-1.64339	0.06754	-2.77635	1.94535	-0.01851	0.4987	0.26866	-0.285764	0.504626	1.4273	110	0.34193	-0.25747	1.78684	0.73732	-0.04966	-0.25534	-0.15043	0.307599	0.282321	0.746952	110	-0.14266	0.53365	3.73489	-2.03839	-3.65619	-0.69252	0.69757	-0.17726	-0.217614	0.760593	2.15128
120	-0.39782	0.15713	0.98462	0.83672	1.03281	-1.0016	-2.1108	-1.76865	-0.283449	0.44044	1.24575	120	-0.97517	-1.88391	0.32112	-2.7781	1.53569	0.04667	0.9911	-0.05753	-0.350016	0.512122	1.4485	120	1.69492	-0.49977	2.15283	0.79126	0.22808	0.09984	-0.16434	0.614689	0.372488	0.985511	120	-0.36588	0.35178	3.89149	-2.12118	-1.40377	-0.88814	0.5122	-1.94104	-0.245568	0.684101	1.93493
Δmin dp-dt												Δmin dp-dt												Δmin dp-dt											Δmin dp-dt
Time	Rat 1	Rat 2	RAT 3	RAT 4	RAT 5	Rat 6	Rat 7	Rat 8	Mean	SEM	STDEV	Time	Rat 1	Rat 2	RAT 3	RAT 4	RAT 5	Rat 6	Rat 7	Rat 8	Mean	SEM	STDEV	Time	Rat 1	Rat 2	RAT 3	RAT 4	RAT 5	Rat 6	Rat 7	Mean	SEM	STDEV	Time	Rat 1	Rat 2	RAT 3	RAT 4	RAT 5	Rat 6	Rat 7	Rat 8	Mean	SEM	STDEV
0	0	0	0	0	0	0	0	0	0	0	0	0	0	0	0	0	0	0	0	0	0	0	0	0	0	0	0	0	0	0	0	0	0	0	0	0	0	0	0	0	0	0	0	0	0	0
10	141.666	70.68	-674.15	-201.547	42.31	-14.759	-231.622	-634.704	-187.766	111.533	315.464	10	-187.204	195.471	-334.53	-395.48	31.11	16.847	-14.181	-8.47	-87.0546	71.0213	200.879	10	-7.336	96.77	179.6	163.694	113.098	-204.184	27.147	52.6841	49.8235	131.821	10	821.583	163.657	445.76	-613.267	43.392	97.54	78.037	92.04	141.093	142.884	404.136
20	-68.777	65.975	-175.25	-84.461	-60.126	-288.993	-129.746	-570.414	-163.974	68.2913	193.157	20	32.361	173.336	-261.38	-756.269	17.52	-108.67	84.612	-327.24	-143.216	106.371	300.863	20	-219.622	-85.42	314.06	-286.679	-458.821	-410.537	31.434	-159.369	102.191	270.371	20	568.863	232.686	518.504	-132.789	52.072	-254.55	-284.818	257.33	119.662	116.843	330.481
30	99.415	113.584	-296.01	-73.975	-18.383	-142.825	55.412	-552.604	-101.923	80.3953	227.392	30	-187.433	304.21	-266.82	-729.899	30.74	-373.255	-97.494	-277.43	-199.673	106.855	302.231	30	7.943	-21.92	363.27	-248.889	-344.468	-531.937	-18.912	-113.559	109.779	290.447	30	599.968	37.19	377.92	-196.356	-254.95	-267.95	-298.358	157.91	19.4218	118.808	336.039
40	-201.097	-113.005	-224.51	-23.667	64.622	-203.136	-324.9	-731.284	-219.622	84.9454	240.262	40	-53.31	-154.69	-382.57	-531.099	173.28	-132.921	111.998	-213.76	-147.884	83.0415	234.877	40	-569.538	-81.3	622.257	-391.629	59.063	-262.226	38.443	-83.5614	146.093	386.525	40	452.231	282.107	430.55	51.051	-77.086	-481.29	-122.724	173.93	88.5961	111.177	314.456
50	-52.087	-182.521	-124.56	-186.51	-69.094	-551.907	-195.767	-457.294	-227.468	63.9774	180.956	50	39.39	1.42	-350.47	-678.509	-57.13	-35.83	152.518	-364.66	-161.659	97.877	276.838	50	-475.658	-61.14	475.6	37.53	-416.911	-706.247	-116.462	-180.47	147.662	390.677	50	746.929	58.044	338.56	-221.359	-322.97	-331.46	-78.998	195.32	48.0082	131.273	371.295
60	-91.487	-245.801	-113.96	-84.299	-54.784	-327.686	-341.735	-767.114	-253.358	83.5575	236.336	60	-344.702	54.82	-334.62	-615.549	-126.04	-291.025	-209.356	-342.66	-276.142	68.7244	194.382	60	-396.938	-138.58	710.532	-381.349	1.298	-498.427	-115.192	-116.951	153.763	406.818	60	310.64	179.191	379.11	-119.188	-94.855	-130.64	-318.418	383.651	73.6864	96.1529	271.962
70	-101.287	-232.481	-383.24	-36.374	-225.831	-303.065	-194.256	-696.734	-271.658	71.7308	202.885	70	-230.531	148.663	-269.88	-683.059	-38.75	-158.57	-40.684	-308.94	-197.719	87.1834	246.592	70	11.416	-188.59	886.96	66.888	104.647	-812.037	-190.862	-17.3683	190.959	505.229	70	411.99	180.913	322.97	25.397	-425.89	-203.51	-417.578	326.243	27.5669	119.892	339.105
80	157.175	-103.953	-217.52	-52.669	-188.061	-549.747	-65.876	-727.194	-218.481	101.284	286.473	80	-205.924	-135.61	-394.11	-577.319	-28.91	-92.985	-145.322	-307.28	-235.933	63.9647	180.919	80	91.169	-177.63	106.15	152.373	-358.63	-717.857	-117.552	-145.997	117.807	311.688	80	372.72	275.975	41.45	-129.341	-548.13	-180.36	-223.138	270.46	-15.0455	110.811	313.422
90	-243.917	-28.505	-519.75	-62.958	-96.111	-664.437	-330.777	-897.154	-355.451	110.894	313.656	90	-472.052	-149.3	-477.44	-936.499	-197.91	-80.623	-149.244	-135.74	-324.851	102.839	290.872	90	-447.138	-294.31	230.29	-393.539	-56.145	-751.517	-214.052	-275.202	117.317	310.391	90	293.76	214.597	228.44	13.844	-459.39	17.97	-76.424	340.6	71.6746	92.2764	260.997
100	96.663	12.158	-510.97	-127.423	-160.391	-473.677	-198.935	-737.084	-262.457	100.775	285.034	100	-223.366	-158.03	-349.56	-746.379	-89.46	-323.175	-32.395	-63.01	-248.172	82.2551	232.652	100	-136.223	-177.52	243.88	138.883	-428.221	-836.327	-124.442	-188.567	136.123	360.147	100	291.41	366.943	-168.83	-131.785	-272.36	108.828	53.994	343.298	73.9372	87.4741	247.414
110	-87.077	41.151	-14.41	-93.76	-178.811	-540.097	-332.304	-719.574	-240.61	95.152	269.131	110	-495.532	-286.5	-380.59	-890.099	-243.78	-629.295	51.512	-400.19	-409.309	98.4462	278.448	110	-326.238	-123.84	256.57	-562.459	-329.832	-722.157	-113.822	-274.54	121.46	321.353	110	692.641	152.72	205.17	-288.77	-420.07	-49.71	155.466	337.529	98.122	124.539	352.25
120	-348.707	-135.262	-545.19	-155.795	-303.591	-540.097	-362.351	-742.864	-391.732	73.2878	207.289	120	-363.042	-208.45	-437.58	-1090.46	-206.08	-655.325	-157.503	-237.36	-419.475	111.901	316.504	120	81.927	-264.96	176.59	-572.639	-328.708	-679.667	-255.652	-263.301	118.128	312.537	120	303.5	198.132	205.38	-309.738	-186.551	-312.55	-85.9	-8.38	-24.5134	85.0019	240.422
ΔIRP (mmHg/s)												ΔIRP (mmHg/s)												ΔIRP (mmHg/s)											ΔIRP (mmHg/s)
Time	Rat 1	Rat 2	RAT 3	RAT 4	RAT 5	Rat 6	Rat 7	Rat 8	Mean	SEM	STDEV	Time	Rat 1	Rat 2	RAT 3	RAT 4	RAT 5	Rat 6	Rat 7	Rat 8	Mean	SEM	STDEV	Time	Rat 1	Rat 2	RAT 3	RAT 4	RAT 5	Rat 6	Rat 7	Mean	SEM	STDEV	Time	Rat 1	Rat 2	RAT 3	RAT 4	RAT 5	Rat 6	Rat 7	Rat 8	Mean	SEM	STDEV
0	0	0	0	0	0	0	0	0	0	0	0	0	0	0	0	0	0	0	0	0	0	0	0	0	0	0	0	0	0	0	0	0	0	0	0	0	0	0	0	0	0	0	0	0	0	0
10	58.485	18.01	-160.82	-0.829	-4.308	-24.584	9.414	80.803	-2.97862	25.6272	72.4848	10	24.49	9.639	37.607	-95.346	71.55	130.712	23.503	-44.886	19.6586	24.2304	68.5339	10	41.286	-0.791	56.144	47.736	70.889	42.163	75.891	47.6169	9.54549	25.255	10	226.831	95.212	82.859	-104.936	7.317	16.355	-28.977	151.214	55.7344	37.2181	105.269
20	61.032	-17.312	-114.023	52.206	-66.391	-18.749	-5.458	37.377	-8.91475	21.2559	60.1209	20	33.461	5.922	13.805	-96.473	78.967	69.184	7.988	-74.969	4.73562	22.0305	62.3118	20	16.868	-32.183	54.676	22.256	-46.221	17.561	74.628	15.3693	16.3049	43.1387	20	237.762	69.686	103.154	0.731	10.194	-34.271	-22.643	111.867	59.56	32.1699	90.9901
30	52.124	-6.409	-23.021	64.093	-65.449	-12.509	59.036	60.524	16.0486	17.3842	49.17	30	28.971	-35.913	14.253	-66.312	91.197	51.781	-5.833	-51.033	3.38887	19.0273	53.8174	30	24.608	-8.665	-5.211	-42.784	-10.89	24.478	45.318	3.83629	11.1342	29.4582	30	187.586	36.18	121.67	11.848	15.23	-98.825	-69.282	99.344	37.9689	33.9579	96.0476
40	5.987	-13.597	-5.365	31.735	-30.358	-98.637	-9.916	49.329	-8.85275	15.705	44.4204	40	30.34	-10.298	19.528	-45.866	101.14	77.237	20.621	-40.158	19.068	18.3399	51.873	40	-19.816	12.236	-15.698	-31.716	5.55	5.657	68.921	3.59057	12.457	32.958	40	151.865	71.333	124.809	39.842	18.087	17.941	-35.451	110.861	62.4109	22.5004	63.6408
50	27.668	-31.612	-49.69	6.356	-16.252	-91.068	45.382	90.426	-2.34875	20.2767	57.3512	50	22.126	3.675	18.351	-31.05	67.081	69.985	30.215	-61.159	14.903	15.8555	44.8462	50	39.849	7.983	59.743	11.869	-10.552	-4.173	48.401	21.8743	10.3323	27.3368	50	196.006	64.33	124.267	39.62	24.218	24.969	-51.913	75.718	62.1519	26.1534	73.973
60	13.539	-52.986	-68.713	70.214	-16.871	-23.103	-10.95	31.482	-7.1735	15.9015	44.9762	60	13.773	-61.506	36.916	-45.955	53.981	63.95	-20.853	-65.451	-3.14313	18.4635	52.2228	60	36.263	-17.927	17.08	-16.664	-17.478	-2.991	15.768	2.00729	8.07797	21.3723	60	150.136	90.597	97.803	31.581	3.667	36.762	-22.379	125.19	64.1696	21.509	60.8367
70	27.33	-39.432	-77.357	61.921	-46.755	-69.154	21.978	61.398	-7.50887	20.2176	57.1841	70	22.803	-42.427	47.698	-42.602	80.442	62.422	16.742	-68.593	9.56062	19.3794	54.8134	70	68.755	-28.436	23.149	-67.668	1.181	28.276	28.751	7.71543	16.8053	44.4626	70	172.329	109.655	86.562	64.794	22.808	35.753	-24.505	119.655	73.3814	21.9782	62.1639
80	66.668	-12.174	-100.881	23.06	-53.866	-44.44	35.729	32.138	-6.72075	19.8773	56.2216	80	13.419	-26.674	46.149	-24.979	87.339	40.019	12.484	-55.825	11.4915	16.4158	46.4308	80	64.644	-50.729	2.304	-5.756	-10.546	19.259	2.951	3.161	13.1036	34.6689	80	152.748	106.549	66.451	57.05	-46.108	11.794	-23.909	99.971	53.0682	24.1484	68.3019
90	-7.967	-33.607	-64.859	36.917	-42.488	-61.404	-24.543	-2.947	-25.1122	11.8805	33.6031	90	-34.891	-17.992	28.442	-8.454	80.468	24.639	5.582	-49.105	3.58612	14.5426	41.1327	90	46.825	-47.055	45.74	-33.361	-22.903	20.668	-12.5	-0.369429	14.4081	38.1201	90	122.656	96.156	69.309	57.334	-33.269	44.59	-48.502	113.318	52.699	22.5406	63.7545
100	-5.356	-21.613	-58.788	4.029	-44.21	6.621	-16.835	41.953	-11.7749	11.1008	31.3977	100	11.838	-62.386	33.74	-46.04	79.699	-8.385	0.191	-56.038	-5.92263	17.2026	48.6564	100	49.081	-47.037	33.716	2.617	-2.64	30.144	13.263	11.3063	11.9141	31.5218	100	98.646	87.961	63.142	53.344	-20.339	82.747	-23.375	147.45	61.197	20.6539	58.4181
110	6.805	-21.256	-95.072	22.861	-30.803	26.232	-23.811	55.352	-7.4615	16.3017	46.1082	110	-23.61	-47.742	80.533	-52.382	75.219	6.073	-11.44	-62.057	-4.42575	19.6333	55.5315	110	10.884	-36.591	39.664	-38.169	-49.894	29.234	29.06	-2.25886	14.343	37.9479	110	149.164	92.792	67.797	27.71	-75.39	65.585	-1.021	139.662	58.2874	26.2327	74.1974
120	-28.455	-42.634	-112.455	-10.266	-77.719	26.232	-36.548	19.224	-32.8276	16.4704	46.5853	120	-25.971	-50.651	68.097	-47.898	58.803	21.46	-1.66	-54.38	-4.025	17.3823	49.1646	120	16.736	-71.756	38.944	-57.159	-51.53	-20.889	-13.55	-22.7434	15.3276	40.553	120	122.501	78.947	61.344	33.17	-27.274	-3.918	17.03	67.808	43.701	17.1503	48.5083
Δtau												Δtau												Δtau											Δtau
time	Rat 1	Rat 2	RAT 3	RAT 4	RAT 5	Rat 6	Rat 7	Rat 8	Mean	SEM	STDEV	time	Rat 1	Rat 2	RAT 3	RAT 4	RAT 5	Rat 6	Rat 7	Rat 8	Mean	SEM	STDEV	time	Rat 1	Rat 2	RAT 3	RAT 4	RAT 5	Rat 6	Rat 7	Mean	SEM	STDEV	time	Rat 1	Rat 2	RAT 3	RAT 4	RAT 5	Rat 6	Rat 7	Rat 8	Mean	SEM	STDEV
0	0	0	0	0	0	0	0	0	0	0	0	0	0	0	0	0	0	0	0	0	0	0	0	0	0	0	0	0	0	0	0	0	0	0	0	0	0	0	0	0	0	0	0	0	0	0
10	0.0765356	0.0870864	-0.0154202	-0.0202985	0.585539	0.118534	-0.093846	-0.161076	0.0721318	0.0806366	0.228075	10	-0.010284	0.00991	0.0212452	-0.882549	0.07265	0.030344	0.123409	-0.011746	-0.0808776	0.115634	0.327062	10	0.028865	0.0610767	0.139322	1.80167	0.091316	0.030903	0.093146	0.3209	0.247229	0.654105	10	0.216059	0.145743	0.134631	-0.837108	0.029261	-0.020043	0.0318391	0.0232854	-0.0345415	0.118024	0.333824
20	0.0385046	0.0588314	-0.0022002	-0.0095942	-0.049501	-0.459224	-0.077723	-0.155098	-0.0820005	0.0589614	0.166768	20	0.057105	0.0938496	0.0205552	-0.908728	0.068265	-0.016838	0.083114	0.048535	-0.0692678	0.120572	0.341028	20	-0.007437	0.0466027	0.091246	0.036796	-0.126609	0.02016	0.268594	0.0470504	0.0449841	0.119017	20	0.121067	0.0815424	0.139147	-0.775449	0.011414	0.012328	-0.0071235	0.0864244	-0.0413312	0.10658	0.301455
30	0.717165	0.0556274	0.0026121	0.0001997	-0.048282	-0.445708	1.26608	-0.132278	0.176927	0.193116	0.546213	30	-0.006484	0.0558216	0.0151282	-0.90036	0.106769	-0.01596	-0.122017	0.118425	-0.0935847	0.118362	0.334779	30	0.034142	0.0495287	0.02852	0.005514	-0.126609	0.0107845	-0.003213	-0.0001904	0.0221568	0.0586214	30	0.0983371	0.0831194	0.152454	-0.769869	-0.012696	-0.038825	-0.0301077	0.0943064	-0.0529101	0.105356	0.297991
40	0.0390056	0.0364034	0.0014279	0.0078277	-0.015878	-0.072081	-0.113763	-0.132185	-0.0311553	0.0235309	0.0665555	40	0.47227	0.0236656	0.0262062	-0.90502	0.071388	-0.0251136	0.111052	0.101013	-0.0155674	0.138207	0.39091	40	-0.0350963	0.0501977	0.010915	0.032421	0.049139	-0.010304	0.001869	0.0141631	0.011994	0.0317332	40	0.0807221	0.0663174	0.112909	-0.698992	-0.014601	-0.075958	-0.010076	0.0191924	-0.0650607	0.0930478	0.263179
50	0.373121	-0.0223609	-0.0022421	-0.0112204	0.013236	-0.480603	-0.0955231	-0.132061	-0.0447067	0.0825465	0.233477	50	0.048417	0.0092403	0.0068492	-0.88804	0.059912	-0.0289017	0.143645	0.112897	-0.0669976	0.118998	0.336576	50	-0.004287	0.0369747	0.039172	0.738389	-0.00071	-0.0192168	0.029034	0.117051	0.103905	0.274907	50	0.413954	0.125456	0.0858822	-0.761649	-0.00073	-0.057359	-0.0083298	0.0044051	-0.0247963	0.117492	0.332317
60	0.0168051	-0.0297432	-0.0099144	-0.0096672	0.004502	-0.482602	-0.116518	-0.113597	-0.0925919	0.0585813	0.165693	60	-0.015036	-0.0029022	0.0115272	-0.899197	0.025316	-0.012008	0.05953	0.041972	-0.0988497	0.114708	0.324443	60	-0.025922	0.0233643	0.013649	0.02018	0.019877	-0.0312189	-0.024146	-0.000602371	0.00946368	0.0250385	60	0.0792851	0.0859964	0.0649212	-0.761015	-0.008634	-0.022536	-0.0135861	0.141503	-0.0542581	0.103015	0.291371
70	0.0078519	-0.0180799	-0.0105649	-0.009093	-0.071936	-0.437651	-0.096803	-0.132583	-0.0961074	0.0518156	0.146557	70	-0.0207	0.0048394	0.0145602	-0.884609	0.015727	-0.0335321	0.02437	0.021102	-0.10728	0.111286	0.314764	70	0.010218	0.0115406	0.039867	0.166498	3.95498	-0.0164652	0.526851	0.670499	0.552102	1.46072	70	0.0646381	0.110726	0.0521352	-0.007819	0.018754	0.002137	-0.0060244	0.177745	0.0515366	0.0231283	0.0654168
80	0.0464636	0.0300894	-0.008464	-0.0006945	0.257498	-0.433722	-0.047108	-0.132473	-0.0360513	0.0690402	0.195275	80	-0.027676	0.0021691	0.0214432	-0.904435	0.007448	-0.0257553	0.030121	0.030319	-0.108296	0.114014	0.32248	80	0.690695	0.0003568	0.051401	1.96146	-0.022225	-0.0161572	0.330307	0.427977	0.274067	0.725113	80	0.0504703	0.0689334	0.0350862	-0.778521	-0.0486022	1.02244	-0.0135596	0.0898964	0.0532676	0.171544	0.4852
90	0.0020489	0.386101	-3.59e-05	0.0026134	-0.012598	-0.423928	-0.108807	-0.129195	-0.035475	0.0787652	0.222782	90	-0.028199	0.0048445	0.0162622	-0.885866	0.004736	-0.0298355	-0.000973	-0.018324	-0.117169	0.109973	0.311049	90	-0.016265	0.0206083	0.056383	0.016024	-0.021981	-0.0256911	-0.020401	0.0012396	0.0116227	0.0307509	90	0.0361495	0.0612674	0.0332502	-0.727232	-0.0317453	0.147311	-0.0066371	0.0946544	-0.0491227	0.0988722	0.279653
100	0.0542646	0.0389004	-0.0065723	-0.0099097	0.004941	-0.461428	-0.101262	-0.115187	-0.0745316	0.0592545	0.167597	100	-0.021658	-0.0121136	0.0149172	-0.925338	-0.0006931	-0.0664998	-0.004912	-0.05267	-0.133621	0.113505	0.321042	100	-0.031961	0.0275337	0.045145	2.08067	-0.012076	-0.0362102	0.052	0.303586	0.296488	0.784433	100	0.0228782	0.0765244	0.0389192	-0.792752	-0.0303334	0.147789	0.0313761	0.197221	-0.0385471	0.110769	0.313302
110	0.0070638	0.0461474	0.0015146	-0.0102843	-0.003849	-0.397115	-0.113646	-0.096036	-0.0707755	0.0503679	0.142462	110	-0.0508258	-0.0170755	0.0593812	-0.927116	0.003162	-0.0566073	0.016791	0.019369	-0.119115	0.116213	0.328701	110	-0.0403827	0.0196365	0.045805	0.034057	-0.0466803	-0.0266899	0.035162	0.0029868	0.0149122	0.0394539	110	0.119066	0.0875254	0.0379322	-0.780029	-0.0338108	0.030605	0.0658561	0.160697	-0.0390197	0.107884	0.305142
120	-0.0079129	0.0071074	0.0086283	0.0558447	-0.062707	-0.397115	-0.120072	-0.054094	-0.07129	0.0502892	0.142239	120	-0.0505206	-0.0215305	0.0697762	-0.929701	0.004311	-0.0732924	0.05895	0.012542	-0.116183	0.117509	0.332364	120	0.938044	-0.0047553	0.019789	0.005027	-0.0298569	-0.0244999	0.036874	0.134375	0.134237	0.355158	120	0.0463565	0.0608064	0.02611	-0.793805	0.002307	-0.017844	0.0046851	-0.0236272	-0.0868764	0.101522	0.287148

## Sheet: Delta LVF eq.
ΔCycle Duration
Time	Rat 1	Rat 2	Rat 3	Rat 4	Rat 5	Rat 6	Rat 7	Rat 8	Rat 9	Rat 10	Mean	SEM
0	$='SHEETNAME'!AI2-'SHEETNAME'!$AI$2	$='SHEETNAME'!AI17-'SHEETNAME'!$AI$17	$='SHEETNAME'!AI32-'SHEETNAME'!$AI$32	$='SHEETNAME'!AI47-'SHEETNAME'!$AI$47	$='SHEETNAME'!AI62-'SHEETNAME'!$AI$62	$='SHEETNAME'!AI77-'SHEETNAME'!$AI$77	$='SHEETNAME'!AI92-'SHEETNAME'!$AI$92	$='SHEETNAME'!AI107-'SHEETNAME'!$AI$107	$='SHEETNAME'!AI122-'SHEETNAME'!$AI$122	$='SHEETNAME'!AI137-'SHEETNAME'!$AI$137	#DIV/0!	#DIV/0!
10	$='SHEETNAME'!AI3-'SHEETNAME'!$AI$2	$='SHEETNAME'!AI18-'SHEETNAME'!$AI$17	$='SHEETNAME'!AI33-'SHEETNAME'!$AI$32	$='SHEETNAME'!AI48-'SHEETNAME'!$AI$47	$='SHEETNAME'!AI63-'SHEETNAME'!$AI$62	$='SHEETNAME'!AI78-'SHEETNAME'!$AI$77	$='SHEETNAME'!AI93-'SHEETNAME'!$AI$92	$='SHEETNAME'!AI108-'SHEETNAME'!$AI$107	$='SHEETNAME'!AI123-'SHEETNAME'!$AI$122	$='SHEETNAME'!AI138-'SHEETNAME'!$AI$137	#DIV/0!	#DIV/0!
20	$='SHEETNAME'!AI4-'SHEETNAME'!$AI$2	$='SHEETNAME'!AI19-'SHEETNAME'!$AI$17	$='SHEETNAME'!AI34-'SHEETNAME'!$AI$32	$='SHEETNAME'!AI49-'SHEETNAME'!$AI$47	$='SHEETNAME'!AI64-'SHEETNAME'!$AI$62	$='SHEETNAME'!AI79-'SHEETNAME'!$AI$77	$='SHEETNAME'!AI94-'SHEETNAME'!$AI$92	$='SHEETNAME'!AI109-'SHEETNAME'!$AI$107	$='SHEETNAME'!AI124-'SHEETNAME'!$AI$122	$='SHEETNAME'!AI139-'SHEETNAME'!$AI$137	#DIV/0!	#DIV/0!
30	$='SHEETNAME'!AI5-'SHEETNAME'!$AI$2	$='SHEETNAME'!AI20-'SHEETNAME'!$AI$17	$='SHEETNAME'!AI35-'SHEETNAME'!$AI$32	$='SHEETNAME'!AI50-'SHEETNAME'!$AI$47	$='SHEETNAME'!AI65-'SHEETNAME'!$AI$62	$='SHEETNAME'!AI80-'SHEETNAME'!$AI$77	$='SHEETNAME'!AI95-'SHEETNAME'!$AI$92	$='SHEETNAME'!AI110-'SHEETNAME'!$AI$107	$='SHEETNAME'!AI125-'SHEETNAME'!$AI$122	$='SHEETNAME'!AI140-'SHEETNAME'!$AI$137	#DIV/0!	#DIV/0!
40	$='SHEETNAME'!AI6-'SHEETNAME'!$AI$2	$='SHEETNAME'!AI21-'SHEETNAME'!$AI$17	$='SHEETNAME'!AI36-'SHEETNAME'!$AI$32	$='SHEETNAME'!AI51-'SHEETNAME'!$AI$47	$='SHEETNAME'!AI66-'SHEETNAME'!$AI$62	$='SHEETNAME'!AI81-'SHEETNAME'!$AI$77	$='SHEETNAME'!AI96-'SHEETNAME'!$AI$92	$='SHEETNAME'!AI111-'SHEETNAME'!$AI$107	$='SHEETNAME'!AI126-'SHEETNAME'!$AI$122	$='SHEETNAME'!AI141-'SHEETNAME'!$AI$137	#DIV/0!	#DIV/0!
50	$='SHEETNAME'!AI7-'SHEETNAME'!$AI$2	$='SHEETNAME'!AI22-'SHEETNAME'!$AI$17	$='SHEETNAME'!AI37-'SHEETNAME'!$AI$32	$='SHEETNAME'!AI52-'SHEETNAME'!$AI$47	$='SHEETNAME'!AI67-'SHEETNAME'!$AI$62	$='SHEETNAME'!AI82-'SHEETNAME'!$AI$77	$='SHEETNAME'!AI97-'SHEETNAME'!$AI$92	$='SHEETNAME'!AI112-'SHEETNAME'!$AI$107	$='SHEETNAME'!AI127-'SHEETNAME'!$AI$122	$='SHEETNAME'!AI142-'SHEETNAME'!$AI$137	#DIV/0!	#DIV/0!
60	$='SHEETNAME'!AI8-'SHEETNAME'!$AI$2	$='SHEETNAME'!AI23-'SHEETNAME'!$AI$17	$='SHEETNAME'!AI38-'SHEETNAME'!$AI$32	$='SHEETNAME'!AI53-'SHEETNAME'!$AI$47	$='SHEETNAME'!AI68-'SHEETNAME'!$AI$62	$='SHEETNAME'!AI83-'SHEETNAME'!$AI$77	$='SHEETNAME'!AI98-'SHEETNAME'!$AI$92	$='SHEETNAME'!AI113-'SHEETNAME'!$AI$107	$='SHEETNAME'!AI128-'SHEETNAME'!$AI$122	$='SHEETNAME'!AI143-'SHEETNAME'!$AI$137	#DIV/0!	#DIV/0!
70	$='SHEETNAME'!AI9-'SHEETNAME'!$AI$2	$='SHEETNAME'!AI24-'SHEETNAME'!$AI$17	$='SHEETNAME'!AI39-'SHEETNAME'!$AI$32	$='SHEETNAME'!AI54-'SHEETNAME'!$AI$47	$='SHEETNAME'!AI69-'SHEETNAME'!$AI$62	$='SHEETNAME'!AI84-'SHEETNAME'!$AI$77	$='SHEETNAME'!AI99-'SHEETNAME'!$AI$92	$='SHEETNAME'!AI114-'SHEETNAME'!$AI$107	$='SHEETNAME'!AI129-'SHEETNAME'!$AI$122	$='SHEETNAME'!AI144-'SHEETNAME'!$AI$137	#DIV/0!	#DIV/0!
80	$='SHEETNAME'!AI10-'SHEETNAME'!$AI$2	$='SHEETNAME'!AI25-'SHEETNAME'!$AI$17	$='SHEETNAME'!AI40-'SHEETNAME'!$AI$32	$='SHEETNAME'!AI55-'SHEETNAME'!$AI$47	$='SHEETNAME'!AI70-'SHEETNAME'!$AI$62	$='SHEETNAME'!AI85-'SHEETNAME'!$AI$77	$='SHEETNAME'!AI100-'SHEETNAME'!$AI$92	$='SHEETNAME'!AI115-'SHEETNAME'!$AI$107	$='SHEETNAME'!AI130-'SHEETNAME'!$AI$122	$='SHEETNAME'!AI145-'SHEETNAME'!$AI$137	#DIV/0!	#DIV/0!
90	$='SHEETNAME'!AI11-'SHEETNAME'!$AI$2	$='SHEETNAME'!AI26-'SHEETNAME'!$AI$17	$='SHEETNAME'!AI41-'SHEETNAME'!$AI$32	$='SHEETNAME'!AI56-'SHEETNAME'!$AI$47	$='SHEETNAME'!AI71-'SHEETNAME'!$AI$62	$='SHEETNAME'!AI86-'SHEETNAME'!$AI$77	$='SHEETNAME'!AI101-'SHEETNAME'!$AI$92	$='SHEETNAME'!AI116-'SHEETNAME'!$AI$107	$='SHEETNAME'!AI131-'SHEETNAME'!$AI$122	$='SHEETNAME'!AI146-'SHEETNAME'!$AI$137	#DIV/0!	#DIV/0!
100	$='SHEETNAME'!AI12-'SHEETNAME'!$AI$2	$='SHEETNAME'!AI27-'SHEETNAME'!$AI$17	$='SHEETNAME'!AI42-'SHEETNAME'!$AI$32	$='SHEETNAME'!AI57-'SHEETNAME'!$AI$47	$='SHEETNAME'!AI72-'SHEETNAME'!$AI$62	$='SHEETNAME'!AI87-'SHEETNAME'!$AI$77	$='SHEETNAME'!AI102-'SHEETNAME'!$AI$92	$='SHEETNAME'!AI117-'SHEETNAME'!$AI$107	$='SHEETNAME'!AI132-'SHEETNAME'!$AI$122	$='SHEETNAME'!AI147-'SHEETNAME'!$AI$137	#DIV/0!	#DIV/0!
110	$='SHEETNAME'!AI13-'SHEETNAME'!$AI$2	$='SHEETNAME'!AI28-'SHEETNAME'!$AI$17	$='SHEETNAME'!AI43-'SHEETNAME'!$AI$32	$='SHEETNAME'!AI58-'SHEETNAME'!$AI$47	$='SHEETNAME'!AI73-'SHEETNAME'!$AI$62	$='SHEETNAME'!AI88-'SHEETNAME'!$AI$77	$='SHEETNAME'!AI103-'SHEETNAME'!$AI$92	$='SHEETNAME'!AI118-'SHEETNAME'!$AI$107	$='SHEETNAME'!AI133-'SHEETNAME'!$AI$122	$='SHEETNAME'!AI148-'SHEETNAME'!$AI$137	#DIV/0!	#DIV/0!
120	$='SHEETNAME'!AI14-'SHEETNAME'!$AI$2	$='SHEETNAME'!AI29-'SHEETNAME'!$AI$17	$='SHEETNAME'!AI44-'SHEETNAME'!$AI$32	$='SHEETNAME'!AI59-'SHEETNAME'!$AI$47	$='SHEETNAME'!AI74-'SHEETNAME'!$AI$62	$='SHEETNAME'!AI89-'SHEETNAME'!$AI$77	$='SHEETNAME'!AI104-'SHEETNAME'!$AI$92	$='SHEETNAME'!AI119-'SHEETNAME'!$AI$107	$='SHEETNAME'!AI134-'SHEETNAME'!$AI$122	$='SHEETNAME'!AI149-'SHEETNAME'!$AI$137	#DIV/0!	#DIV/0!
ΔMax dP/dt
Time	Rat 1	Rat 2	RAT 3	RAT 4	RAT 5	Rat 6	Rat 7	Rat 8	Rat 9	Rat 10	Mean	SEM
0	$='SHEETNAME'!AJ2-'SHEETNAME'!$AJ$2	$='SHEETNAME'!AJ17-'SHEETNAME'!$AJ$17	$='SHEETNAME'!AJ32-'SHEETNAME'!$AJ$32	$='SHEETNAME'!AJ47-'SHEETNAME'!$AJ$47	$='SHEETNAME'!AJ62-'SHEETNAME'!$AJ$62	$='SHEETNAME'!AJ77-'SHEETNAME'!$AJ$77	$='SHEETNAME'!AJ92-'SHEETNAME'!$AJ$92	$='SHEETNAME'!AJ107-'SHEETNAME'!$AJ$107	$='SHEETNAME'!AJ122-'SHEETNAME'!$AJ$122	$='SHEETNAME'!AJ137-'SHEETNAME'!$AJ$137	#DIV/0!	#DIV/0!
10	$='SHEETNAME'!AJ3-'SHEETNAME'!$AJ$2	$='SHEETNAME'!AJ18-'SHEETNAME'!$AJ$17	$='SHEETNAME'!AJ33-'SHEETNAME'!$AJ$32	$='SHEETNAME'!AJ48-'SHEETNAME'!$AJ$47	$='SHEETNAME'!AJ63-'SHEETNAME'!$AJ$62	$='SHEETNAME'!AJ78-'SHEETNAME'!$AJ$77	$='SHEETNAME'!AJ93-'SHEETNAME'!$AJ$92	$='SHEETNAME'!AJ108-'SHEETNAME'!$AJ$107	$='SHEETNAME'!AJ123-'SHEETNAME'!$AJ$122	$='SHEETNAME'!AJ138-'SHEETNAME'!$AJ$137	#DIV/0!	#DIV/0!
20	$='SHEETNAME'!AJ4-'SHEETNAME'!$AJ$2	$='SHEETNAME'!AJ19-'SHEETNAME'!$AJ$17	$='SHEETNAME'!AJ34-'SHEETNAME'!$AJ$32	$='SHEETNAME'!AJ49-'SHEETNAME'!$AJ$47	$='SHEETNAME'!AJ64-'SHEETNAME'!$AJ$62	$='SHEETNAME'!AJ79-'SHEETNAME'!$AJ$77	$='SHEETNAME'!AJ94-'SHEETNAME'!$AJ$92	$='SHEETNAME'!AJ109-'SHEETNAME'!$AJ$107	$='SHEETNAME'!AJ124-'SHEETNAME'!$AJ$122	$='SHEETNAME'!AJ139-'SHEETNAME'!$AJ$137	#DIV/0!	#DIV/0!
30	$='SHEETNAME'!AJ5-'SHEETNAME'!$AJ$2	$='SHEETNAME'!AJ20-'SHEETNAME'!$AJ$17	$='SHEETNAME'!AJ35-'SHEETNAME'!$AJ$32	$='SHEETNAME'!AJ50-'SHEETNAME'!$AJ$47	$='SHEETNAME'!AJ65-'SHEETNAME'!$AJ$62	$='SHEETNAME'!AJ80-'SHEETNAME'!$AJ$77	$='SHEETNAME'!AJ95-'SHEETNAME'!$AJ$92	$='SHEETNAME'!AJ110-'SHEETNAME'!$AJ$107	$='SHEETNAME'!AJ125-'SHEETNAME'!$AJ$122	$='SHEETNAME'!AJ140-'SHEETNAME'!$AJ$137	#DIV/0!	#DIV/0!
40	$='SHEETNAME'!AJ6-'SHEETNAME'!$AJ$2	$='SHEETNAME'!AJ21-'SHEETNAME'!$AJ$17	$='SHEETNAME'!AJ36-'SHEETNAME'!$AJ$32	$='SHEETNAME'!AJ51-'SHEETNAME'!$AJ$47	$='SHEETNAME'!AJ66-'SHEETNAME'!$AJ$62	$='SHEETNAME'!AJ81-'SHEETNAME'!$AJ$77	$='SHEETNAME'!AJ96-'SHEETNAME'!$AJ$92	$='SHEETNAME'!AJ111-'SHEETNAME'!$AJ$107	$='SHEETNAME'!AJ126-'SHEETNAME'!$AJ$122	$='SHEETNAME'!AJ141-'SHEETNAME'!$AJ$137	#DIV/0!	#DIV/0!
50	$='SHEETNAME'!AJ7-'SHEETNAME'!$AJ$2	$='SHEETNAME'!AJ22-'SHEETNAME'!$AJ$17	$='SHEETNAME'!AJ37-'SHEETNAME'!$AJ$32	$='SHEETNAME'!AJ52-'SHEETNAME'!$AJ$47	$='SHEETNAME'!AJ67-'SHEETNAME'!$AJ$62	$='SHEETNAME'!AJ82-'SHEETNAME'!$AJ$77	$='SHEETNAME'!AJ97-'SHEETNAME'!$AJ$92	$='SHEETNAME'!AJ112-'SHEETNAME'!$AJ$107	$='SHEETNAME'!AJ127-'SHEETNAME'!$AJ$122	$='SHEETNAME'!AJ142-'SHEETNAME'!$AJ$137	#DIV/0!	#DIV/0!
60	$='SHEETNAME'!AJ8-'SHEETNAME'!$AJ$2	$='SHEETNAME'!AJ23-'SHEETNAME'!$AJ$17	$='SHEETNAME'!AJ38-'SHEETNAME'!$AJ$32	$='SHEETNAME'!AJ53-'SHEETNAME'!$AJ$47	$='SHEETNAME'!AJ68-'SHEETNAME'!$AJ$62	$='SHEETNAME'!AJ83-'SHEETNAME'!$AJ$77	$='SHEETNAME'!AJ98-'SHEETNAME'!$AJ$92	$='SHEETNAME'!AJ113-'SHEETNAME'!$AJ$107	$='SHEETNAME'!AJ128-'SHEETNAME'!$AJ$122	$='SHEETNAME'!AJ143-'SHEETNAME'!$AJ$137	#DIV/0!	#DIV/0!
70	$='SHEETNAME'!AJ9-'SHEETNAME'!$AJ$2	$='SHEETNAME'!AJ24-'SHEETNAME'!$AJ$17	$='SHEETNAME'!AJ39-'SHEETNAME'!$AJ$32	$='SHEETNAME'!AJ54-'SHEETNAME'!$AJ$47	$='SHEETNAME'!AJ69-'SHEETNAME'!$AJ$62	$='SHEETNAME'!AJ84-'SHEETNAME'!$AJ$77	$='SHEETNAME'!AJ99-'SHEETNAME'!$AJ$92	$='SHEETNAME'!AJ114-'SHEETNAME'!$AJ$107	$='SHEETNAME'!AJ129-'SHEETNAME'!$AJ$122	$='SHEETNAME'!AJ144-'SHEETNAME'!$AJ$137	#DIV/0!	#DIV/0!
80	$='SHEETNAME'!AJ10-'SHEETNAME'!$AJ$2	$='SHEETNAME'!AJ25-'SHEETNAME'!$AJ$17	$='SHEETNAME'!AJ40-'SHEETNAME'!$AJ$32	$='SHEETNAME'!AJ55-'SHEETNAME'!$AJ$47	$='SHEETNAME'!AJ70-'SHEETNAME'!$AJ$62	$='SHEETNAME'!AJ85-'SHEETNAME'!$AJ$77	$='SHEETNAME'!AJ100-'SHEETNAME'!$AJ$92	$='SHEETNAME'!AJ115-'SHEETNAME'!$AJ$107	$='SHEETNAME'!AJ130-'SHEETNAME'!$AJ$122	$='SHEETNAME'!AJ145-'SHEETNAME'!$AJ$137	#DIV/0!	#DIV/0!
90	$='SHEETNAME'!AJ11-'SHEETNAME'!$AJ$2	$='SHEETNAME'!AJ26-'SHEETNAME'!$AJ$17	$='SHEETNAME'!AJ41-'SHEETNAME'!$AJ$32	$='SHEETNAME'!AJ56-'SHEETNAME'!$AJ$47	$='SHEETNAME'!AJ71-'SHEETNAME'!$AJ$62	$='SHEETNAME'!AJ86-'SHEETNAME'!$AJ$77	$='SHEETNAME'!AJ101-'SHEETNAME'!$AJ$92	$='SHEETNAME'!AJ116-'SHEETNAME'!$AJ$107	$='SHEETNAME'!AJ131-'SHEETNAME'!$AJ$122	$='SHEETNAME'!AJ146-'SHEETNAME'!$AJ$137	#DIV/0!	#DIV/0!
100	$='SHEETNAME'!AJ12-'SHEETNAME'!$AJ$2	$='SHEETNAME'!AJ27-'SHEETNAME'!$AJ$17	$='SHEETNAME'!AJ42-'SHEETNAME'!$AJ$32	$='SHEETNAME'!AJ57-'SHEETNAME'!$AJ$47	$='SHEETNAME'!AJ72-'SHEETNAME'!$AJ$62	$='SHEETNAME'!AJ87-'SHEETNAME'!$AJ$77	$='SHEETNAME'!AJ102-'SHEETNAME'!$AJ$92	$='SHEETNAME'!AJ117-'SHEETNAME'!$AJ$107	$='SHEETNAME'!AJ132-'SHEETNAME'!$AJ$122	$='SHEETNAME'!AJ147-'SHEETNAME'!$AJ$137	#DIV/0!	#DIV/0!
110	$='SHEETNAME'!AJ13-'SHEETNAME'!$AJ$2	$='SHEETNAME'!AJ28-'SHEETNAME'!$AJ$17	$='SHEETNAME'!AJ43-'SHEETNAME'!$AJ$32	$='SHEETNAME'!AJ58-'SHEETNAME'!$AJ$47	$='SHEETNAME'!AJ73-'SHEETNAME'!$AJ$62	$='SHEETNAME'!AJ88-'SHEETNAME'!$AJ$77	$='SHEETNAME'!AJ103-'SHEETNAME'!$AJ$92	$='SHEETNAME'!AJ118-'SHEETNAME'!$AJ$107	$='SHEETNAME'!AJ133-'SHEETNAME'!$AJ$122	$='SHEETNAME'!AJ148-'SHEETNAME'!$AJ$137	#DIV/0!	#DIV/0!
120	$='SHEETNAME'!AJ14-'SHEETNAME'!$AJ$2	$='SHEETNAME'!AJ29-'SHEETNAME'!$AJ$17	$='SHEETNAME'!AJ44-'SHEETNAME'!$AJ$32	$='SHEETNAME'!AJ59-'SHEETNAME'!$AJ$47	$='SHEETNAME'!AJ74-'SHEETNAME'!$AJ$62	$='SHEETNAME'!AJ89-'SHEETNAME'!$AJ$77	$='SHEETNAME'!AJ104-'SHEETNAME'!$AJ$92	$='SHEETNAME'!AJ119-'SHEETNAME'!$AJ$107	$='SHEETNAME'!AJ134-'SHEETNAME'!$AJ$122	$='SHEETNAME'!AJ149-'SHEETNAME'!$AJ$137	#DIV/0!	#DIV/0!
ΔPTI
Time	Rat 1	Rat 2	RAT 3	RAT 4	RAT 5	Rat 6	Rat 7	Rat 8	Rat 9	RAT 10	Mean	SEM
#REF!	$='SHEETNAME'!AN2-'SHEETNAME'!$AN$2	$='SHEETNAME'!AN17-'SHEETNAME'!$AN$17	$='SHEETNAME'!AN32-'SHEETNAME'!$AN$32	$='SHEETNAME'!AN47-'SHEETNAME'!$AN$47	$='SHEETNAME'!AN62-'SHEETNAME'!$AN$62	$='SHEETNAME'!AN77-'SHEETNAME'!$AN$77	$='SHEETNAME'!AN92-'SHEETNAME'!$AN$92	$='SHEETNAME'!AN107-'SHEETNAME'!$AN$107	$='SHEETNAME'!AN122-'SHEETNAME'!$AN$122	$='SHEETNAME'!AN137-'SHEETNAME'!$AN$137	#DIV/0!	#DIV/0!
#REF!	$='SHEETNAME'!AN3-'SHEETNAME'!$AN$2	$='SHEETNAME'!AN18-'SHEETNAME'!$AN$17	$='SHEETNAME'!AN33-'SHEETNAME'!$AN$32	$='SHEETNAME'!AN48-'SHEETNAME'!$AN$47	$='SHEETNAME'!AN63-'SHEETNAME'!$AN$62	$='SHEETNAME'!AN78-'SHEETNAME'!$AN$77	$='SHEETNAME'!AN93-'SHEETNAME'!$AN$92	$='SHEETNAME'!AN108-'SHEETNAME'!$AN$107	$='SHEETNAME'!AN123-'SHEETNAME'!$AN$122	$='SHEETNAME'!AN138-'SHEETNAME'!$AN$137	#DIV/0!	#DIV/0!
#REF!	$='SHEETNAME'!AN4-'SHEETNAME'!$AN$2	$='SHEETNAME'!AN19-'SHEETNAME'!$AN$17	$='SHEETNAME'!AN34-'SHEETNAME'!$AN$32	$='SHEETNAME'!AN49-'SHEETNAME'!$AN$47	$='SHEETNAME'!AN64-'SHEETNAME'!$AN$62	$='SHEETNAME'!AN79-'SHEETNAME'!$AN$77	$='SHEETNAME'!AN94-'SHEETNAME'!$AN$92	$='SHEETNAME'!AN109-'SHEETNAME'!$AN$107	$='SHEETNAME'!AN124-'SHEETNAME'!$AN$122	$='SHEETNAME'!AN139-'SHEETNAME'!$AN$137	#DIV/0!	#DIV/0!
#REF!	$='SHEETNAME'!AN5-'SHEETNAME'!$AN$2	$='SHEETNAME'!AN20-'SHEETNAME'!$AN$17	$='SHEETNAME'!AN35-'SHEETNAME'!$AN$32	$='SHEETNAME'!AN50-'SHEETNAME'!$AN$47	$='SHEETNAME'!AN65-'SHEETNAME'!$AN$62	$='SHEETNAME'!AN80-'SHEETNAME'!$AN$77	$='SHEETNAME'!AN95-'SHEETNAME'!$AN$92	$='SHEETNAME'!AN110-'SHEETNAME'!$AN$107	$='SHEETNAME'!AN125-'SHEETNAME'!$AN$122	$='SHEETNAME'!AN140-'SHEETNAME'!$AN$137	#DIV/0!	#DIV/0!
#REF!	$='SHEETNAME'!AN6-'SHEETNAME'!$AN$2	$='SHEETNAME'!AN21-'SHEETNAME'!$AN$17	$='SHEETNAME'!AN36-'SHEETNAME'!$AN$32	$='SHEETNAME'!AN51-'SHEETNAME'!$AN$47	$='SHEETNAME'!AN66-'SHEETNAME'!$AN$62	$='SHEETNAME'!AN81-'SHEETNAME'!$AN$77	$='SHEETNAME'!AN96-'SHEETNAME'!$AN$92	$='SHEETNAME'!AN111-'SHEETNAME'!$AN$107	$='SHEETNAME'!AN126-'SHEETNAME'!$AN$122	$='SHEETNAME'!AN141-'SHEETNAME'!$AN$137	#DIV/0!	#DIV/0!
#REF!	$='SHEETNAME'!AN7-'SHEETNAME'!$AN$2	$='SHEETNAME'!AN22-'SHEETNAME'!$AN$17	$='SHEETNAME'!AN37-'SHEETNAME'!$AN$32	$='SHEETNAME'!AN52-'SHEETNAME'!$AN$47	$='SHEETNAME'!AN67-'SHEETNAME'!$AN$62	$='SHEETNAME'!AN82-'SHEETNAME'!$AN$77	$='SHEETNAME'!AN97-'SHEETNAME'!$AN$92	$='SHEETNAME'!AN112-'SHEETNAME'!$AN$107	$='SHEETNAME'!AN127-'SHEETNAME'!$AN$122	$='SHEETNAME'!AN142-'SHEETNAME'!$AN$137	#DIV/0!	#DIV/0!
#REF!	$='SHEETNAME'!AN8-'SHEETNAME'!$AN$2	$='SHEETNAME'!AN23-'SHEETNAME'!$AN$17	$='SHEETNAME'!AN38-'SHEETNAME'!$AN$32	$='SHEETNAME'!AN53-'SHEETNAME'!$AN$47	$='SHEETNAME'!AN68-'SHEETNAME'!$AN$62	$='SHEETNAME'!AN83-'SHEETNAME'!$AN$77	$='SHEETNAME'!AN98-'SHEETNAME'!$AN$92	$='SHEETNAME'!AN113-'SHEETNAME'!$AN$107	$='SHEETNAME'!AN128-'SHEETNAME'!$AN$122	$='SHEETNAME'!AN143-'SHEETNAME'!$AN$137	#DIV/0!	#DIV/0!
#REF!	$='SHEETNAME'!AN9-'SHEETNAME'!$AN$2	$='SHEETNAME'!AN24-'SHEETNAME'!$AN$17	$='SHEETNAME'!AN39-'SHEETNAME'!$AN$32	$='SHEETNAME'!AN54-'SHEETNAME'!$AN$47	$='SHEETNAME'!AN69-'SHEETNAME'!$AN$62	$='SHEETNAME'!AN84-'SHEETNAME'!$AN$77	$='SHEETNAME'!AN99-'SHEETNAME'!$AN$92	$='SHEETNAME'!AN114-'SHEETNAME'!$AN$107	$='SHEETNAME'!AN129-'SHEETNAME'!$AN$122	$='SHEETNAME'!AN144-'SHEETNAME'!$AN$137	#DIV/0!	#DIV/0!
#REF!	$='SHEETNAME'!AN10-'SHEETNAME'!$AN$2	$='SHEETNAME'!AN25-'SHEETNAME'!$AN$17	$='SHEETNAME'!AN40-'SHEETNAME'!$AN$32	$='SHEETNAME'!AN55-'SHEETNAME'!$AN$47	$='SHEETNAME'!AN70-'SHEETNAME'!$AN$62	$='SHEETNAME'!AN85-'SHEETNAME'!$AN$77	$='SHEETNAME'!AN100-'SHEETNAME'!$AN$92	$='SHEETNAME'!AN115-'SHEETNAME'!$AN$107	$='SHEETNAME'!AN130-'SHEETNAME'!$AN$122	$='SHEETNAME'!AN145-'SHEETNAME'!$AN$137	#DIV/0!	#DIV/0!
#REF!	$='SHEETNAME'!AN11-'SHEETNAME'!$AN$2	$='SHEETNAME'!AN26-'SHEETNAME'!$AN$17	$='SHEETNAME'!AN41-'SHEETNAME'!$AN$32	$='SHEETNAME'!AN56-'SHEETNAME'!$AN$47	$='SHEETNAME'!AN71-'SHEETNAME'!$AN$62	$='SHEETNAME'!AN86-'SHEETNAME'!$AN$77	$='SHEETNAME'!AN101-'SHEETNAME'!$AN$92	$='SHEETNAME'!AN116-'SHEETNAME'!$AN$107	$='SHEETNAME'!AN131-'SHEETNAME'!$AN$122	$='SHEETNAME'!AN146-'SHEETNAME'!$AN$137	#DIV/0!	#DIV/0!
#REF!	$='SHEETNAME'!AN12-'SHEETNAME'!$AN$2	$='SHEETNAME'!AN27-'SHEETNAME'!$AN$17	$='SHEETNAME'!AN42-'SHEETNAME'!$AN$32	$='SHEETNAME'!AN57-'SHEETNAME'!$AN$47	$='SHEETNAME'!AN72-'SHEETNAME'!$AN$62	$='SHEETNAME'!AN87-'SHEETNAME'!$AN$77	$='SHEETNAME'!AN102-'SHEETNAME'!$AN$92	$='SHEETNAME'!AN117-'SHEETNAME'!$AN$107	$='SHEETNAME'!AN132-'SHEETNAME'!$AN$122	$='SHEETNAME'!AN147-'SHEETNAME'!$AN$137	#DIV/0!	#DIV/0!
#REF!	$='SHEETNAME'!AN13-'SHEETNAME'!$AN$2	$='SHEETNAME'!AN28-'SHEETNAME'!$AN$17	$='SHEETNAME'!AN43-'SHEETNAME'!$AN$32	$='SHEETNAME'!AN58-'SHEETNAME'!$AN$47	$='SHEETNAME'!AN73-'SHEETNAME'!$AN$62	$='SHEETNAME'!AN88-'SHEETNAME'!$AN$77	$='SHEETNAME'!AN103-'SHEETNAME'!$AN$92	$='SHEETNAME'!AN118-'SHEETNAME'!$AN$107	$='SHEETNAME'!AN133-'SHEETNAME'!$AN$122	$='SHEETNAME'!AN148-'SHEETNAME'!$AN$137	#DIV/0!	#DIV/0!
#REF!	$='SHEETNAME'!AN14-'SHEETNAME'!$AN$2	$='SHEETNAME'!AN29-'SHEETNAME'!$AN$17	$='SHEETNAME'!AN44-'SHEETNAME'!$AN$32	$='SHEETNAME'!AN59-'SHEETNAME'!$AN$47	$='SHEETNAME'!AN74-'SHEETNAME'!$AN$62	$='SHEETNAME'!AN89-'SHEETNAME'!$AN$77	$='SHEETNAME'!AN104-'SHEETNAME'!$AN$92	$='SHEETNAME'!AN119-'SHEETNAME'!$AN$107	$='SHEETNAME'!AN134-'SHEETNAME'!$AN$122	$='SHEETNAME'!AN149-'SHEETNAME'!$AN$137	#DIV/0!	#DIV/0!
Δmin dp-dt
Time	Rat 1	Rat 2	RAT 3	RAT 4	RAT 5	Rat 6	Rat 7	Rat 8	Rat 9	RAT 10	Mean	SEM
#REF!	$='SHEETNAME'!AK2-'SHEETNAME'!$AK$2	$='SHEETNAME'!AK17-'SHEETNAME'!$AK$17	$='SHEETNAME'!AK32-'SHEETNAME'!$AK$32	$='SHEETNAME'!AK47-'SHEETNAME'!$AK$47	$='SHEETNAME'!AK62-'SHEETNAME'!$AK$62	$='SHEETNAME'!AK77-'SHEETNAME'!$AK$77	$='SHEETNAME'!AK92-'SHEETNAME'!$AK$92	$='SHEETNAME'!AK107-'SHEETNAME'!$AK$107	$='SHEETNAME'!AK122-'SHEETNAME'!$AK$122	$='SHEETNAME'!AK137-'SHEETNAME'!$AK$137	#DIV/0!	#DIV/0!
#REF!	$='SHEETNAME'!AK3-'SHEETNAME'!$AK$2	$='SHEETNAME'!AK18-'SHEETNAME'!$AK$17	$='SHEETNAME'!AK33-'SHEETNAME'!$AK$32	$='SHEETNAME'!AK48-'SHEETNAME'!$AK$47	$='SHEETNAME'!AK63-'SHEETNAME'!$AK$62	$='SHEETNAME'!AK78-'SHEETNAME'!$AK$77	$='SHEETNAME'!AK93-'SHEETNAME'!$AK$92	$='SHEETNAME'!AK108-'SHEETNAME'!$AK$107	$='SHEETNAME'!AK123-'SHEETNAME'!$AK$122	$='SHEETNAME'!AK138-'SHEETNAME'!$AK$137	#DIV/0!	#DIV/0!
#REF!	$='SHEETNAME'!AK4-'SHEETNAME'!$AK$2	$='SHEETNAME'!AK19-'SHEETNAME'!$AK$17	$='SHEETNAME'!AK34-'SHEETNAME'!$AK$32	$='SHEETNAME'!AK49-'SHEETNAME'!$AK$47	$='SHEETNAME'!AK64-'SHEETNAME'!$AK$62	$='SHEETNAME'!AK79-'SHEETNAME'!$AK$77	$='SHEETNAME'!AK94-'SHEETNAME'!$AK$92	$='SHEETNAME'!AK109-'SHEETNAME'!$AK$107	$='SHEETNAME'!AK124-'SHEETNAME'!$AK$122	$='SHEETNAME'!AK139-'SHEETNAME'!$AK$137	#DIV/0!	#DIV/0!
#REF!	$='SHEETNAME'!AK5-'SHEETNAME'!$AK$2	$='SHEETNAME'!AK20-'SHEETNAME'!$AK$17	$='SHEETNAME'!AK35-'SHEETNAME'!$AK$32	$='SHEETNAME'!AK50-'SHEETNAME'!$AK$47	$='SHEETNAME'!AK65-'SHEETNAME'!$AK$62	$='SHEETNAME'!AK80-'SHEETNAME'!$AK$77	$='SHEETNAME'!AK95-'SHEETNAME'!$AK$92	$='SHEETNAME'!AK110-'SHEETNAME'!$AK$107	$='SHEETNAME'!AK125-'SHEETNAME'!$AK$122	$='SHEETNAME'!AK140-'SHEETNAME'!$AK$137	#DIV/0!	#DIV/0!
#REF!	$='SHEETNAME'!AK6-'SHEETNAME'!$AK$2	$='SHEETNAME'!AK21-'SHEETNAME'!$AK$17	$='SHEETNAME'!AK36-'SHEETNAME'!$AK$32	$='SHEETNAME'!AK51-'SHEETNAME'!$AK$47	$='SHEETNAME'!AK66-'SHEETNAME'!$AK$62	$='SHEETNAME'!AK81-'SHEETNAME'!$AK$77	$='SHEETNAME'!AK96-'SHEETNAME'!$AK$92	$='SHEETNAME'!AK111-'SHEETNAME'!$AK$107	$='SHEETNAME'!AK126-'SHEETNAME'!$AK$122	$='SHEETNAME'!AK141-'SHEETNAME'!$AK$137	#DIV/0!	#DIV/0!
#REF!	$='SHEETNAME'!AK7-'SHEETNAME'!$AK$2	$='SHEETNAME'!AK22-'SHEETNAME'!$AK$17	$='SHEETNAME'!AK37-'SHEETNAME'!$AK$32	$='SHEETNAME'!AK52-'SHEETNAME'!$AK$47	$='SHEETNAME'!AK67-'SHEETNAME'!$AK$62	$='SHEETNAME'!AK82-'SHEETNAME'!$AK$77	$='SHEETNAME'!AK97-'SHEETNAME'!$AK$92	$='SHEETNAME'!AK112-'SHEETNAME'!$AK$107	$='SHEETNAME'!AK127-'SHEETNAME'!$AK$122	$='SHEETNAME'!AK142-'SHEETNAME'!$AK$137	#DIV/0!	#DIV/0!
#REF!	$='SHEETNAME'!AK8-'SHEETNAME'!$AK$2	$='SHEETNAME'!AK23-'SHEETNAME'!$AK$17	$='SHEETNAME'!AK38-'SHEETNAME'!$AK$32	$='SHEETNAME'!AK53-'SHEETNAME'!$AK$47	$='SHEETNAME'!AK68-'SHEETNAME'!$AK$62	$='SHEETNAME'!AK83-'SHEETNAME'!$AK$77	$='SHEETNAME'!AK98-'SHEETNAME'!$AK$92	$='SHEETNAME'!AK113-'SHEETNAME'!$AK$107	$='SHEETNAME'!AK128-'SHEETNAME'!$AK$122	$='SHEETNAME'!AK143-'SHEETNAME'!$AK$137	#DIV/0!	#DIV/0!
#REF!	$='SHEETNAME'!AK9-'SHEETNAME'!$AK$2	$='SHEETNAME'!AK24-'SHEETNAME'!$AK$17	$='SHEETNAME'!AK39-'SHEETNAME'!$AK$32	$='SHEETNAME'!AK54-'SHEETNAME'!$AK$47	$='SHEETNAME'!AK69-'SHEETNAME'!$AK$62	$='SHEETNAME'!AK84-'SHEETNAME'!$AK$77	$='SHEETNAME'!AK99-'SHEETNAME'!$AK$92	$='SHEETNAME'!AK114-'SHEETNAME'!$AK$107	$='SHEETNAME'!AK129-'SHEETNAME'!$AK$122	$='SHEETNAME'!AK144-'SHEETNAME'!$AK$137	#DIV/0!	#DIV/0!
#REF!	$='SHEETNAME'!AK10-'SHEETNAME'!$AK$2	$='SHEETNAME'!AK25-'SHEETNAME'!$AK$17	$='SHEETNAME'!AK40-'SHEETNAME'!$AK$32	$='SHEETNAME'!AK55-'SHEETNAME'!$AK$47	$='SHEETNAME'!AK70-'SHEETNAME'!$AK$62	$='SHEETNAME'!AK85-'SHEETNAME'!$AK$77	$='SHEETNAME'!AK100-'SHEETNAME'!$AK$92	$='SHEETNAME'!AK115-'SHEETNAME'!$AK$107	$='SHEETNAME'!AK130-'SHEETNAME'!$AK$122	$='SHEETNAME'!AK145-'SHEETNAME'!$AK$137	#DIV/0!	#DIV/0!
#REF!	$='SHEETNAME'!AK11-'SHEETNAME'!$AK$2	$='SHEETNAME'!AK26-'SHEETNAME'!$AK$17	$='SHEETNAME'!AK41-'SHEETNAME'!$AK$32	$='SHEETNAME'!AK56-'SHEETNAME'!$AK$47	$='SHEETNAME'!AK71-'SHEETNAME'!$AK$62	$='SHEETNAME'!AK86-'SHEETNAME'!$AK$77	$='SHEETNAME'!AK101-'SHEETNAME'!$AK$92	$='SHEETNAME'!AK116-'SHEETNAME'!$AK$107	$='SHEETNAME'!AK131-'SHEETNAME'!$AK$122	$='SHEETNAME'!AK146-'SHEETNAME'!$AK$137	#DIV/0!	#DIV/0!
#REF!	$='SHEETNAME'!AK12-'SHEETNAME'!$AK$2	$='SHEETNAME'!AK27-'SHEETNAME'!$AK$17	$='SHEETNAME'!AK42-'SHEETNAME'!$AK$32	$='SHEETNAME'!AK57-'SHEETNAME'!$AK$47	$='SHEETNAME'!AK72-'SHEETNAME'!$AK$62	$='SHEETNAME'!AK87-'SHEETNAME'!$AK$77	$='SHEETNAME'!AK102-'SHEETNAME'!$AK$92	$='SHEETNAME'!AK117-'SHEETNAME'!$AK$107	$='SHEETNAME'!AK132-'SHEETNAME'!$AK$122	$='SHEETNAME'!AK147-'SHEETNAME'!$AK$137	#DIV/0!	#DIV/0!
#REF!	$='SHEETNAME'!AK13-'SHEETNAME'!$AK$2	$='SHEETNAME'!AK28-'SHEETNAME'!$AK$17	$='SHEETNAME'!AK43-'SHEETNAME'!$AK$32	$='SHEETNAME'!AK58-'SHEETNAME'!$AK$47	$='SHEETNAME'!AK73-'SHEETNAME'!$AK$62	$='SHEETNAME'!AK88-'SHEETNAME'!$AK$77	$='SHEETNAME'!AK103-'SHEETNAME'!$AK$92	$='SHEETNAME'!AK118-'SHEETNAME'!$AK$107	$='SHEETNAME'!AK133-'SHEETNAME'!$AK$122	$='SHEETNAME'!AK148-'SHEETNAME'!$AK$137	#DIV/0!	#DIV/0!
#REF!	$='SHEETNAME'!AK14-'SHEETNAME'!$AK$2	$='SHEETNAME'!AK29-'SHEETNAME'!$AK$17	$='SHEETNAME'!AK44-'SHEETNAME'!$AK$32	$='SHEETNAME'!AK59-'SHEETNAME'!$AK$47	$='SHEETNAME'!AK74-'SHEETNAME'!$AK$62	$='SHEETNAME'!AK89-'SHEETNAME'!$AK$77	$='SHEETNAME'!AK104-'SHEETNAME'!$AK$92	$='SHEETNAME'!AK119-'SHEETNAME'!$AK$107	$='SHEETNAME'!AK134-'SHEETNAME'!$AK$122	$='SHEETNAME'!AK149-'SHEETNAME'!$AK$137	#DIV/0!	#DIV/0!
Δmin IRP
Time	Rat 1	Rat 2	RAT 3	RAT 4	RAT 5	Rat 6	Rat 7	Rat 8	Rat 9	RAT 10	Mean	SEM
#REF!	$='SHEETNAME'!AL2-'SHEETNAME'!$AL$2	$='SHEETNAME'!AL17-'SHEETNAME'!$AL$17	$='SHEETNAME'!AL32-'SHEETNAME'!$AL$32	$='SHEETNAME'!AL47-'SHEETNAME'!$AL$47	$='SHEETNAME'!AL62-'SHEETNAME'!$AL$62	$='SHEETNAME'!AL77-'SHEETNAME'!$AL$77	$='SHEETNAME'!AL92-'SHEETNAME'!$AL$92	$='SHEETNAME'!AL107-'SHEETNAME'!$AL$107	$='SHEETNAME'!AL122-'SHEETNAME'!$AL$122	$='SHEETNAME'!AL137-'SHEETNAME'!$AL$137	#DIV/0!	#DIV/0!
#REF!	$='SHEETNAME'!AL3-'SHEETNAME'!$AL$2	$='SHEETNAME'!AL18-'SHEETNAME'!$AL$17	$='SHEETNAME'!AL33-'SHEETNAME'!$AL$32	$='SHEETNAME'!AL48-'SHEETNAME'!$AL$47	$='SHEETNAME'!AL63-'SHEETNAME'!$AL$62	$='SHEETNAME'!AL78-'SHEETNAME'!$AL$77	$='SHEETNAME'!AL93-'SHEETNAME'!$AL$92	$='SHEETNAME'!AL108-'SHEETNAME'!$AL$107	$='SHEETNAME'!AL123-'SHEETNAME'!$AL$122	$='SHEETNAME'!AL138-'SHEETNAME'!$AL$137	#DIV/0!	#DIV/0!
#REF!	$='SHEETNAME'!AL4-'SHEETNAME'!$AL$2	$='SHEETNAME'!AL19-'SHEETNAME'!$AL$17	$='SHEETNAME'!AL34-'SHEETNAME'!$AL$32	$='SHEETNAME'!AL49-'SHEETNAME'!$AL$47	$='SHEETNAME'!AL64-'SHEETNAME'!$AL$62	$='SHEETNAME'!AL79-'SHEETNAME'!$AL$77	$='SHEETNAME'!AL94-'SHEETNAME'!$AL$92	$='SHEETNAME'!AL109-'SHEETNAME'!$AL$107	$='SHEETNAME'!AL124-'SHEETNAME'!$AL$122	$='SHEETNAME'!AL139-'SHEETNAME'!$AL$137	#DIV/0!	#DIV/0!
#REF!	$='SHEETNAME'!AL5-'SHEETNAME'!$AL$2	$='SHEETNAME'!AL20-'SHEETNAME'!$AL$17	$='SHEETNAME'!AL35-'SHEETNAME'!$AL$32	$='SHEETNAME'!AL50-'SHEETNAME'!$AL$47	$='SHEETNAME'!AL65-'SHEETNAME'!$AL$62	$='SHEETNAME'!AL80-'SHEETNAME'!$AL$77	$='SHEETNAME'!AL95-'SHEETNAME'!$AL$92	$='SHEETNAME'!AL110-'SHEETNAME'!$AL$107	$='SHEETNAME'!AL125-'SHEETNAME'!$AL$122	$='SHEETNAME'!AL140-'SHEETNAME'!$AL$137	#DIV/0!	#DIV/0!
#REF!	$='SHEETNAME'!AL6-'SHEETNAME'!$AL$2	$='SHEETNAME'!AL21-'SHEETNAME'!$AL$17	$='SHEETNAME'!AL36-'SHEETNAME'!$AL$32	$='SHEETNAME'!AL51-'SHEETNAME'!$AL$47	$='SHEETNAME'!AL66-'SHEETNAME'!$AL$62	$='SHEETNAME'!AL81-'SHEETNAME'!$AL$77	$='SHEETNAME'!AL96-'SHEETNAME'!$AL$92	$='SHEETNAME'!AL111-'SHEETNAME'!$AL$107	$='SHEETNAME'!AL126-'SHEETNAME'!$AL$122	$='SHEETNAME'!AL141-'SHEETNAME'!$AL$137	#DIV/0!	#DIV/0!
#REF!	$='SHEETNAME'!AL7-'SHEETNAME'!$AL$2	$='SHEETNAME'!AL22-'SHEETNAME'!$AL$17	$='SHEETNAME'!AL37-'SHEETNAME'!$AL$32	$='SHEETNAME'!AL52-'SHEETNAME'!$AL$47	$='SHEETNAME'!AL67-'SHEETNAME'!$AL$62	$='SHEETNAME'!AL82-'SHEETNAME'!$AL$77	$='SHEETNAME'!AL97-'SHEETNAME'!$AL$92	$='SHEETNAME'!AL112-'SHEETNAME'!$AL$107	$='SHEETNAME'!AL127-'SHEETNAME'!$AL$122	$='SHEETNAME'!AL142-'SHEETNAME'!$AL$137	#DIV/0!	#DIV/0!
#REF!	$='SHEETNAME'!AL8-'SHEETNAME'!$AL$2	$='SHEETNAME'!AL23-'SHEETNAME'!$AL$17	$='SHEETNAME'!AL38-'SHEETNAME'!$AL$32	$='SHEETNAME'!AL53-'SHEETNAME'!$AL$47	$='SHEETNAME'!AL68-'SHEETNAME'!$AL$62	$='SHEETNAME'!AL83-'SHEETNAME'!$AL$77	$='SHEETNAME'!AL98-'SHEETNAME'!$AL$92	$='SHEETNAME'!AL113-'SHEETNAME'!$AL$107	$='SHEETNAME'!AL128-'SHEETNAME'!$AL$122	$='SHEETNAME'!AL143-'SHEETNAME'!$AL$137	#DIV/0!	#DIV/0!
#REF!	$='SHEETNAME'!AL9-'SHEETNAME'!$AL$2	$='SHEETNAME'!AL24-'SHEETNAME'!$AL$17	$='SHEETNAME'!AL39-'SHEETNAME'!$AL$32	$='SHEETNAME'!AL54-'SHEETNAME'!$AL$47	$='SHEETNAME'!AL69-'SHEETNAME'!$AL$62	$='SHEETNAME'!AL84-'SHEETNAME'!$AL$77	$='SHEETNAME'!AL99-'SHEETNAME'!$AL$92	$='SHEETNAME'!AL114-'SHEETNAME'!$AL$107	$='SHEETNAME'!AL129-'SHEETNAME'!$AL$122	$='SHEETNAME'!AL144-'SHEETNAME'!$AL$137	#DIV/0!	#DIV/0!
#REF!	$='SHEETNAME'!AL10-'SHEETNAME'!$AL$2	$='SHEETNAME'!AL25-'SHEETNAME'!$AL$17	$='SHEETNAME'!AL40-'SHEETNAME'!$AL$32	$='SHEETNAME'!AL55-'SHEETNAME'!$AL$47	$='SHEETNAME'!AL70-'SHEETNAME'!$AL$62	$='SHEETNAME'!AL85-'SHEETNAME'!$AL$77	$='SHEETNAME'!AL100-'SHEETNAME'!$AL$92	$='SHEETNAME'!AL115-'SHEETNAME'!$AL$107	$='SHEETNAME'!AL130-'SHEETNAME'!$AL$122	$='SHEETNAME'!AL145-'SHEETNAME'!$AL$137	#DIV/0!	#DIV/0!
#REF!	$='SHEETNAME'!AL11-'SHEETNAME'!$AL$2	$='SHEETNAME'!AL26-'SHEETNAME'!$AL$17	$='SHEETNAME'!AL41-'SHEETNAME'!$AL$32	$='SHEETNAME'!AL56-'SHEETNAME'!$AL$47	$='SHEETNAME'!AL71-'SHEETNAME'!$AL$62	$='SHEETNAME'!AL86-'SHEETNAME'!$AL$77	$='SHEETNAME'!AL101-'SHEETNAME'!$AL$92	$='SHEETNAME'!AL116-'SHEETNAME'!$AL$107	$='SHEETNAME'!AL131-'SHEETNAME'!$AL$122	$='SHEETNAME'!AL146-'SHEETNAME'!$AL$137	#DIV/0!	#DIV/0!
#REF!	$='SHEETNAME'!AL12-'SHEETNAME'!$AL$2	$='SHEETNAME'!AL27-'SHEETNAME'!$AL$17	$='SHEETNAME'!AL42-'SHEETNAME'!$AL$32	$='SHEETNAME'!AL57-'SHEETNAME'!$AL$47	$='SHEETNAME'!AL72-'SHEETNAME'!$AL$62	$='SHEETNAME'!AL87-'SHEETNAME'!$AL$77	$='SHEETNAME'!AL102-'SHEETNAME'!$AL$92	$='SHEETNAME'!AL117-'SHEETNAME'!$AL$107	$='SHEETNAME'!AL132-'SHEETNAME'!$AL$122	$='SHEETNAME'!AL147-'SHEETNAME'!$AL$137	#DIV/0!	#DIV/0!
#REF!	$='SHEETNAME'!AL13-'SHEETNAME'!$AL$2	$='SHEETNAME'!AL28-'SHEETNAME'!$AL$17	$='SHEETNAME'!AL43-'SHEETNAME'!$AL$32	$='SHEETNAME'!AL58-'SHEETNAME'!$AL$47	$='SHEETNAME'!AL73-'SHEETNAME'!$AL$62	$='SHEETNAME'!AL88-'SHEETNAME'!$AL$77	$='SHEETNAME'!AL103-'SHEETNAME'!$AL$92	$='SHEETNAME'!AL118-'SHEETNAME'!$AL$107	$='SHEETNAME'!AL133-'SHEETNAME'!$AL$122	$='SHEETNAME'!AL148-'SHEETNAME'!$AL$137	#DIV/0!	#DIV/0!
#REF!	$='SHEETNAME'!AL14-'SHEETNAME'!$AL$2	$='SHEETNAME'!AL29-'SHEETNAME'!$AL$17	$='SHEETNAME'!AL44-'SHEETNAME'!$AL$32	$='SHEETNAME'!AL59-'SHEETNAME'!$AL$47	$='SHEETNAME'!AL74-'SHEETNAME'!$AL$62	$='SHEETNAME'!AL89-'SHEETNAME'!$AL$77	$='SHEETNAME'!AL104-'SHEETNAME'!$AL$92	$='SHEETNAME'!AL119-'SHEETNAME'!$AL$107	$='SHEETNAME'!AL134-'SHEETNAME'!$AL$122	$='SHEETNAME'!AL149-'SHEETNAME'!$AL$137	#DIV/0!	#DIV/0!
Δtau
time	Rat 1	Rat 2	RAT 3	RAT 4	RAT 5	Rat 6	Rat 7	Rat 8	Rat 9	RAT 10	Mean	SEM
#REF!	$='SHEETNAME'!AM2-'SHEETNAME'!$AM$2	$='SHEETNAME'!AM17-'SHEETNAME'!$AM$17	$='SHEETNAME'!AM32-'SHEETNAME'!$AM$32	$='SHEETNAME'!AM47-'SHEETNAME'!$AM$47	$='SHEETNAME'!AM62-'SHEETNAME'!$AM$62	$='SHEETNAME'!AM77-'SHEETNAME'!$AM$77	$='SHEETNAME'!AM92-'SHEETNAME'!$AM$92	$='SHEETNAME'!AM107-'SHEETNAME'!$AM$107	$='SHEETNAME'!AM122-'SHEETNAME'!$AM$122	$='SHEETNAME'!AM137-'SHEETNAME'!$AM$137	#DIV/0!	#DIV/0!
#REF!	$='SHEETNAME'!AM3-'SHEETNAME'!$AM$2	$='SHEETNAME'!AM18-'SHEETNAME'!$AM$17	$='SHEETNAME'!AM33-'SHEETNAME'!$AM$32	$='SHEETNAME'!AM48-'SHEETNAME'!$AM$47	$='SHEETNAME'!AM63-'SHEETNAME'!$AM$62	$='SHEETNAME'!AM78-'SHEETNAME'!$AM$77	$='SHEETNAME'!AM93-'SHEETNAME'!$AM$92	$='SHEETNAME'!AM108-'SHEETNAME'!$AM$107	$='SHEETNAME'!AM123-'SHEETNAME'!$AM$122	$='SHEETNAME'!AM138-'SHEETNAME'!$AM$137	#DIV/0!	#DIV/0!
#REF!	$='SHEETNAME'!AM4-'SHEETNAME'!$AM$2	$='SHEETNAME'!AM19-'SHEETNAME'!$AM$17	$='SHEETNAME'!AM34-'SHEETNAME'!$AM$32	$='SHEETNAME'!AM49-'SHEETNAME'!$AM$47	$='SHEETNAME'!AM64-'SHEETNAME'!$AM$62	$='SHEETNAME'!AM79-'SHEETNAME'!$AM$77	$='SHEETNAME'!AM94-'SHEETNAME'!$AM$92	$='SHEETNAME'!AM109-'SHEETNAME'!$AM$107	$='SHEETNAME'!AM124-'SHEETNAME'!$AM$122	$='SHEETNAME'!AM139-'SHEETNAME'!$AM$137	#DIV/0!	#DIV/0!
#REF!	$='SHEETNAME'!AM5-'SHEETNAME'!$AM$2	$='SHEETNAME'!AM20-'SHEETNAME'!$AM$17	$='SHEETNAME'!AM35-'SHEETNAME'!$AM$32	$='SHEETNAME'!AM50-'SHEETNAME'!$AM$47	$='SHEETNAME'!AM65-'SHEETNAME'!$AM$62	$='SHEETNAME'!AM80-'SHEETNAME'!$AM$77	$='SHEETNAME'!AM95-'SHEETNAME'!$AM$92	$='SHEETNAME'!AM110-'SHEETNAME'!$AM$107	$='SHEETNAME'!AM125-'SHEETNAME'!$AM$122	$='SHEETNAME'!AM140-'SHEETNAME'!$AM$137	#DIV/0!	#DIV/0!
#REF!	$='SHEETNAME'!AM6-'SHEETNAME'!$AM$2	$='SHEETNAME'!AM21-'SHEETNAME'!$AM$17	$='SHEETNAME'!AM36-'SHEETNAME'!$AM$32	$='SHEETNAME'!AM51-'SHEETNAME'!$AM$47	$='SHEETNAME'!AM66-'SHEETNAME'!$AM$62	$='SHEETNAME'!AM81-'SHEETNAME'!$AM$77	$='SHEETNAME'!AM96-'SHEETNAME'!$AM$92	$='SHEETNAME'!AM111-'SHEETNAME'!$AM$107	$='SHEETNAME'!AM126-'SHEETNAME'!$AM$122	$='SHEETNAME'!AM141-'SHEETNAME'!$AM$137	#DIV/0!	#DIV/0!
#REF!	$='SHEETNAME'!AM7-'SHEETNAME'!$AM$2	$='SHEETNAME'!AM22-'SHEETNAME'!$AM$17	$='SHEETNAME'!AM37-'SHEETNAME'!$AM$32	$='SHEETNAME'!AM52-'SHEETNAME'!$AM$47	$='SHEETNAME'!AM67-'SHEETNAME'!$AM$62	$='SHEETNAME'!AM82-'SHEETNAME'!$AM$77	$='SHEETNAME'!AM97-'SHEETNAME'!$AM$92	$='SHEETNAME'!AM112-'SHEETNAME'!$AM$107	$='SHEETNAME'!AM127-'SHEETNAME'!$AM$122	$='SHEETNAME'!AM142-'SHEETNAME'!$AM$137	#DIV/0!	#DIV/0!
#REF!	$='SHEETNAME'!AM8-'SHEETNAME'!$AM$2	$='SHEETNAME'!AM23-'SHEETNAME'!$AM$17	$='SHEETNAME'!AM38-'SHEETNAME'!$AM$32	$='SHEETNAME'!AM53-'SHEETNAME'!$AM$47	$='SHEETNAME'!AM68-'SHEETNAME'!$AM$62	$='SHEETNAME'!AM83-'SHEETNAME'!$AM$77	$='SHEETNAME'!AM98-'SHEETNAME'!$AM$92	$='SHEETNAME'!AM113-'SHEETNAME'!$AM$107	$='SHEETNAME'!AM128-'SHEETNAME'!$AM$122	$='SHEETNAME'!AM143-'SHEETNAME'!$AM$137	#DIV/0!	#DIV/0!
#REF!	$='SHEETNAME'!AM9-'SHEETNAME'!$AM$2	$='SHEETNAME'!AM24-'SHEETNAME'!$AM$17	$='SHEETNAME'!AM39-'SHEETNAME'!$AM$32	$='SHEETNAME'!AM54-'SHEETNAME'!$AM$47	$='SHEETNAME'!AM69-'SHEETNAME'!$AM$62	$='SHEETNAME'!AM84-'SHEETNAME'!$AM$77	$='SHEETNAME'!AM99-'SHEETNAME'!$AM$92	$='SHEETNAME'!AM114-'SHEETNAME'!$AM$107	$='SHEETNAME'!AM129-'SHEETNAME'!$AM$122	$='SHEETNAME'!AM144-'SHEETNAME'!$AM$137	#DIV/0!	#DIV/0!
#REF!	$='SHEETNAME'!AM10-'SHEETNAME'!$AM$2	$='SHEETNAME'!AM25-'SHEETNAME'!$AM$17	$='SHEETNAME'!AM40-'SHEETNAME'!$AM$32	$='SHEETNAME'!AM55-'SHEETNAME'!$AM$47	$='SHEETNAME'!AM70-'SHEETNAME'!$AM$62	$='SHEETNAME'!AM85-'SHEETNAME'!$AM$77	$='SHEETNAME'!AM100-'SHEETNAME'!$AM$92	$='SHEETNAME'!AM115-'SHEETNAME'!$AM$107	$='SHEETNAME'!AM130-'SHEETNAME'!$AM$122	$='SHEETNAME'!AM145-'SHEETNAME'!$AM$137	#DIV/0!	#DIV/0!
#REF!	$='SHEETNAME'!AM11-'SHEETNAME'!$AM$2	$='SHEETNAME'!AM26-'SHEETNAME'!$AM$17	$='SHEETNAME'!AM41-'SHEETNAME'!$AM$32	$='SHEETNAME'!AM56-'SHEETNAME'!$AM$47	$='SHEETNAME'!AM71-'SHEETNAME'!$AM$62	$='SHEETNAME'!AM86-'SHEETNAME'!$AM$77	$='SHEETNAME'!AM101-'SHEETNAME'!$AM$92	$='SHEETNAME'!AM116-'SHEETNAME'!$AM$107	$='SHEETNAME'!AM131-'SHEETNAME'!$AM$122	$='SHEETNAME'!AM146-'SHEETNAME'!$AM$137	#DIV/0!	#DIV/0!
#REF!	$='SHEETNAME'!AM12-'SHEETNAME'!$AM$2	$='SHEETNAME'!AM27-'SHEETNAME'!$AM$17	$='SHEETNAME'!AM42-'SHEETNAME'!$AM$32	$='SHEETNAME'!AM57-'SHEETNAME'!$AM$47	$='SHEETNAME'!AM72-'SHEETNAME'!$AM$62	$='SHEETNAME'!AM87-'SHEETNAME'!$AM$77	$='SHEETNAME'!AM102-'SHEETNAME'!$AM$92	$='SHEETNAME'!AM117-'SHEETNAME'!$AM$107	$='SHEETNAME'!AM132-'SHEETNAME'!$AM$122	$='SHEETNAME'!AM147-'SHEETNAME'!$AM$137	#DIV/0!	#DIV/0!
#REF!	$='SHEETNAME'!AM13-'SHEETNAME'!$AM$2	$='SHEETNAME'!AM28-'SHEETNAME'!$AM$17	$='SHEETNAME'!AM43-'SHEETNAME'!$AM$32	$='SHEETNAME'!AM58-'SHEETNAME'!$AM$47	$='SHEETNAME'!AM73-'SHEETNAME'!$AM$62	$='SHEETNAME'!AM88-'SHEETNAME'!$AM$77	$='SHEETNAME'!AM103-'SHEETNAME'!$AM$92	$='SHEETNAME'!AM118-'SHEETNAME'!$AM$107	$='SHEETNAME'!AM133-'SHEETNAME'!$AM$122	$='SHEETNAME'!AM148-'SHEETNAME'!$AM$137	#DIV/0!	#DIV/0!
#REF!	$='SHEETNAME'!AM14-'SHEETNAME'!$AM$2	$='SHEETNAME'!AM29-'SHEETNAME'!$AM$17	$='SHEETNAME'!AM44-'SHEETNAME'!$AM$32	$='SHEETNAME'!AM59-'SHEETNAME'!$AM$47	$='SHEETNAME'!AM74-'SHEETNAME'!$AM$62	$='SHEETNAME'!AM89-'SHEETNAME'!$AM$77	$='SHEETNAME'!AM104-'SHEETNAME'!$AM$92	$='SHEETNAME'!AM119-'SHEETNAME'!$AM$107	$='SHEETNAME'!AM134-'SHEETNAME'!$AM$122	$='SHEETNAME'!AM149-'SHEETNAME'!$AM$137	#DIV/0!	#DIV/0!

## Sheet: Collective HRV
Δ SDNN
Time	PD-MECA-NIC			SP-MECA-NIC			Wortmannin-MECA-NIC			Infliximab-MECA-NIC
	Mean	SEM	STDEV	Mean	SEM	STDEV	Mean	SEM	STDEV	Mean	SEM	STDEV
0	0	0	0	0	0	0	0	0	0	0	0	0
10	2.01421	0.504626	1.33511	2.85894	0.893249	2.52649	5.16996	1.37306	3.88359	3.8474	1.22661	3.46937
20	1.1257	0.286562	0.758173	2.32414	1.30183	3.68213	2.67266	0.712071	2.01404	3.8037	1.13704	3.21604
30	1.11101	0.370792	0.981025	2.40417	1.00197	2.834	1.59604	0.656344	1.85642	3.49264	1.49233	4.22095
40	0.956457	0.362855	0.960024	2.3926	0.601901	1.70243	1.54347	1.02691	2.90454	2.06227	0.963865	2.72622
50	0.989829	0.338528	0.895662	1.57399	0.587272	1.66106	1.20271	0.730738	2.06684	2.31615	0.75838	2.14502
60	1.29874	0.288723	0.76389	2.37751	0.537415	1.52004	1.52379	0.689128	1.94915	1.74555	0.535023	1.51327
70	0.473486	0.192532	0.509393	1.8907	0.446961	1.2642	1.82776	0.745285	2.10798	1.4746	0.463764	1.31172
80	0.8973	0.192196	0.508503	2.34625	0.347627	0.983237	1.91859	0.79191	2.23986	0.986062	0.49112	1.3891
90	1.69319	0.624385	1.65197	2.41765	0.523009	1.47929	1.36501	0.658746	1.86321	1.22058	0.44861	1.26886
100	1.36349	0.404098	1.06914	1.88733	0.590792	1.67101	1.7343	0.738283	2.08818	2.97505	1.42953	4.04332
110	1.21403	0.297665	0.787548	1.91111	0.443333	1.25394	1.9458	0.742481	2.10005	1.34758	0.49985	1.41379
120	1.54296	0.293787	0.777286	1.47109	0.398206	1.1263	1.90694	0.980873	2.77433	1.19741	0.472456	1.33631
Δ RMSSD
Time	PD-MECA-NIC			SP-MECA-NIC			Wortmannin-MECA-NIC			Infliximab-MECA-NIC
	Mean	SEM	STDEV	Mean	SEM	STDEV	Mean	SEM	STDEV	Mean	SEM	STDEV
0	0	0	0	0	0	0	0	0	0	0	0	0
10	2.45707	0.667828	1.76691	3.8093	1.45603	4.11827	6.06041	1.7279	4.88724	6.84342	2.53135	7.15974
20	1.22824	0.522524	1.38247	3.3302	1.7743	5.01848	4.68376	1.17279	3.31716	5.75314	2.08093	5.88576
30	0.415571	0.489482	1.29505	3.79315	1.76875	5.00278	2.6149	1.05554	2.98553	5.24744	2.62873	7.43516
40	1.2569	0.42685	1.12934	2.75525	0.992797	2.80805	2.69811	1.77166	5.01102	3.27598	1.63272	4.61802
50	0.327271	0.501181	1.326	1.74733	1.20371	3.4046	2.0394	1.29099	3.65148	3.3088	1.31307	3.71393
60	-0.0108429	0.423973	1.12173	1.86926	0.909787	2.57327	1.9596	1.12675	3.18694	2.7248	0.70027	1.98066
70	0.138786	0.584303	1.54592	1.3546	0.931509	2.6347	2.96949	1.34499	3.8042	2.16311	0.862005	2.43812
80	0.5991	0.544397	1.44034	1.64358	0.800247	2.26344	2.61283	1.39772	3.95336	1.1855	0.748745	2.11777
90	0.601186	0.893847	2.3649	2.03673	1.17954	3.33624	1.90581	1.00256	2.83568	1.04873	0.768282	2.17303
100	0.310471	0.644207	1.70441	1.07936	1.03302	2.92182	2.6437	1.14143	3.22845	2.88938	1.93997	5.48706
110	0.497314	0.448037	1.18539	0.7423	0.892635	2.52475	2.11491	1.07484	3.04011	1.27946	0.927863	2.62439
120	0.148986	0.498952	1.3201	0.37015	0.935089	2.64483	2.27113	1.52446	4.31183	0.744463	0.666622	1.88549
Δ RANGE
Time	PD-MECA-NIC			SP-MECA-NIC			Wortmannin-MECA-NIC			Infliximab-MECA-NIC
	Mean	SEM	STDEV	Mean	SEM	STDEV	Mean	SEM	STDEV	Mean	SEM	STDEV
0	0	0	0	0	0	0	0	0	0	0	0	0
10	15.8436	5.29286	14.0036	26.0825	7.5451	21.3408	51.9064	27.4994	77.78	21.5768	6.9318	19.6061
20	4.8969	1.2761	3.37623	22.5158	15.6295	44.2068	14.9504	5.06684	14.3312	27.9323	9.38278	26.5385
30	5.25014	1.38797	3.67221	13.9496	7.12332	20.1478	9.86771	4.95523	14.0155	23.4236	14.3184	40.4987
40	7.62936	3.48027	9.20793	21.9737	4.54455	12.8539	8.20834	4.88338	13.8123	9.23536	4.66531	13.1955
50	7.94911	3.37855	8.93881	8.00453	3.06845	8.67889	8.02013	4.92965	13.9431	26.0622	17.1717	48.569
60	2.91807	1.55344	4.11001	12.5398	3.9149	11.073	4.91876	2.93606	8.30443	5.58895	4.038	11.4212
70	4.76226	3.41131	9.02549	14.7117	5.366	15.1773	13.2725	4.89749	13.8522	8.3531	3.09977	8.76749
80	5.2838	1.10334	2.91917	13.8201	4.27737	12.0982	10.2062	5.08558	14.3842	4.92981	2.36478	6.68861
90	20.5303	15.619	41.3241	15.9539	4.01232	11.3486	4.79324	2.94634	8.33352	5.01931	3.40201	9.62233
100	4.58807	2.40794	6.37082	14.9946	5.14115	14.5414	5.58483	3.68907	10.4343	35.4852	25.8591	73.1404
110	5.34321	2.19122	5.79743	12.8352	4.72593	13.3669	11.2932	3.62805	10.2617	7.79761	5.57397	15.7656
120	7.33569	1.86953	4.94631	14.6129	7.53386	21.309	8.28834	4.73659	13.3971	11.9677	5.10598	14.4419
Δ HR
Time	PD-MECA-NIC			SP-MECA-NIC			Wortmannin-MECA-NIC			Infliximab-MECA-NIC
	Mean	SEM	STDEV	Mean	SEM	STDEV	Mean	SEM	STDEV	Mean	SEM	STDEV
0	0	0	0	0	0	0	0	0	0	0	0	0
10	-29.5634	12.6709	35.8386	-47.4393	16.7507	47.3782	-69.7662	12.8368	36.3079	-69.4876	29.8525	84.4357
20	-11.4998	7.44419	21.0553	-29.673	16.2466	45.9523	-52.0523	13.7233	38.8154	-71.3162	25.9048	73.2699
30	-14.6196	7.13737	20.1875	-23.6961	18.4376	52.1495	-32.3973	9.43956	26.6991	-62.2852	21.0867	59.6422
40	-10.33	6.58556	18.6268	-19.4723	16.5688	46.8635	-30.7838	8.99395	25.4387	-62.5814	17.9546	50.7833
50	-4.662	6.76037	19.1212	-16.7865	16.5393	46.7802	-17.9157	12.0278	34.0199	-57.4899	16.6029	46.9601
60	5.34256	8.73725	24.7127	-11.7061	19.2294	54.389	-8.93006	12.5464	35.4866	-51.1274	14.0684	39.7913
70	4.14896	8.226	23.2666	-9.42196	16.28	46.0468	-7.72794	15.1631	42.8878	-47.6488	13.9358	39.4163
80	-5.47609	7.53392	21.3091	-6.75812	17.9105	50.6586	-2.06339	10.2133	28.8876	-37.0709	16.2343	45.9175
90	-0.306857	4.60224	13.0171	-0.961962	18.2323	51.5688	0.6717	12.8671	36.3936	-34.6631	15.1904	42.9649
100	2.30611	5.30692	15.0102	2.74818	13.855	39.1879	-0.708614	13.7033	38.7588	-30.2871	17.3669	49.1211
110	9.88391	7.3335	20.7423	15.6146	17.1496	48.5065	3.83514	14.1576	40.0436	-35.6017	15.2088	43.0171
120	6.7308	7.44706	21.0635	11.3853	19.7877	55.968	6.26244	13.6611	38.6394	-35.317	17.6338	49.8759
Δ TOTAL POWER
Time	PD-MECA-NIC			SP-MECA-NIC			Wortmannin-MECA-NIC			Infliximab-MECA-NIC
	Mean	SEM	STDEV	Mean	SEM	STDEV	Mean	SEM	STDEV	Mean	SEM	STDEV
0	0	0	0	0	0	0	0	0	0	0	0	0
10	18.6978	5.13748	14.531	27.39	7.77513	21.9914	45.2887	10.3993	29.4137	44.9739	20.5612	58.1559
20	11.084	3.76772	10.6567	21.0336	9.64818	27.2892	25.8888	8.35374	23.6279	44.4077	24.0549	68.0375
30	10.5949	3.68818	10.4318	32.5519	12.9555	36.6437	18.8236	9.24261	26.1421	43.4291	30.1278	85.2143
40	10.2783	2.68237	7.58689	27.8527	10.7025	30.2713	14.4739	9.71639	27.4821	21.0968	11.9068	33.6774
50	7.74793	2.07373	5.86538	17.6246	7.15009	20.2235	13.9246	7.82685	22.1377	13.6761	6.98024	19.7431
60	8.98746	2.78909	7.88873	20.2092	6.90448	19.5288	16.1274	6.60465	18.6808	15.3872	4.93509	13.9585
70	5.5578	1.42087	4.01882	16.4082	4.59811	13.0054	19.6241	8.74946	24.7472	13.4972	5.42057	15.3317
80	6.00417	1.8676	5.28236	21.3689	5.80211	16.4108	23.0057	9.18469	25.9782	9.73365	3.96237	11.2073
90	8.773	3.55283	10.0489	21.2523	6.81802	19.2843	16.1953	7.08848	20.0493	10.3992	4.18827	11.8462
100	11.7899	2.6111	7.38531	17.6871	5.30671	15.0097	21.7557	9.50755	26.8914	11.7575	4.98295	14.0939
110	11.6967	3.1499	8.90926	19.4627	5.22864	14.7888	22.2217	8.31803	23.5269	12.0553	5.61299	15.8759
120	11.7699	1.3132	3.71428	16.2187	3.3484	9.47071	22.1989	10.6037	29.9917	12.2957	4.66058	13.1821
Δ VLF
Time	PD-MECA-NIC			SP-MECA-NIC			Wortmannin-MECA-NIC			Infliximab-MECA-NIC
	Mean	SEM	STDEV	Mean	SEM	STDEV	Mean	SEM	STDEV	Mean	SEM	STDEV
0	0	0	0	0	0	0	0	0	0	0	0	0
10	6.41493	1.40903	3.72795	10.0717	4.68208	13.2429	15.7186	5.57665	15.7731	3.49293	1.88593	5.33421
20	4.25604	1.88401	4.98462	2.97656	0.74412	2.10469	3.78497	1.46745	4.15057	12.6199	6.71222	18.985
30	8.20666	3.24688	8.59043	6.06162	1.73092	4.89578	5.0945	3.86428	10.9298	10.0583	8.5024	24.0484
40	4.8179	1.69269	4.47843	9.32875	3.23311	9.14461	1.26793	1.20966	3.42143	3.0705	2.19912	6.22004
50	5.65041	1.80486	4.77522	6.21109	1.83378	5.18671	0.943043	0.652325	1.84505	1.73521	2.17668	6.15657
60	8.21341	1.6956	4.48613	9.5395	2.77555	7.85044	3.88726	1.2739	3.60312	0.629237	1.62396	4.59326
70	4.63646	1.4316	3.78767	7.80914	3.05227	8.63313	1.14939	1.76116	4.98131	2.60523	0.722944	2.0448
80	2.11766	0.79752	2.11004	10.3695	2.10511	5.95416	6.0437	3.54466	10.0258	3.1172	1.22158	3.45516
90	7.32046	2.03962	5.39633	7.27315	1.04081	2.94387	1.95239	0.999	2.8256	3.70595	1.67792	4.74586
100	9.60957	2.54832	6.74223	9.53544	1.16297	3.28937	3.13097	1.46131	4.13322	3.24478	2.16798	6.13199
110	8.56366	1.81461	4.80101	11.2351	2.02277	5.72127	4.8162	1.16093	3.2836	4.57736	1.84247	5.2113
120	9.53853	1.56096	4.1299	11.2885	3.44618	9.74728	5.30313	2.38345	6.7414	5.92276	2.25132	6.36771
Δ LF ms2
Time	PD-MECA-NIC			SP-MECA-NIC			Wortmannin-MECA-NIC			Infliximab-MECA-NIC
	Mean	SEM	STDEV	Mean	SEM	STDEV	Mean	SEM	STDEV	Mean	SEM	STDEV
0	0	0	0	0	0	0	0	0	0	0	0	0
10	1.60836	1.03961	2.75055	1.98605	0.812981	2.29946	2.70749	1.15103	3.25561	2.67046	1.19977	3.39345
20	0.586914	0.251403	0.665149	0.78755	0.489226	1.38374	0.9612	0.301204	0.851934	1.75636	0.843167	2.38484
30	0.2301	0.200463	0.530374	1.2458	0.505855	1.43077	0.855386	0.407225	1.15181	1.40748	0.58938	1.66702
40	0.244714	0.159335	0.421561	1.31324	0.499406	1.41253	0.425114	0.247409	0.699777	1.55934	0.958374	2.71069
50	0.223071	0.169503	0.448464	0.676337	0.305686	0.864612	1.35569	0.580718	1.64252	1.24733	0.610069	1.72554
60	0.0327	0.187388	0.495782	0.908813	0.305341	0.863636	0.761629	0.317691	0.898565	1.01289	0.609547	1.72406
70	-0.163471	0.13533	0.358048	1.35569	0.479627	1.35659	0.771071	0.382783	1.08267	1.00488	0.436538	1.23471
80	0.379286	0.189732	0.501984	1.01026	0.326087	0.922313	1.3551	0.642462	1.81716	0.797612	0.321587	0.909586
90	0.487314	0.285849	0.756286	1.36146	0.413906	1.1707	0.769	0.278161	0.786757	1.14236	0.534897	1.51292
100	0.6612	0.399232	1.05627	1.42079	0.450819	1.27511	1.14833	0.403419	1.14104	1.21209	0.475426	1.34471
110	0.00392857	0.188646	0.499111	1.66686	0.400226	1.13201	1.75506	0.550614	1.55737	0.792438	0.273757	0.774301
120	0.2542	0.143243	0.378986	1.07545	0.408913	1.15658	1.16551	0.439901	1.24423	1.21114	0.420616	1.18968
Δ HFms2
Time	PD-MECA-NIC			SP-MECA-NIC			Wortmannin-MECA-NIC			Infliximab-MECA-NIC
	Mean	SEM	STDEV	Mean	SEM	STDEV	Mean	SEM	STDEV	Mean	SEM	STDEV
0	0	0	0	0	0	0	0	0	0	0	0	0
10	10.5107	3.95169	10.4552	15.4345	5.01153	14.1748	27.1145	7.84196	22.1804	39.0303	19.6268	55.5129
20	6.41821	2.45567	6.4971	17.3684	8.78646	24.8519	21.3863	7.09174	20.0585	30.2775	17.0427	48.2039
30	2.43073	1.62334	4.29495	25.223	12.0285	34.0218	13.0417	6.1791	17.4771	32.3239	21.4294	60.6116
40	5.15133	1.77565	4.69793	17.2166	7.64613	21.6265	12.9859	9.08841	25.7059	16.8006	9.47647	26.8035
50	1.98844	1.61479	4.27233	10.7568	6.8278	19.3119	11.5193	7.43976	21.0428	11.0772	4.87376	13.7851
60	0.829386	1.29775	3.43352	9.63059	5.04727	14.2758	11.4743	6.04159	17.0882	14.1826	3.85401	10.9008
70	1.2452	1.69759	4.4914	7.27821	4.68192	13.2425	17.5155	8.77158	24.8098	10.2382	4.50443	12.7404
80	3.67691	2.58681	6.84406	9.83056	5.72558	16.1944	15.4018	8.10254	22.9174	6.15849	2.93272	8.29499
90	1.0314	2.16307	5.72294	12.6561	6.92503	19.5869	13.4091	6.49905	18.3821	5.85921	3.05233	8.63331
100	1.64451	1.76189	4.66152	6.6037	4.27998	12.1056	17.1826	8.16898	23.1054	7.60835	4.30195	12.1677
110	2.92987	1.80685	4.78046	6.50737	4.00558	11.3295	15.4314	7.41114	20.9619	7.09166	3.9388	11.1406
120	2.05887	1.95704	5.17783	3.88351	3.61121	10.214	15.5441	9.68824	27.4025	5.52834	2.59554	7.34129
Δ Lfnu
Time	PD-MECA-NIC			SP-MECA-NIC			Wortmannin-MECA-NIC			Infliximab-MECA-NIC
	Mean	SEM	STDEV	Mean	SEM	STDEV	Mean	SEM	STDEV	Mean	SEM	STDEV
0	0	0	0	0	0	0	0	0	0	0	0	0
10	2.04314	3.30001	8.731	3.33707	2.13445	6.03713	2.15804	2.47092	6.98882	0.948525	1.16029	3.2818
20	1.20689	2.49738	6.60744	-0.557487	2.03289	5.74987	0.0714143	2.33519	6.60492	-0.12135	1.14205	3.23021
30	0.713714	1.78969	4.73506	-0.157013	1.56283	4.42036	1.20211	2.60262	7.36131	0.53415	1.86115	5.26413
40	0.3556	1.88435	4.98553	0.358938	1.22869	3.47525	2.1517	2.9675	8.39335	0.0907125	1.44363	4.0832
50	-0.0648857	1.37408	3.63548	0.046	1.50922	4.26872	5.79843	3.04367	8.60879	2.34659	2.17374	6.14825
60	0.661186	1.50236	3.97487	1.29809	1.86278	5.26874	1.7593	1.96192	5.54914	-1.0047	1.62882	4.60701
70	-0.470557	2.38732	6.31626	5.0272	2.43556	6.88881	1.82911	3.37729	9.55241	0.991087	1.33489	3.77563
80	3.58919	2.72882	7.21977	1.39269	1.23846	3.5029	2.43763	2.67207	7.55775	2.76604	1.69607	4.79722
90	3.11067	1.35081	3.5739	4.07765	2.65432	7.50754	2.71723	2.60782	7.37602	4.66385	2.57232	7.27562
100	2.91226	1.62444	4.29787	5.43171	2.20613	6.23987	1.49473	2.21119	6.2542	5.67324	2.40741	6.80918
110	-1.86256	2.05046	5.42502	9.40226	2.65926	7.52152	7.16694	3.69699	10.4567	4.31868	2.26268	6.39982
120	3.43356	2.58053	6.82744	6.59135	4.38203	12.3943	4.86349	3.40157	9.62108	5.22471	1.76798	5.00061
Δ Hfnu
Time	PD-MECA-NIC			SP-MECA-NIC			Wortmannin-MECA-NIC			Infliximab-MECA-NIC
	Mean	SEM	STDEV	Mean	SEM	STDEV	Mean	SEM	STDEV	Mean	SEM	STDEV
0	0	0	0	0	0	0	0	0	0	0	0	0
10	-2.30263	2.29058	6.06031	-0.709437	2.92987	8.28693	1.03951	2.86791	8.11168	6.65659	5.97451	16.8985
20	0.0670571	2.92711	7.74439	3.10804	2.82468	7.9894	3.11823	1.77256	5.01357	9.27471	4.99663	14.1326
30	0.882186	2.23769	5.92036	1.7278	3.01436	8.52589	-0.390843	2.93005	8.28743	8.27403	4.38917	12.4144
40	0.913457	2.32627	6.15474	1.36158	2.80261	7.92697	-0.333771	3.2094	9.07755	9.21513	4.13308	11.6901
50	0.443029	1.55612	4.11711	1.55019	3.06895	8.6803	-8.11201	4.74125	13.4103	7.12084	3.61335	10.2201
60	-2.50684	3.59953	9.52347	-0.297937	3.1488	8.90615	-2.203	3.72932	10.5481	10.3069	3.01901	8.53904
70	-0.4341	3.12995	8.28106	-3.5575	3.68813	10.4316	-2.99744	4.89739	13.8519	6.55704	3.31907	9.38775
80	-3.67943	3.81193	10.0854	-2.61897	3.47421	9.82654	-3.71581	3.20698	9.07072	4.58901	4.22554	11.9516
90	-4.1551	1.64125	4.34234	-2.4532	3.73342	10.5597	-3.52894	3.27814	9.27197	2.95474	5.07184	14.3453
100	-3.61369	1.76649	4.67369	-6.72585	3.81324	10.7855	-3.01363	3.33282	9.42663	1.62191	3.75923	10.6327
110	0.1907	3.39794	8.9901	-11.413	4.77373	13.5022	-8.40377	3.86457	10.9306	3.24104	2.87808	8.14044
120	-3.19569	3.3133	8.76618	-7.45779	5.60041	15.8404	-5.26284	2.98856	8.45293	0.443112	4.02424	11.3823
Δ LF/HF
Time	PD-MECA-NIC			SP-MECA-NIC			Wortmannin-MECA-NIC			Infliximab-MECA-NIC
	Mean	SEM	STDEV	Mean	SEM	STDEV	Mean	SEM	STDEV	Mean	SEM	STDEV
0	0	0	0	0	0	0	0	0	0	0	0	0
10	0.0240714	0.041296	0.109259	0.0410875	0.0293057	0.0828892	0.0255143	0.0316615	0.0895521	0.01255	0.0189398	0.0535697
20	0.0156571	0.0361178	0.0955587	-0.00625	0.0264487	0.0748081	0.000728571	0.0281833	0.0797143	-0.0068375	0.0143906	0.0407029
30	0.0206714	0.0312776	0.0827528	-0.003725	0.019771	0.0559208	0.0216286	0.0356912	0.10095	0.0011375	0.0214874	0.0607756
40	0.0175143	0.0332784	0.0880465	0.0018875	0.0166234	0.0470182	0.0334	0.0391432	0.110714	-0.0048625	0.016028	0.0453341
50	-0.00362857	0.0190313	0.050352	-0.001575	0.0194636	0.0550514	0.0932286	0.0447249	0.126501	0.022975	0.0250482	0.0708469
60	0.0153857	0.0215194	0.0569349	0.014575	0.0227448	0.0643321	0.0264429	0.0273739	0.0774252	-0.0181875	0.0175785	0.0497196
70	0.00171429	0.026961	0.071332	0.064325	0.035226	0.0996342	0.0379571	0.0480915	0.136023	0.0062625	0.0164719	0.0465895
80	0.0837	0.0702741	0.185928	0.016925	0.014899	0.0421408	0.0393286	0.0363828	0.102906	0.030375	0.020863	0.0590096
90	0.0523143	0.0266159	0.070419	0.053725	0.0380026	0.107488	0.0474571	0.0396391	0.112116	0.0585875	0.0369999	0.104652
100	0.0469714	0.0232366	0.0614784	0.07395	0.0303104	0.0857307	0.0327143	0.036431	0.103042	0.073025	0.0334949	0.0947379
110	0.0169286	0.0213384	0.0564561	0.14275	0.0480584	0.13593	0.127843	0.0723173	0.204544	0.053125	0.0279757	0.0791273
120	0.0587714	0.0399604	0.105725	0.117462	0.0902827	0.255358	0.0806571	0.055806	0.157843	0.0682125	0.0245802	0.0695234

## Sheet: Delta HRV
PD-MECA-NIC		10 µg/rat										SP-MECA-NIC		30 µg/rat										Wortmannin-MECA-NIC			0.5µg/rat								Infliximab-MECA-NIC			100 µg/rat
ΔSDNN												ΔSDNN												ΔSDNN											ΔSDNN
Time	Rat 1	Rat 2	Rat 3	Rat 4	Rat 5	Rat 6	Rat 7	Rat 8	Mean	SEM	STDEV	Time	Rat 1	Rat 2	Rat 3	Rat 4	Rat 5	Rat 6	Rat 7	Rat 8	Mean	SEM	STDEV	Time	Rat 1	Rat 2	Rat 3	Rat 4	Rat 5	Rat 6	Rat 7	Mean	SEM	STDEV	Time	Rat 1	Rat 2	Rat 3	Rat 4	Rat 5	Rat 6	Rat 7	Rat 8	Mean	SEM	STDEV
0	0	0	0	0	0	0	0	0	0	0	0	0	0	0	0	0	0	0	0	0	0	0	0	0	0	0	0	0	0	0	0	0	0	0	0	0	0	0	0	0	0	0	0	0	0	0
10	1.1475	0.4339	1.1205	2.9256	1.4778	2.7449	4.2493	1.065	2.01421	0.504626	1.33511	10	1.2208	1.8038	4.1744	1.617	3.7279	0.8231	8.326	1.1785	2.85894	0.893249	2.52649	10	7.2009	4.4734	12.614	3.5919	5.4155	1.132	1.762	5.16996	1.37306	3.88359	10	5.1667	3.4219	11.9214	2.1826	1.6729	2.0242	1.5397	2.8498	3.8474	1.22661	3.46937
20	1.4662	1.4734	0.8393	0.8503	0.6107	0.1552	2.4848	-1.8151	1.1257	0.286562	0.758173	20	0.7897	0.4562	0.0052	1.9596	4.3448	0.2413	10.7006	0.0957	2.32414	1.30183	3.68213	20	1.3926	1.8511	4.802	5.4621	3.8648	0.3137	1.0223	2.67266	0.712071	2.01404	20	3.5643	3.3632	11.5458	2.6884	1.6418	2.7687	1.5805	3.2769	3.8037	1.13704	3.21604
30	0.9901	-0.1113	0.7355	0.8343	1.6663	0.6686	2.9936	-1.6586	1.11101	0.370792	0.981025	30	4.0975	-0.3513	-0.0574	1.0723	5.7973	0.0289	6.9123	1.7338	2.40417	1.00197	2.834	30	0.0069	0.4107	3.9298	4.4404	1.6047	0.002	0.7778	1.59604	0.656344	1.85642	30	2.0779	3.9086	12.9476	1.4031	0.1249	0.7363	1.1567	5.586	3.49264	1.49233	4.22095
40	0.8474	-0.7026	1.371	2.5591	0.8333	0.861	0.926	4.8542	0.956457	0.362855	0.960024	40	5.0579	1.5309	0.856	1.5193	4.3374	0.224	3.3017	2.3136	2.3926	0.601901	1.70243	40	-0.5173	0.4615	2.1024	7.2902	2.8551	-0.4366	-0.951	1.54347	1.02691	2.90454	40	0.1313	0.5136	8.2202	1.7028	1.3805	-0.489	2.0409	2.9979	2.06227	0.963865	2.72622
50	0.3117	0.9076	2.1389	1.8291	-0.053	0.1171	1.6774	-0.73	0.989829	0.338528	0.895662	50	-0.1631	-0.1088	1.1349	1.1685	4.2123	0.6973	3.8851	1.7657	1.57399	0.587272	1.66106	50	-0.3037	0.3691	3.9502	1.3319	4.1822	-0.7011	-0.4096	1.20271	0.730738	2.06684	50	0.951	2.1299	4.3589	1.434	-0.2737	6.5384	1.5326	1.8581	2.31615	0.75838	2.14502
60	2.5188	1.4891	1.8958	1.3051	0.7817	0.2095	0.8912	13.7489	1.29874	0.288723	0.76389	60	2.1678	0.1376	2.4552	1.1135	4.2228	1.1495	3.7465	4.0272	2.37751	0.537415	1.52004	60	-0.2255	0.9548	4.1887	1.8569	3.9745	-0.8454	0.7625	1.52379	0.689128	1.94915	60	-0.6224	2.5842	4.5732	1.4124	1.1837	0.7363	1.8305	2.2665	1.74555	0.535023	1.51327
70	0.1514	-0.2142	0.254	1.3051	0.4949	0.3707	0.9525	7.544	0.473486	0.192532	0.509393	70	1.9281	0.5846	0.8295	2.3483	4.2321	0.5733	2.8473	1.7824	1.8907	0.446961	1.2642	70	0.8217	1.8346	3.5464	1.2188	5.4913	-1.0031	0.8846	1.82776	0.745285	2.10798	70	0.4881	1.9462	2.86	1.1405	-1.0839	2.8458	2.0999	1.5002	1.4746	0.463764	1.31172
80	0.8661	0.7606	0.7932	1.4285	0.7797	0.0471	1.6059	-0.4555	0.8973	0.192196	0.508503	80	2.4378	2.2582	1.8401	1.6248	4.0622	1.0713	1.9969	3.4787	2.34625	0.347627	0.983237	80	2.6095	1.1449	2.2707	2.5717	5.9333	-0.8412	-0.2588	1.91859	0.79191	2.23986	80	-0.0055	0.9004	1.7234	2.2796	-1.901	2.1632	1.7469	0.9815	0.986062	0.49112	1.3891
90	2.7069	4.0633	1.9318	2.3199	-0.7215	-0.1637	1.7156	4.3475	1.69319	0.624385	1.65197	90	2.3844	1.1873	0.8496	0.6104	4.8993	2.6742	3.2137	3.5223	2.41765	0.523009	1.47929	90	0.4093	0.6554	2.2668	1.2582	4.9546	-0.996	1.0068	1.36501	0.658746	1.86321	90	-0.1599	-0.4518	2.2351	2.5861	-0.1935	1.5446	2.015	2.189	1.22058	0.44861	1.26886
100	0.5064	0.8537	2.1903	1.8587	3.1469	0.1455	0.8429	4.8983	1.36349	0.404098	1.06914	100	0.5635	1.6465	0.2449	1.8887	5.4161	0.4998	2.6362	2.2029	1.88733	0.590792	1.67101	100	0.7289	1.1161	2.4751	1.9098	5.8947	-0.6703	0.6858	1.7343	0.738283	2.08818	100	2.0504	-0.3828	11.8699	4.4814	-1.1032	1.2105	3.5913	2.0829	2.97505	1.42953	4.04332
110	2.2565	0.5291	0.9253	1.6751	1.7187	-0.038	1.4315	6.368	1.21403	0.297665	0.787548	110	2.179	2.9521	0.6042	0.9357	3.2032	-0.0938	2.9551	2.5534	1.91111	0.443333	1.25394	110	1.4937	0.876	2.8487	2.2142	6.0691	-0.1718	0.2907	1.9458	0.742481	2.10005	110	0.4411	-0.4809	2.4758	2.918	-0.2753	1.5366	3.1637	1.0016	1.34758	0.49985	1.41379
120	0.8266	2.1449	1.215	1.1323	1.719	0.8295	2.9334	7.0979	1.54296	0.293787	0.777286	120	0.4896	0.4498	1.8215	0.6306	1.6064	0.6335	3.4003	2.737	1.47109	0.398206	1.1263	120	0.6236	-0.9039	2.962	2.8371	7.2975	0.5923	-0.06	1.90694	0.980873	2.77433	120	0.4321	-0.2674	3.4264	1.8043	-0.6794	1.3569	2.1181	1.3883	1.19741	0.472456	1.33631
ΔRMSSD												ΔRMSSD												ΔRMSSD											ΔRMSSD
Time	Rat 1	Rat 2	Rat 3	Rat 4	Rat 5	Rat 6	Rat 7	Rat 8	Mean	SEM	STDEV	Time	Rat 1	Rat 2	Rat 3	Rat 4	Rat 5	Rat 6	Rat 7	Rat 8	Mean	SEM	STDEV	Time	Rat 1	Rat 2	Rat 3	Rat 4	Rat 5	Rat 6	Rat 7	Mean	SEM	STDEV	Time	Rat 1	Rat 2	Rat 3	Rat 4	Rat 5	Rat 6	Rat 7	Rat 8	Mean	SEM	STDEV
0	0	0	0	0	0	0	0	0	0	0	0	0	0	0	0	0	0	0	0	0	0	0	0	0	0	0	0	0	0	0	0	0	0	0	0	0	0	0	0	0	0	0	0	0	0	0
10	1.2717	2.3115	-0.4986	3.9295	3.0706	2.2151	4.8997	2.7478	2.45707	0.667828	1.76691	10	1.4224	1.5317	3.3951	2.5059	4.9672	1.1045	13.5129	2.0347	3.8093	1.45603	4.11827	10	9.0676	4.7606	15.7868	4.9971	2.297	2.103	3.4108	6.06041	1.7279	4.88724	10	10.6561	5.1737	23.031	0.9976	2.0667	3.1949	4.1321	5.4953	6.84342	2.53135	7.15974
20	0.484	2.4353	0.3787	0.725	2.6276	-0.8144	2.7615	-0.926	1.22824	0.522524	1.38247	20	1.6959	1.0962	-0.4572	2.738	7.2164	-0.0655	14.1809	0.2369	3.3302	1.7743	5.01848	20	3.7561	1.5177	8.9738	8.5035	6.6089	1.086	2.3403	4.68376	1.17279	3.31716	20	7.5344	4.827	19.231	0.6484	1.8347	3.2882	2.7064	5.955	5.75314	2.08093	5.88576
30	-0.0653	1.0378	0.2836	-1.44	2.6375	-0.471	0.9264	-0.8439	0.415571	0.489482	1.29505	30	6.6286	-0.3824	-0.7432	-0.0673	10.2303	0.5013	11.5745	2.6034	3.79315	1.76875	5.00278	30	2.2379	0.3759	7.7851	5.0813	2.9706	0.6094	-0.7559	2.6149	1.05554	2.98553	30	1.1604	6.5107	22.4279	2.8598	-0.6087	2.4654	0.4023	6.7617	5.24744	2.62873	7.43516
40	-0.0221	0.9919	0.4397	3.2232	2.2889	0.6698	1.2069	3.184	1.2569	0.42685	1.12934	40	6.2045	0.0457	1.2529	-0.2659	5.8707	0.6506	5.9573	2.3262	2.75525	0.992797	2.80805	40	0.0324	-0.1342	3.9585	12.3944	5.1025	0.0379	-2.5047	2.69811	1.77166	5.01102	40	0.2724	0.1841	14.0849	2.1296	1.1014	0.8264	3.0086	4.6004	3.27598	1.63272	4.61802
50	-1.2805	1.3201	0.5907	1.3016	2.0542	-1.1773	-0.5179	0.5052	0.327271	0.501181	1.326	50	-1.0355	-0.4583	-0.2066	-0.846	6.5545	0.6283	7.5459	1.7963	1.74733	1.20371	3.4046	50	0.5597	-0.2519	7.3936	1.0464	7.1648	-0.4292	-1.2076	2.0394	1.29099	3.65148	50	-0.1072	2.7517	8.2539	2.2388	-1.5576	9.2122	2.8076	2.871	3.3088	1.31307	3.71393
60	0.3077	0.6186	0.0093	1.0897	-0.3533	-2.3288	0.5809	13.5739	-0.0108429	0.423973	1.12173	60	0.4873	-0.6871	0.4797	-0.0525	5.4484	0.7563	6.104	2.418	1.86926	0.909787	2.57327	60	0.366	-0.2399	7.7006	1.7255	4.9993	-0.4901	-0.3442	1.9596	1.12675	3.18694	60	-0.5655	3.5272	6.0775	1.409	1.6224	2.4654	3.4148	3.8476	2.7248	0.70027	1.98066
70	-1.3762	-0.5083	-0.1534	1.0897	2.5712	-1.7899	1.1384	3.877	0.138786	0.584303	1.54592	70	-0.2144	-1.0386	-0.0341	0.7391	6.6139	0.1488	4.202	0.4201	1.3546	0.931509	2.6347	70	3.4679	0.9914	5.278	2.194	10.104	-0.679	-0.5699	2.96949	1.34499	3.8042	70	0.4365	1.5115	5.5169	1.2523	-1.841	4.7141	4.0026	1.712	2.16311	0.862005	2.43812
80	-1.1062	1.7517	-0.136	2.0879	1.1602	-1.339	1.7751	0.2252	0.5991	0.544397	1.44034	80	-0.4023	0.2194	1.8876	-0.5633	6.2937	0.5525	2.8531	2.3079	1.64358	0.800247	2.26344	80	4.408	0.5562	3.774	-0.1531	10.3559	-0.5485	-0.1027	2.61283	1.39772	3.95336	80	-0.3859	0.1247	2.7972	2.1066	-2.9427	3.0057	3.1312	1.6472	1.1855	0.748745	2.11777
90	-0.9514	5.3321	0.8619	-0.5716	-0.3669	-1.7124	1.6166	3.0662	0.601186	0.893847	2.3649	90	2.7069	-0.2681	0.3786	-2.5494	8.6032	0.7592	3.696	2.9674	2.03673	1.17954	3.33624	90	1.7	-0.8136	3.8658	1.0336	7.2672	-0.6477	0.9354	1.90581	1.00256	2.83568	90	-0.8356	-1.4004	4.0307	2.1734	-1.8798	2.1384	2.9334	1.2297	1.04873	0.768282	2.17303
100	-1.4116	2.9539	0.3404	1.0959	0.6543	-2.2425	0.7829	3.7868	0.310471	0.644207	1.70441	100	-0.3983	0.0148	-0.5879	-0.3937	7.739	-0.7112	2.8287	0.1435	1.07936	1.03302	2.92182	100	1.6953	1.1786	4.5905	1.1607	9.0724	-0.631	1.4394	2.6437	1.14143	3.22845	100	1.0083	-2.0202	14.9784	1.1668	-1.561	1.7736	6.2265	1.5426	2.88938	1.93997	5.48706
110	0.9592	1.2156	0.3769	1.8901	0.1901	-1.8699	0.7192	4.504	0.497314	0.448037	1.18539	110	1.4331	-1.0758	0.0926	-2.8494	3.7743	-1.596	4.0614	2.0982	0.7423	0.892635	2.52475	110	2.4106	-0.7336	4.2275	2.5047	7.4585	-0.3382	-0.7251	2.11491	1.07484	3.04011	110	-0.1468	-1.4425	2.8993	3.5827	-1.7435	0.8376	5.8354	0.4135	1.27946	0.927863	2.62439
120	-0.3106	1.5754	-0.0115	1.9828	0.4822	-1.7185	-0.9569	6.2383	0.148986	0.498952	1.3201	120	-1.5511	-1.2212	3.2895	-2.4745	2.0388	-2.3639	4.3142	0.9294	0.37015	0.935089	2.64483	120	2.0155	-1.3753	4.3275	0.8226	11.0163	0.0596	-0.9683	2.27113	1.52446	4.31183	120	-0.0975	-1.0911	2.9727	1.9102	-2.3643	0.872	2.9347	0.819	0.744463	0.666622	1.88549
ΔRANGE												ΔRANGE												ΔRANGE											ΔRANGE
Time	Rat 1	Rat 2	Rat 3	Rat 4	Rat 5	Rat 6	Rat 7	Rat 8	Mean	SEM	STDEV	Time	Rat 1	Rat 2	Rat 3	Rat 4	Rat 5	Rat 6	Rat 7	Rat 8	Mean	SEM	STDEV	Time	Rat 1	Rat 2	Rat 3	Rat 4	Rat 5	Rat 6	Rat 7	Mean	SEM	STDEV	Time	Rat 1	Rat 2	Rat 3	Rat 4	Rat 5	Rat 6	Rat 7	Rat 8	Mean	SEM	STDEV
0	0	0	0	0	0	0	0	0	0	0	0	0	0	0	0	0	0	0	0	0	0	0	0	0	0	0	0	0	0	0	0	0	0	0	0	0	0	0	0	0	0	0	0	0	0	0
10	3.6387	-0.6625	26.8078	40.6104	11.9343	15.1437	13.4329	16.7864	15.8436	5.29286	14.0036	10	28.1198	14.0974	37.4325	22.6888	22.0651	8.6994	71.7488	3.8083	26.0825	7.5451	21.3408	10	62.4667	22.5074	222.466	14.4366	31.5342	6.7591	3.1751	51.9064	27.4994	77.78	10	33.1574	24.3332	53.7955	19.6465	8.739	32.0607	-12.5812	13.4636	21.5768	6.9318	19.6061
20	4.6083	7.7074	6.6813	0.7128	2.574	2.0033	9.9912	-7.176	4.8969	1.2761	3.37623	20	1.4416	6.0577	-2.8587	22.8841	28.7626	-1.5397	127.786	-2.4075	22.5158	15.6295	44.2068	20	2.7642	9.1793	37.7184	26.3546	24.023	2.2242	2.3892	14.9504	5.06684	14.3312	20	44.7125	51.7973	72.5144	11.9202	15.8347	21.4491	-10.8881	16.1182	27.9323	9.38278	26.5385
30	0.9508	6.4681	7.8756	3.6429	11.5162	1.8504	4.447	-4.7412	5.25014	1.38797	3.67221	30	8.4527	2.3512	-3.376	23.3935	18.6156	-4.1206	57.6613	8.6193	13.9496	7.12332	20.1478	30	1.9778	-0.6707	34.1513	23.9418	10.6623	0.5432	-1.5317	9.86771	4.95523	14.0155	30	8.03	32.9205	47.2024	14.8391	-3.3942	-8.0848	-13.7099	109.585	23.4236	14.3184	40.4987
40	4.1246	-6.2796	11.5587	23.9833	3.3012	7.9808	8.7365	91.7694	7.62936	3.48027	9.20793	40	18.2784	21.5879	21.8708	28.5657	46.6155	3.0868	25.0351	10.7491	21.9737	4.54455	12.8539	40	0.5364	0.7011	13.6511	29.6419	22.0329	-1.1143	-7.9907	8.20834	4.88338	13.8123	40	0.1603	21.8866	26.4346	10.9669	3.2433	-9.7536	-1.3191	22.2639	9.23536	4.66531	13.1955
50	-3.7055	1.7976	11.1209	13.9531	-0.2116	11.2423	21.447	5.9702	7.94911	3.37855	8.93881	50	-0.7209	0.5545	0.5629	8.9063	24.9862	5.9597	14.7768	9.0107	8.00453	3.06845	8.67889	50	-6.1388	-0.0064	10.8892	33.7246	17.7043	-2.2153	2.1833	8.02013	4.92965	13.9431	50	6.2561	15.9342	17.9291	24.638	2.7313	143.399	-9.8956	7.5053	26.0622	17.1717	48.569
60	8.5789	1.3559	9.0249	1.0782	0.6202	-1.2339	1.0023	125.026	2.91807	1.55344	4.11001	60	12.5814	-0.7139	6.8612	6.4679	24.5278	0.5955	22.1133	27.885	12.5398	3.9149	11.073	60	-3.4451	3.1776	10.6368	0.9559	20.2878	-2.5628	5.3811	4.91876	2.93606	8.30443	60	-2.2864	14.7213	18.5274	7.7102	14.1693	-8.0848	-11.689	11.6436	5.58895	4.038	11.4212
70	6.6845	-6.1222	1.8375	1.0782	7.4697	-0.0842	22.4723	122.784	4.76226	3.41131	9.02549	70	7.7762	1.7538	-0.2702	23.905	22.2348	0.7314	43.41	18.1527	14.7117	5.366	15.1773	70	20.0957	31.9377	12.8689	-0.6264	27.2563	-4.3478	5.7234	13.2725	4.89749	13.8522	70	5.8987	20.0904	9.4132	5.966	-5.4475	21.2423	3.0886	6.5731	8.3531	3.09977	8.76749
80	4.9288	6.6832	7.2414	7.4624	2.761	0.0453	7.8645	1.6897	5.2838	1.10334	2.91917	80	2.6697	8.5171	3.2519	3.4731	24.0356	18.9642	36.6642	12.9853	13.8201	4.27737	12.0982	80	20.8388	0.1694	7.8185	7.6222	37.536	-2.8371	0.2958	10.2062	5.08558	14.3842	80	4.6752	6.6899	1.6036	14.3516	0.9524	14.0816	-5.2648	2.349	4.92981	2.36478	6.68861
90	4.4652	113.222	14.6506	10.625	-3.3832	-0.1457	4.2778	118.865	20.5303	15.619	41.3241	90	17.7957	3.8355	2.2699	9.6247	23.9207	15.7252	37.3826	17.0765	15.9539	4.01232	11.3486	90	2.508	4.5606	5.1518	-0.1888	22.3551	-3.8628	3.0288	4.79324	2.94634	8.33352	90	-0.923	-1.1567	16.7	14.9739	-5.769	14.4708	-6.1405	7.999	5.01931	3.40201	9.62233
100	0.1872	4.9172	11.3092	9.7928	11.2719	-1.8337	-3.5281	119.645	4.58807	2.40794	6.37082	100	9.0031	7.2012	1.1751	25.3631	43.914	-0.414	18.3312	15.3832	14.9946	5.14115	14.5414	100	4.6511	-1.3304	8.4569	2.3798	27.55	-3.3772	0.7636	5.58483	3.68907	10.4343	100	13.9843	-0.9082	212.92	41.5028	-4.0517	14.4708	-0.4015	6.3648	35.4852	25.8591	73.1404
110	8.1666	-1.4601	10.9593	4.7545	13.6712	-0.3964	1.7074	119.117	5.34321	2.19122	5.79743	110	7.2118	7.3894	3.4975	9.5752	19.8289	-2.7692	40.7701	17.1777	12.8352	4.72593	13.3669	110	15.6748	0.3654	21.7288	5.8693	25.4509	11.0957	-1.1325	11.2932	3.62805	10.2617	110	6.9293	3.8668	9.7387	45.0592	-5.2203	-0.5207	-0.664	3.1919	7.79761	5.57397	15.7656
120	1.3806	7.4443	7.3062	9.5169	12.3316	0.3307	13.0395	103.873	7.33569	1.86953	4.94631	120	-1.2242	2.7361	7.2063	21.4454	12.9876	-5.1114	62.4693	16.3938	14.6129	7.53386	21.309	120	-2.9949	0.4778	17.656	7.8698	33.8195	4.4962	-3.306	8.28834	4.73659	13.3971	120	7.4448	21.3633	38.9283	16.834	-7.4278	-2.2102	7.3545	13.4547	11.9677	5.10598	14.4419
Δaverage HR												Δaverage HR												Δaverage HR											Δaverage HR
Time	Rat 1	Rat 2	Rat 3	Rat 4	Rat 5	Rat 6	Rat 7	Rat 8	Mean	SEM	STDEV	Time	Rat 1	Rat 2	Rat 3	Rat 4	Rat 5	Rat 6	Rat 7	Rat 8	Mean	SEM	STDEV	Time	Rat 1	Rat 2	Rat 3	Rat 4	Rat 5	Rat 6	Rat 7	Mean	SEM	STDEV	Time	Rat 1	Rat 2	Rat 3	Rat 4	Rat 5	Rat 6	Rat 7	Rat 8	Mean	SEM	STDEV
0	0	0	0	0	0	0	0	0	0	0	0	0	0	0	0	0	0	0	0	0	0	0	0	0	0	0	0	0	0	0	0	0	0	0	0	0	0	0	0	0	0	0	0	0	0	0
10	-48.3098	-46.5187	53.3681	-24.4977	-56.3	-56.0987	-28.5869	-23.835	-29.5634	12.6709	35.8386	10	-16.9521	-1.0184	-82.7436	-13.8589	-79.1342	-92.8797	-106.393	13.466	-47.4393	16.7507	47.3782	10	-100.122	-63.9175	-126.328	-24.9239	-41.2881	-87.1394	-44.6452	-69.7662	12.8368	36.3079	10	-161.313	-135.356	-146.857	72.2104	-32.5394	25.2238	-87.5746	-89.6955	-69.4876	29.8525	84.4357
20	-29.1466	17.3485	11.4085	-30.5561	-24.2174	-28.5586	3.2229	9.9405	-11.4998	7.44419	21.0553	20	-14.2999	22.9188	-64.7959	12.2984	-82.4676	-39.9547	-89.4951	18.4119	-29.673	16.2466	45.9523	20	-86.7764	-18.6951	-117.692	-44.3595	-5.7096	-53.3694	-37.7638	-52.0523	13.7233	38.8154	20	-173.309	-120.466	-155.604	-15.3776	-9.4352	31.3689	-59.2304	-68.4764	-71.3162	25.9048	73.2699
30	-9.2319	-3.1045	4.67	-49.2466	-7.9014	-37.4227	-0.1002	5.2106	-14.6196	7.13737	20.1875	30	-10.6476	39.2453	-41.7569	16.6539	-94.4958	-36.9272	-92.714	31.0733	-23.6961	18.4376	52.1495	30	-64.0603	-15.1525	-73.6495	-27.6922	-9.017	-31.3746	-5.835	-32.3973	9.43956	26.6991	30	-129.702	-91.7318	-162.84	-44.3494	-16.9965	-2.4545	-6.9436	-43.2638	-62.2852	21.0867	59.6422
40	-43.4697	-4.7548	-2.2401	-23.4489	-10.7205	7.3592	4.9649	13.9265	-10.33	6.58556	18.6268	40	-8.0218	33.6581	-28.8358	27.8698	-78.5925	-46.5857	-81.1462	25.8754	-19.4723	16.5688	46.8635	40	-30.3667	-5.0863	-65.2557	-60.9592	-5.9973	-38.3071	-9.5141	-30.7838	8.99395	25.4387	40	-93.7064	-97.139	-153.914	-35.2646	-7.7199	-3.6636	-44.7746	-64.4691	-62.5814	17.9546	50.7833
50	-21.558	33.3524	4.7648	-14.9463	-12.9102	4.4422	-25.7789	1.867	-4.662	6.76037	19.1212	50	-11.1498	43.9943	-20.8356	28.2518	-83.0537	-39.0272	-73.5814	21.1095	-16.7865	16.5393	46.7802	50	-26.294	-5.0197	-79.7001	-34.1757	-2.6705	-7.4182	29.8681	-17.9157	12.0278	34.0199	50	-97.5682	-81.2198	-139.925	-41.9012	-2.432	-3.3493	-42.5127	-51.0114	-57.4899	16.6029	46.9601
60	-0.9667	44.181	27.2862	-36.9184	-7.6867	11.4228	0.0797	21.3726	5.34256	8.73725	24.7127	60	-2.8018	44.5505	-23.8998	48.5711	-75.1447	-44.0537	-85.4652	44.5946	-11.7061	19.2294	54.389	60	-24.0751	-0.9511	-71.4237	-21.624	13.5102	-0.1605	42.2138	-8.93006	12.5464	35.4866	60	-60.8916	-83.1057	-121.363	-36.1426	-2.5063	-2.4545	-45.1624	-57.393	-51.1274	14.0684	39.7913
70	-12.6529	26.9665	31.2882	-36.9184	17.7911	13.9979	-11.4297	10.6993	4.14896	8.226	23.2666	70	8.9248	52.0404	-17.7999	19.8697	-72.7891	-32.0258	-67.6143	34.0185	-9.42196	16.28	46.0468	70	-69.0503	18.2912	-61.6612	-10.818	19.837	4.3604	44.9453	-7.72794	15.1631	42.8878	70	-64.6562	-86.4307	-109.47	-40.6532	4.0627	-0.0972	-52.2614	-31.6843	-47.6488	13.9358	39.4163
80	-17.3197	4.6285	5.714	-38.6885	27.6824	1.1345	-21.4838	13.2999	-5.47609	7.53392	21.3091	80	18.5517	49.5635	-30.2095	40.6852	-76.4905	-29.6371	-67.4851	40.9568	-6.75812	17.9105	50.6586	80	-26.2445	17.2317	-57.2919	13.7884	13.0911	5.5932	19.3883	-2.06339	10.2133	28.8876	80	-59.246	-81.6676	-93.9572	-49.4158	47.7825	-3.7324	-42.6514	-13.6793	-37.0709	16.2343	45.9175
90	-1.2928	-2.377	-3.7199	-7.8767	20.1343	4.8321	-11.848	24.4077	-0.306857	4.60224	13.0171	90	8.5136	64.8229	-6.3397	63.5001	-66.2352	-51.5116	-49.1221	28.6763	-0.961962	18.2323	51.5688	90	-18.9066	29.5168	-65.9612	-10.5117	43.1739	10.4585	16.9322	0.6717	12.8671	36.3936	90	-49.909	-87.4368	-95.818	-40.1058	13.9361	21.9303	-28.2353	-11.6664	-34.6631	15.1904	42.9649
100	-4.2053	-0.3138	2.4819	-22.5471	29.0426	1.0509	10.6336	14.2303	2.30611	5.30692	15.0102	100	14.638	56.8697	1.7055	40.7686	-55.8159	-7.2699	-46.9413	18.0307	2.74818	13.855	39.1879	100	-11.1869	30.2437	-80.722	-2.5023	31.1756	20.7257	7.3059	-0.708614	13.7033	38.7588	100	0.6057	-81.3687	-112.921	-34.262	27.1812	20.2605	-48.5574	-13.2348	-30.2871	17.3669	49.1211
110	38.9821	-4.2556	12.8108	-22.5152	26.7677	-5.3883	22.7859	25.8133	9.88391	7.3335	20.7423	110	34.6875	79.1109	-11.8127	51.926	-48.6791	55.1683	-49.9934	14.5095	15.6146	17.1496	48.5065	110	9.2585	26.874	-78.979	-8.1103	43.6069	9.1517	25.0442	3.83514	14.1576	40.0436	110	-25.2538	-84.5907	-99.4139	-25.3721	26.7725	3.9311	-60.0569	-20.8297	-35.6017	15.2088	43.0171
120	21.3663	-10.9847	6.1584	-24.2868	14.9178	4.2499	35.6947	35.0785	6.7308	7.44706	21.0635	120	30.6359	99.242	-32.5499	57.8914	-59.5974	22.8083	-54.4136	27.0654	11.3853	19.7877	55.968	120	20.6041	39.5505	-74.919	2.9064	23.5381	-0.5255	32.6825	6.26244	13.6611	38.6394	120	-49.0733	-80.0972	-103.918	-19.4454	36.1302	4.7452	-77.5754	6.6979	-35.317	17.6338	49.8759
Δtotal power												Δtotal power												Δtotal power											Δtotal power
Time	Rat 1	Rat 2	Rat 3	Rat 4	Rat 5	Rat 6	Rat 7	Rat 8	Mean	SEM	STDEV	Time	Rat 1	Rat 2	Rat 3	Rat 4	Rat 5	Rat 6	Rat 7	Rat 8	Mean	SEM	STDEV	Time	Rat 1	Rat 2	Rat 3	Rat 4	Rat 5	Rat 6	Rat 7	Mean	SEM	STDEV	Time	Rat 1	Rat 2	Rat 3	Rat 4	Rat 5	Rat 6	Rat 7	Rat 8	Mean	SEM	STDEV
0	0	0	0	0	0	0	0	0	0	0	0	0	0	0	0	0	0	0	0	0	0	0	0	0	0	0	0	0	0	0	0	0	0	0	0	0	0	0	0	0	0	0	0	0	0	0
10	10.8798	10.1603	5.7007	19.5149	17.1842	16.6882	50.7565	6.0327	18.6978	5.13748	14.531	10	19.0277	6.5084	62.7429	21.4865	37.2091	5.2081	55.0598	11.8777	27.39	7.77513	21.9914	10	73.306	39.333	85.7526	59.0886	38.1047	3.6148	17.8209	45.2887	10.3993	29.4137	10	53.9887	27.8323	185.027	9.8938	26.0459	25.4345	13.5364	18.0327	44.9739	20.5612	58.1559
20	10.165	17.8123	3.3653	11.2979	6.3179	0.2339	28.396	-5.7878	11.084	3.76772	10.6567	20	13.0606	4.5262	3.4067	17.0056	71.996	0.2997	55.4096	2.564	21.0336	9.64818	27.2892	20	16.5397	11.9666	46.2817	66.9989	30.5228	1.1157	7.7959	25.8888	8.35374	23.6279	20	26.6569	21.8463	212.302	9.073	19.0072	24.3656	20.5212	21.49	44.4077	24.0549	68.0375
30	4.8668	5.3638	5.5437	13.6985	13.1364	2.1961	29.3589	-5.8747	10.5949	3.68818	10.4318	30	79.2155	-0.8785	4.9623	11.9067	82.6314	-0.0255	65.7402	16.8629	32.5519	12.9555	36.6437	30	5.1053	3.8245	30.9813	73.4475	8.5741	-0.7324	10.5648	18.8236	9.24261	26.1421	30	9.8999	40.0666	252.504	9.6771	6.1445	11.8996	4.3813	12.8599	43.4291	30.1278	85.2143
40	2.271	3.4806	8.3131	27.032	12.5332	8.6863	9.6317	10.145	10.2783	2.68237	7.58689	40	80.7941	5.2312	7.3869	19.8755	69.1324	0.1632	23.8002	16.4383	27.8527	10.7025	30.2713	40	-2.0948	5.9156	12.5272	74.0264	17.1965	-1.3182	-4.9357	14.4739	9.71639	27.4821	40	1.3185	8.7696	101.909	11.5194	13.3044	-4.7396	22.2388	14.4538	21.0968	11.9068	33.6774
50	2.2398	9.542	12.3198	17.7666	5.1222	1.6366	5.6085	1.2307	7.74793	2.07373	5.86538	50	4.1224	0.3328	11.9229	11.6024	61.7543	2.5652	29.2579	19.4389	17.6246	7.15009	20.2235	50	6.2932	1.1211	47.9279	3.5968	43.9458	-2.0125	-3.3999	13.9246	7.82685	22.1377	50	-1.1227	22.7126	57.4274	4.8513	-0.5567	0.187	17.9673	7.9425	13.6761	6.98024	19.7431
60	7.3378	18.8651	8.536	12.7507	9.3447	0.4075	5.6704	25.4182	8.98746	2.78909	7.88873	60	16.6704	0.6085	29.2453	8.2407	61.5296	1.8818	21.6961	21.8008	20.2092	6.90448	19.5288	60	7.9407	6.9587	46.9567	14.2474	37.2715	-1.9453	1.4623	16.1274	6.60465	18.6808	60	-3.3506	32.9204	38.4062	5.8173	7.7202	11.8996	17.3291	12.3553	15.3872	4.93509	13.9585
70	2.8277	4.1403	3.3157	12.7507	6.6845	1.3248	7.8609	10.6103	5.5578	1.42087	4.01882	70	29.9324	-0.4054	14.5275	12.6076	39.609	4.6821	18.434	11.8782	16.4082	4.59811	13.0054	70	9.7279	4.9808	31.6719	14.6229	70.4364	-2.2816	8.2102	19.6241	8.74946	24.7472	70	2.3099	2.5153	34.9616	8.284	-3.6192	32.6389	26.5075	4.3798	13.4972	5.42057	15.3317
80	2.5663	3.976	4.904	10.0559	7.0194	-1.8856	15.3932	2.5681	6.00417	1.8676	5.28236	80	21.5713	9.0113	20.139	13.3337	57.7585	5.1428	15.7485	28.2465	21.3689	5.80211	16.4108	80	25.3509	8.5081	19.3517	38.2125	72.1092	-2.1048	-0.3875	23.0057	9.18469	25.9782	80	1.0515	3.5676	23.9219	8.1725	-7.0157	20.0505	22.3568	5.7641	9.73365	3.96237	11.2073
90	10.8405	13.093	14.3274	8.7162	3.0355	1.5262	9.8722	34.2161	8.773	3.55283	10.0489	90	36.7032	7.0269	9.6334	8.2999	61.4915	6.0541	22.3687	18.4409	21.2523	6.81802	19.2843	90	11.2835	3.972	19.3034	15.3902	58.6541	-2.2884	7.0522	16.1953	7.08848	20.0493	90	-1.8739	-1.7329	24.6083	17.4138	-1.1953	9.8372	27.5822	8.554	10.3992	4.18827	11.8462
100	4.9002	12.4759	13.7991	22.7055	18.5114	-0.7779	10.9149	14.5735	11.7899	2.6111	7.38531	100	20.3736	8.9217	10.26	12.6059	53.0398	5.413	14.5911	16.292	17.6871	5.30671	15.0097	100	13.6083	10.1682	26.2005	22.2709	78.5138	-2.015	3.5433	21.7557	9.50755	26.8914	100	4.1317	-4.2061	30.3855	16.4825	-2.6853	5.281	33.1481	11.523	11.7575	4.98295	14.0939
110	12.9894	11.1629	7.9366	21.0728	16.6198	-0.8137	12.9088	29.2434	11.6967	3.1499	8.90926	110	39.05	6.9132	13.7245	9.8208	40.9824	1.3669	16.3872	27.4569	19.4627	5.22864	14.7888	110	24.8181	6.0388	25.0256	33.6235	66.0877	-0.7001	0.6584	22.2217	8.31803	23.5269	110	-1.8658	-1.4196	27.2092	12.9473	-0.2344	12.614	42.8416	4.3504	12.0553	5.61299	15.8759
120	6.1893	18.1118	10.0081	11.9236	12.9936	8.5073	14.6559	10.4135	11.7699	1.3132	3.71428	120	21.3435	2.3218	18.9671	11.7334	22.6709	5.6065	15.8408	31.2656	16.2187	3.3484	9.47071	120	14.7596	-4.0793	28.7077	30.4944	82.7502	-0.4382	3.1978	22.1989	10.6037	29.9917	120	1.3122	3.1075	29.5237	15.242	-2.2764	10.9527	33.7626	6.741	12.2957	4.66058	13.1821
ΔVLF												ΔVLF												ΔVLF											ΔVLF
time	rat1	rat2	rat3	rat4	Rat 5	Rat 6	Rat 7	Rat 8	Mean	SEM	STDEV	time	rat1	rat2	rat3	rat4	Rat 5	Rat 6	Rat 7	Rat 8	Mean	SEM	STDEV	time	rat1	rat2	rat3	rat4	Rat 5	Rat 6	Rat 7	Mean	SEM	STDEV	time	rat1	rat2	rat3	rat4	Rat 5	Rat 6	Rat 7	Rat 8	Mean	SEM	STDEV
0	0	0	0	0	0	0	0	0	0	0	0	0	0	0	0	0	0	0	0	0	0	0	0	0	0	0	0	0	0	0	0	0	0	0	0	0	0	0	0	0	0	0	0	0	0	0
10	5.6933	3.3107	7.6878	0.8462	6.3051	8.6995	12.3619	-2.1427	6.41493	1.40903	3.72795	10	7.1815	4.0156	41.9535	8.7084	10.1441	1.2506	5.1172	2.2027	10.0717	4.68208	13.2429	10	17.8757	14.5233	40.4219	1.0858	32.2525	-0.1835	4.0545	15.7186	5.57665	15.7731	10	-1.5277	3.5686	3.4035	6.5594	14.4976	3.2503	-2.4408	0.6325	3.49293	1.88593	5.33421
20	8.282	5.72	3.2125	-0.4677	-1.5414	2.0369	12.55	-3.9467	4.25604	1.88401	4.98462	20	3.719	0.4424	2.7381	2.8071	4.661	1.0909	6.8857	1.4683	2.97656	0.74412	2.10469	20	3.0798	4.9285	3.8804	12.2692	1.0414	-0.4376	1.7331	3.78497	1.46745	4.15057	20	-2.6553	12.7237	57.463	8.5482	14.1685	1.006	6.3103	3.3948	12.6199	6.71222	18.985
30	5.6348	0.654	3.0074	19.1055	5.7009	1.5972	21.7468	-3.6487	8.20666	3.24688	8.59043	30	13.2632	-0.2701	7.0874	11.2192	2.5234	0.3246	7.5423	6.803	6.06162	1.73092	4.89578	30	-3.1313	2.4528	0.0249	27.1089	-1.5414	-1.2444	11.992	5.0945	3.86428	10.9298	30	7.0444	2.5612	68.6289	0.2685	5.783	-7.2265	1.6773	1.73	10.0583	8.5024	24.0484
40	2.8949	0.3998	6.8415	13.2122	6.8244	1.9024	1.6501	3.8991	4.8179	1.69269	4.47843	40	19.6635	5.3584	2.0972	14.8225	24.2318	-0.1862	1.3602	7.2826	9.32875	3.23311	9.14461	40	-1.2742	5.0952	1.034	6.4253	-2.5772	-1.4783	1.6507	1.26793	1.20966	3.42143	40	0.1587	0.8362	11.5293	3.9332	8.198	-8.8481	6.9562	1.8005	3.0705	2.19912	6.22004
50	5.3057	4.2826	10.8417	10.7926	-2.4134	2.521	8.2227	1.4749	5.65041	1.80486	4.77522	50	3.197	1.4317	9.7274	13.0863	7.7318	1.849	0.1934	12.4721	6.21109	1.83378	5.18671	50	4.0823	1.9314	1.4423	-0.3483	1.342	-1.4459	-0.4025	0.943043	0.652325	1.84505	50	-1.5644	2.2752	13.2611	1.0056	1.6041	-8.6896	5.1042	0.8855	1.73521	2.17668	6.15657
60	8.21	13.9934	8.9949	11.1732	10.0121	4.8688	0.2415	20.9818	8.21341	1.6956	4.48613	60	7.8088	1.4706	23.4371	7.5735	18.3854	1.118	5.6292	10.8934	9.5395	2.77555	7.85044	60	6.2183	7.5559	5.4993	-0.203	7.0459	-1.3743	2.4687	3.88726	1.2739	3.60312	60	-3.0749	0.61	8.5833	2.8512	0.4081	-7.2265	2.599	0.2837	0.629237	1.62396	4.59326
70	6.2172	6.082	4.0739	11.1732	-0.8252	3.9518	1.7823	11.9681	4.63646	1.4316	3.78767	70	27.678	1.5729	9.3109	7.3923	0.7644	5.0376	2.5033	8.2137	7.80914	3.05227	8.63313	70	-2.7934	2.8827	7.8515	-4.8905	-0.7766	-1.5407	7.3127	1.14939	1.76116	4.98131	70	1.1518	1.5157	4.1958	5.9907	0.0647	3.2267	3.9301	0.7663	2.60523	0.722944	2.0448
80	5.5101	0.8536	3.9167	-0.7306	2.8526	1.0204	1.4008	2.902	2.11766	0.79752	2.11004	80	21.4232	8.0855	13.2918	11.5992	7.7636	4.8756	2.3857	13.5312	10.3695	2.10511	5.95416	80	-0.7794	8.6986	-0.0562	26.8707	7.4638	-1.4886	1.597	6.0437	3.54466	10.0258	80	1.1249	3.3473	10.0843	3.6911	-1.4971	0.7858	4.9787	2.4226	3.1172	1.22158	3.45516
90	13.3869	3.6179	10.4796	14.446	3.9755	4.7889	0.5484	7.4986	7.32046	2.03962	5.39633	90	3.0535	8.6234	5.5082	12.6335	8.4581	5.5296	5.6517	8.7272	7.27315	1.04081	2.94387	90	1.5222	5.7178	0.0441	-0.0163	5.57	-1.6111	2.44	1.95239	0.999	2.8256	90	-1.4768	3.2443	5.3895	10.5726	1.9954	-3.8613	7.1296	6.6543	3.70595	1.67792	4.74586
100	8.358	4.5874	13.5429	17.8904	17.5906	3.4593	1.8384	1.9805	9.60957	2.54832	6.74223	100	9.1008	7.867	10.3232	7.0851	15.8812	6.9596	6.4318	12.6348	9.53544	1.16297	3.28937	100	1.372	6.8698	0.8661	4.3645	10.0258	-1.2802	-0.3012	3.13097	1.46131	4.13322	100	0.6817	2.0138	10.8543	11.8698	-0.8511	-5.0867	-1.0419	7.5183	3.24478	2.16798	6.13199
110	9.2642	7.7049	8.0853	11.9703	16.6826	2.9903	3.248	11.9794	8.56366	1.81461	4.80101	110	18.2692	9.0074	7.2756	17.0961	14.1424	3.5616	4.9994	15.5294	11.2351	2.02277	5.72127	110	8.1023	7.1048	3.5577	2.2016	8.8626	0.0261	3.8583	4.8162	1.16093	3.2836	110	-3.0262	2.7694	12.6021	4.1741	2.5547	2.6602	11.93	2.9546	4.57736	1.84247	5.2113
120	7.4549	11.7964	9.5585	1.1749	11.7672	12.1008	12.917	9.6282	9.53853	1.56096	4.1299	120	23.1013	4.7811	-0.3251	18.1303	5.2458	9.5261	4.0743	25.7739	11.2885	3.44618	9.74728	120	5.9331	-2.1184	5.0434	18.9247	4.9156	-0.2707	4.6942	5.30313	2.38345	6.7414	120	-0.0473	2.343	17.0924	5.6954	2.1814	0.4676	14.0884	5.5612	5.92276	2.25132	6.36771
ΔLF ms2												ΔLF ms2												ΔLF ms2											ΔLF ms2
Time	Rat 1	Rat 2	Rat 3	Rat 4	Rat 5	Rat 6	Rat 7	Rat 8	Mean	SEM	STDEV	Time	Rat 1	Rat 2	Rat 3	Rat 4	Rat 5	Rat 6	Rat 7	Rat 8	Mean	SEM	STDEV	Time	Rat 1	Rat 2	Rat 3	Rat 4	Rat 5	Rat 6	Rat 7	Mean	SEM	STDEV	Time	Rat 1	Rat 2	Rat 3	Rat 4	Rat 5	Rat 6	Rat 7	Rat 8	Mean	SEM	STDEV
0	0	0	0	0	0	0	0	0	0	0	0	0	0	0	0	0	0	0	0	0	0	0	0	0	0	0	0	0	0	0	0	0	0	0	0	0	0	0	0	0	0	0	0	0	0	0
10	1.2154	0.0116	-0.9627	1.3681	1.7857	0.3635	7.4769	0.5598	1.60836	1.03961	2.75055	10	1.2024	0.7398	6.2019	0.645	0.7711	0.738	5.1329	0.4573	1.98605	0.812981	2.29946	10	1.1151	2.0485	9.8395	3.0352	1.499	0.3983	1.0168	2.70749	1.15103	3.25561	10	1.2559	2.7273	10.8694	0.8991	1.2124	2.1076	0.3866	1.9054	2.67046	1.19977	3.39345
20	1.0817	1.1967	-0.3734	0.6899	0.2633	-0.0811	1.3313	-0.2145	0.586914	0.251403	0.665149	20	0.6744	0.0303	1.258	-0.7969	1.3421	-0.1141	3.7206	0.186	0.78755	0.489226	1.38374	20	-0.3177	1.446	1.4363	2.1544	1.2901	0.3223	0.397	0.9612	0.301204	0.851934	20	0.8717	0.3573	7.3567	-0.008	1.0025	2.4508	1.4739	0.546	1.75636	0.843167	2.38484
30	0.0529	-0.2561	1.3792	0.1423	0.1101	-0.0482	0.2305	-0.2098	0.2301	0.200463	0.530374	30	3.4507	-0.0428	0.0981	0.2701	2.1142	-0.1442	2.9342	1.2861	1.2458	0.505855	1.43077	30	-0.5821	1.1577	1.8532	2.7613	0.1656	0.0748	0.5572	0.855386	0.407225	1.15181	30	0.2363	3.7099	4.4068	0.8123	0.679	0.2273	0.2916	0.8966	1.40748	0.58938	1.66702
40	0.1827	-0.343	1.0192	0.3981	0.003	0.358	0.095	4.2373	0.244714	0.159335	0.421561	40	4.2004	-0.0276	0.4869	1.6818	2.2542	0.0362	1.265	0.609	1.31324	0.499406	1.41253	40	-0.7362	1.0078	0.2877	0.5267	1.4735	0.0909	0.3254	0.425114	0.247409	0.699777	40	0.0639	1.8924	7.9726	0.8087	0.323	-0.6475	1.4982	0.5634	1.55934	0.958374	2.71069
50	-0.0097	1.1537	-0.037	0.4576	0.0848	-0.0764	-0.0115	-0.0025	0.223071	0.169503	0.448464	50	0.6394	-0.1216	0.3585	0.4719	2.71	0.1269	0.5569	0.6687	0.676337	0.305686	0.864612	50	-0.2845	0.7078	1.1145	2.9807	4.2232	0.036	0.7121	1.35569	0.580718	1.64252	50	0.196	4.778	2.8128	0.4893	0.1554	-0.1414	1.4768	0.2117	1.24733	0.610069	1.72554
60	0.3177	0.9787	-0.1855	-0.6023	-0.0819	-0.104	-0.0938	1.8549	0.0327	0.187388	0.495782	60	1.7413	-0.0436	0.2812	0.5314	1.0266	-0.1026	1.8458	1.9904	0.908813	0.305341	0.863636	60	-0.2006	0.1369	0.5618	1.4951	2.2766	0.007	1.0546	0.761629	0.317691	0.898565	60	0.0434	5.0781	1.5511	-0.1183	0.1381	0.2273	0.7227	0.4607	1.01289	0.609547	1.72406
70	0.0211	-0.1776	-0.5158	-0.6023	-0.1656	0.4828	-0.1869	-0.1907	-0.163471	0.13533	0.358048	70	1.7025	-0.0159	1.1197	4.3025	1.7302	0.1348	1.217	0.6547	1.35569	0.479627	1.35659	70	-0.4412	0.6364	0.0322	0.68	2.4532	0.0087	2.0282	0.771071	0.382783	1.08267	70	0.091	0.4503	2.8542	-0.0626	0.0492	2.5337	1.9869	0.1363	1.00488	0.436538	1.23471
80	-0.0078	0.5795	1.4296	0.0583	0.1625	0.3053	0.1276	-0.1389	0.379286	0.189732	0.501984	80	0.8871	-0.0194	0.559	0.6104	2.6693	0.0536	1.6379	1.6842	1.01026	0.326087	0.922313	80	1.9226	0.2235	-0.1865	4.422	3.0545	0.0199	0.0297	1.3551	0.642462	1.81716	80	0.0463	1.091	2.4158	0.813	-0.2266	0.3293	1.7318	0.1803	0.797612	0.321587	0.909586
90	0.0156	1.397	1.7535	0.2246	-0.055	0.1126	-0.0371	12.9102	0.487314	0.285849	0.756286	90	3.2649	-0.0496	0.3268	1.8651	1.2805	0.0762	2.1352	1.9926	1.36146	0.413906	1.1707	90	0.6619	0.4036	0.5657	2.2701	1.3269	0.0207	0.1341	0.769	0.278161	0.786757	90	0.0256	0.0183	2.5389	0.7548	0.4762	4.2754	0.9658	0.0839	1.14236	0.534897	1.51292
100	-0.0178	1.8177	0.3246	2.5124	-0.0888	-0.0636	0.1439	7.1273	0.6612	0.399232	1.05627	100	2.8738	0.5313	0.3953	3.3714	2.1445	-0.2076	1.5006	0.757	1.42079	0.450819	1.27511	100	0.5432	1.5198	0.845	2.2825	2.9171	-0.0037	-0.0656	1.14833	0.403419	1.14104	100	0.5878	0.1835	1.7616	0.4768	0.5263	4.2136	1.5957	0.3514	1.21209	0.475426	1.34471
110	0.4937	-0.0602	-0.742	-0.2875	-0.057	-0.0953	0.7758	8.6276	0.00392857	0.188646	0.499111	110	1.696	-0.0229	2.4264	1.6233	3.3468	0.2277	1.5749	2.4627	1.66686	0.400226	1.13201	110	3.2922	1.4669	1.3437	4.2418	1.8203	0.013	0.1075	1.75506	0.550614	1.55737	110	0.3344	0.6719	1.8736	0.42	-0.0168	2.1249	0.5684	0.3631	0.792438	0.273757	0.774301
120	0.6342	0.205	0.5728	-0.3346	0.2395	-0.1331	0.5956	0.6862	0.2542	0.143243	0.378986	120	0.7527	-0.0645	0.6617	3.2051	2.3073	-0.2249	1.1016	0.8646	1.07545	0.408913	1.15658	120	0.701	0.8577	0.7976	2.0934	3.5408	0.1019	0.0662	1.16551	0.439901	1.24423	120	0.2405	1.3951	0.9662	3.4628	-0.1507	2.092	1.5116	0.1716	1.21114	0.420616	1.18968
ΔHFms2												ΔHFms2												ΔHFms2											ΔHFms2
time	rat1	rat2	rat3	rat4	Rat 5	Rat 6	Rat 7	Rat 8	Mean	SEM	STDEV	time	rat1	rat2	rat3	rat4	Rat 5	Rat 6	Rat 7	Rat 8	Mean	SEM	STDEV	time	rat1	rat2	rat3	rat4	Rat 5	Rat 6	Rat 7	Mean	SEM	STDEV	time	rat1	rat2	rat3	rat4	Rat 5	Rat 6	Rat 7	Rat 8	Mean	SEM	STDEV
0	0	0	0	0	0	0	0	0	0	0	0	0	0	0	0	0	0	0	0	0	0	0	0	0	0	0	0	0	0	0	0	0	0	0	0	0	0	0	0	0	0	0	0	0	0	0
10	4.223	6.838	-1.6394	16.0224	9.0935	8.1051	30.9323	7.7035	10.5107	3.95169	10.4552	10	10.6438	1.7529	14.6575	12.1331	26.531	3.4506	45.0897	9.2177	15.4345	5.01153	14.1748	10	54.4084	23.241	35.5955	55.9772	4.3534	3.2812	12.9446	27.1145	7.84196	22.1804	10	54.7937	23.8709	170.767	0.3013	10.3361	20.0499	16.3428	15.7802	39.0303	19.6268	55.5129
20	0.5387	10.7304	0.288	12.527	7.596	-1.2421	14.4895	-1.5697	6.41821	2.45567	6.4971	20	8.6673	4.0465	-0.5193	14.9954	66.2301	-0.4657	45.0832	0.9096	17.3684	8.78646	24.8519	20	13.8708	5.881	41.0694	53.5849	28.1914	1.2461	5.8606	21.3863	7.09174	20.0585	20	28.9738	11.0999	147.495	0.5329	3.8363	19.5505	12.8965	17.8346	30.2775	17.0427	48.2039
30	-0.8608	4.9659	1.0587	-3.9931	7.3254	1.1271	7.3919	-2.0008	2.43073	1.62334	4.29495	30	62.5018	-0.607	-2.1532	-0.3388	78.231	-0.0653	55.5436	8.6716	25.223	12.0285	34.0218	30	8.9119	0.2323	29.2075	44.5868	9.95	0.3162	-1.913	13.0417	6.1791	17.4771	30	3.1525	36.1299	179.481	8.5964	-0.3174	18.8989	2.1405	10.5092	32.3239	21.4294	60.6116
40	-0.2546	3.4238	0.3023	13.4605	5.7057	5.5954	7.8262	1.7427	5.15133	1.77565	4.69793	40	56.9303	-0.2447	4.8729	2.7849	42.8836	0.5043	21.455	8.5466	17.2166	7.64613	21.6265	40	0.0088	-0.0293	11.3098	68.084	18.3002	0.0793	-6.8517	12.9859	9.08841	25.7059	40	1.6289	8.3755	82.4204	6.7776	4.7834	4.756	13.2873	12.3753	16.8006	9.47647	26.8035
50	-2.676	3.996	1.4151	7.0253	7.4508	-0.7041	-2.588	-0.2886	1.98844	1.61479	4.27233	50	0.2861	-1.0079	1.907	-2.3442	51.5497	0.578	28.7876	6.298	10.7568	6.8278	19.3119	50	2.5885	-1.6813	45.4754	1.974	38.3807	-0.5475	-5.5545	11.5193	7.43976	21.0428	50	0.779	17.9938	41.3667	3.3565	-2.3161	9.0179	11.2892	7.1307	11.0772	4.87376	13.7851
60	-1.6437	3.5825	-0.5743	3.525	-0.5855	-4.0339	5.5356	2.3149	0.829386	1.29775	3.43352	60	7.1204	-0.8421	5.5971	-1.5144	42.3547	0.9735	14.501	8.8545	9.63059	5.04727	14.2758	60	2.0163	-0.5123	40.9998	13.9402	27.9491	-0.5261	-3.547	11.4743	6.04159	17.0882	60	0.1669	29.5668	28.2849	3.0845	7.1741	18.8989	14.3885	11.8963	14.1826	3.85401	10.9008
70	-2.8663	-1.8214	-1.241	3.525	7.6753	-2.8354	6.2802	-1.1335	1.2452	1.69759	4.4914	70	0.5521	-2.0177	4.1669	0.6589	37.3516	-0.4743	14.9937	2.9945	7.27821	4.68192	13.2425	70	13.0557	1.2666	23.8925	19.0277	68.7599	-0.683	-2.7109	17.5155	8.77158	24.8098	70	1.153	2.8838	27.9248	2.356	-3.733	26.8784	20.7273	3.7153	10.2382	4.50443	12.7404
80	-2.5223	2.5429	-0.8318	12.2479	3.3278	-2.9055	13.8794	-0.214	3.67691	2.58681	6.84406	80	-0.7389	0.8914	6.3582	0.688	47.5628	-0.7619	12.0048	12.6401	9.83056	5.72558	16.1944	80	24.3009	-0.5229	19.6986	5.7634	61.591	-0.5898	-2.4288	15.4018	8.10254	22.9174	80	0.2997	1.4638	11.435	3.6685	-5.3682	18.9354	15.4952	3.3385	6.15849	2.93272	8.29499
90	-2.3704	8.078	1.7755	-5.588	-0.885	-3.1659	9.3756	13.5353	1.0314	2.16307	5.72294	90	30.3848	-1.6603	3.8368	-6.5308	51.9901	0.6654	14.8618	7.7013	12.6561	6.92503	19.5869	90	9.1927	-2.1903	18.7979	13.676	51.4079	-0.6467	3.6264	13.4091	6.49905	18.3821	90	0.0358	-2.661	16.6932	6.0865	-3.6698	9.4223	19.188	1.7787	5.85921	3.05233	8.63331
100	-3.0848	6.0707	-0.3861	2.955	0.8696	-3.7953	8.8825	5.3169	1.64451	1.76189	4.66152	100	8.399	-0.3204	-0.4905	1.5893	35.2513	-1.4379	6.9388	2.9	6.6037	4.27998	12.1056	100	11.7767	0.7362	24.5936	14.5583	65.5711	-0.6718	3.714	17.1826	8.16898	23.1054	100	2.638	-4.0689	17.7828	4.136	-2.4054	6.1541	32.9452	3.685	7.60835	4.30195	12.1677
110	1.5138	3.5181	0.31	9.824	-0.0184	-3.3007	8.6623	8.2031	2.92987	1.80685	4.78046	110	19.085	-2.4082	4.0697	-9.48	23.7304	-2.4953	10.0928	9.4646	6.50737	4.00558	11.3295	110	13.0079	-2.341	20.2284	26.9391	54.5847	-0.691	-3.708	15.4314	7.41114	20.9619	110	1.136	-2.5265	12.7468	8.3533	-2.7903	7.8289	31.0024	0.9827	7.09166	3.9388	11.1406
120	-1.7057	6.1104	-0.3201	11.7965	0.9869	-3.1036	0.6477	-0.3579	2.05887	1.95704	5.17783	120	-2.5103	-2.5653	18.7005	-9.9412	15.3549	-3.5424	10.9449	4.627	3.88351	3.61121	10.214	120	7.8344	-2.5008	22.971	8.7467	74.294	-0.2463	-2.2902	15.5441	9.68824	27.4025	120	1.4197	1.7039	11.4783	6.0839	-4.4103	8.3931	18.9148	0.6433	5.52834	2.59554	7.34129
ΔLF nu												ΔLF nu												ΔLF nu											ΔLF nu
Time	Rat 1	Rat 2	Rat 3	Rat 4	Rat 5	Rat 6	Rat 7	Rat 8	Mean	SEM	STDEV	Time	Rat 1	Rat 2	Rat 3	Rat 4	Rat 5	Rat 6	Rat 7	Rat 8	Mean	SEM	STDEV	Time	Rat 1	Rat 2	Rat 3	Rat 4	Rat 5	Rat 6	Rat 7	Mean	SEM	STDEV	Time	Rat 1	Rat 2	Rat 3	Rat 4	Rat 5	Rat 6	Rat 7	Rat 8	Mean	SEM	STDEV
0	0	0	0	0	0	0	0	0	0	0	0	0	0	0	0	0	0	0	0	0	0	0	0	0	0	0	0	0	0	0	0	0	0	0	0	0	0	0	0	0	0	0	0	0	0	0
10	10.7306	-3.4952	-12.8562	0.0184	6.611	1.0836	12.2098	0.0457	2.04314	3.30001	8.731	10	3.4001	9.1016	13.6355	-1.146	-5.1741	5.9394	0.2609	0.6792	3.33707	2.13445	6.03713	10	-9.8535	-2.4394	11.5185	1.1114	7.1169	5.9213	1.7311	2.15804	2.47092	6.98882	10	-0.6034	4.1551	-2.5994	4.3577	3.3344	-0.965	-3.7307	3.6395	0.948525	1.16029	3.2818
20	14.5566	1.4043	-6.834	-0.5282	-2.0646	-0.6557	2.5698	-2.9807	1.20689	2.49738	6.60744	20	1.8175	-2.6223	10.9761	-6.1157	-7.1118	-1.8071	-2.2409	2.6443	-0.557487	2.03289	5.74987	20	-10.2894	4.6596	-3.4693	0.0994	-2.1237	10.8164	0.8069	0.0714143	2.33519	6.60492	20	0.0868	-0.5664	-3.7769	-0.8394	6.575	-0.3202	1.4109	-3.5406	-0.12135	1.14205	3.23021
30	1.44	-4.9445	9.3415	3.6756	-3.1338	-0.7879	-0.5949	-2.2468	0.713714	1.78969	4.73506	30	2.1852	-0.1948	3.7081	1.2502	-6.7377	-2.9738	-4.7907	6.2974	-0.157013	1.56283	4.42036	30	-11.091	12.222	-1.2736	1.5893	-2.8812	3.9479	5.9014	1.20211	2.60262	7.36131	30	3.491	3.6356	-6.0832	-1.8901	9.5866	-6.0839	0.6458	0.9714	0.53415	1.86115	5.26413
40	4.102	-5.3498	9.2065	-1.8014	-3.5508	1.347	-1.4643	34.3595	0.3556	1.88435	4.98553	40	3.4777	-0.5171	-0.1002	5.9487	-4.229	0.3172	-3.9942	1.9684	0.358938	1.22869	3.47525	40	-10.6833	11.9615	-2.7728	-2.4369	0.1914	7.4688	11.3332	2.1517	2.9675	8.39335	40	1.1213	7.7627	0.1487	-0.7169	0.4589	-6.9787	1.0827	-2.153	0.0907125	1.44363	4.0832
50	1.8331	5.8161	-5.2617	-0.1881	-3.3638	-0.8395	1.5497	0.3034	-0.0648857	1.37408	3.63548	50	3.9687	-1.935	1.2087	3.8549	-4.3952	1.6155	-7.5438	3.5942	0.046	1.50922	4.26872	50	-6.4257	13.2985	-4.3439	13.9119	2.2502	12.4731	9.4249	5.79843	3.04367	8.60879	50	9.1809	11.7763	-2.0386	0.1914	6.1779	-5.4388	2.0279	-3.1043	2.34659	2.17374	6.14825
60	7.4495	4.8386	-1.4393	-3.3235	-0.8452	0.2017	-2.2535	16.7293	0.661186	1.50236	3.97487	60	6.4574	0.2417	-1.6883	2.7668	-6.2339	-2.8156	1.3112	10.3454	1.29809	1.86278	5.26874	60	-5.0472	3.2886	-5.0944	3.0629	0.2763	5.7411	10.0878	1.7593	1.96192	5.54914	60	4.0126	7.8363	-2.9191	-4.3553	-1.7929	-6.0839	-2.0443	-2.691	-1.0047	1.62882	4.60701
70	4.0012	-0.5218	-6.6416	-3.3235	-5.3514	11.4949	-2.9517	-2.8239	-0.470557	2.38732	6.31626	70	9.766	5.003	4.0455	17.8134	-4.5162	3.7679	-2.0902	6.4282	5.0272	2.43556	6.88881	70	-10.7965	4.4597	-5.3189	-0.1751	-3.2948	12.3438	15.5856	1.82911	3.37729	9.55241	70	2.1255	3.2785	0.5201	-3.307	8.5876	-1.689	0.4937	-2.0807	0.991087	1.33489	3.77563
80	1.7348	3.1608	17.5432	-2.3646	-1.2854	8.4046	-2.0691	-2.5736	3.58919	2.72882	7.21977	80	5.9945	-1.5066	-0.5353	2.5895	-4.0714	0.7902	1.9453	5.9353	1.39269	1.23846	3.5029	80	-4.5355	3.6952	-5.7111	14.3831	-2.1376	10.2342	1.1351	2.43763	2.67207	7.55775	80	3.2691	9.4899	6.2777	2.155	6.4532	-5.7755	1.2404	-0.9815	2.76604	1.69607	4.79722
90	2.0864	3.9412	8.7539	4.4998	0.2024	4.6768	-2.3858	35.1586	3.11067	1.35081	3.5739	90	4.9802	1.8722	-0.4532	17.7968	-6.4808	0.895	2.4577	11.5533	4.07765	2.65432	7.50754	90	-3.7201	11.8536	-3.1231	5.2929	-3.9737	13.0418	-0.3508	2.71723	2.60782	7.37602	90	3.2011	4.4642	3.5284	-0.5069	19.3507	10.9465	-2.4067	-1.2665	4.66385	2.57232	7.27562
100	2.1326	7.8128	4.3375	8.7088	-2.5311	1.2939	-1.3687	35.9603	2.91226	1.62444	4.29787	100	9.9959	9.2549	3.9531	13.2699	-3.4837	-3.9111	6.6665	7.7082	5.43171	2.20613	6.23987	100	-5.5666	11.3086	-3.1138	4.666	-2.5628	7.1668	-1.4351	1.49473	2.21119	6.2542	100	9.7576	10.2376	0.2772	-0.6565	13.2921	13.9841	-2.7709	1.2647	5.67324	2.40741	6.80918
110	4.7633	-2.8924	-12.4272	-3.2675	-1.0615	-0.0429	1.8903	33.7187	-1.86256	2.05046	5.42502	110	3.289	5.3011	10.886	23.1941	1.3795	15.5808	3.2281	12.3595	9.40226	2.65926	7.52152	110	4.7367	27.5742	-0.9638	6.3684	-3.4311	13.1104	2.7738	7.16694	3.69699	10.4567	110	11.0845	12.7562	3.017	-3.8392	3.4951	4.7852	-4.9354	8.186	4.31868	2.26268	6.39982
120	16.1151	-1.9598	7.4286	-3.6362	2.5025	-1.1723	4.757	11.2232	3.43356	2.58053	6.82744	120	6.2182	5.2642	-3.9672	35.93	1.6234	1.5364	-0.5462	6.672	6.59135	4.38203	12.3943	120	-2.9065	22.2144	-3.0285	5.9097	-2.3413	12.9587	1.2379	4.86349	3.40157	9.62108	120	6.908	11.3714	-0.616	13.1226	4.1038	4.2582	-0.3074	2.9571	5.22471	1.76798	5.00061
ΔHFnu												ΔHFnu												ΔHFnu											ΔHFnu
Time	Rat 1	Rat 2	Rat 3	Rat 4	Rat 5	Rat 6	Rat 7	Rat 8	Mean	SEM	STDEV	Time	Rat 1	Rat 2	Rat 3	Rat 4	Rat 5	Rat 6	Rat 7	Rat 8	Mean	SEM	STDEV	Time	Rat 1	Rat 2	Rat 3	Rat 4	Rat 5	Rat 6	Rat 7	Mean	SEM	STDEV	Time	Rat 1	Rat 2	Rat 3	Rat 4	Rat 5	Rat 6	Rat 7	Rat 8	Mean	SEM	STDEV
0	0	0	0	0	0	0	0	0	0	0	0	0	0	0	0	0	0	0	0	0	0	0	0	0	0	0	0	0	0	0	0	0	0	0	0	0	0	0	0	0	0	0	0	0	0	0
10	-2.0197	3.4952	-4.7739	0.4324	-6.611	5.4099	-12.0513	1.7641	-2.30263	2.29058	6.06031	10	-3.4001	-9.1016	-12.9501	1.146	7.0512	-0.7993	13.0576	-0.6792	-0.709437	2.92987	8.28693	10	11.242	9.4694	-10.4666	5.0448	-7.1169	-0.8063	-0.0898	1.03951	2.86791	8.11168	10	34.9127	16.7716	2.8374	-23.1633	-3.3344	0.8863	12.6392	11.7032	6.65659	5.97451	16.8985
20	-14.8528	-2.238	2.9387	7.9783	2.0646	7.1492	-2.5706	3.7631	0.0670571	2.92711	7.74439	20	-1.8175	2.5367	-10.2907	6.1157	8.9889	6.4161	15.5594	-2.6443	3.10804	2.82468	7.9894	20	11.6779	0.9937	4.5212	6.0568	2.1237	-4.3801	0.8344	3.11823	1.77256	5.01357	20	34.2225	21.4931	4.0149	0.8394	-6.575	-3.5616	4.8811	18.8833	9.27471	4.99663	14.1326
30	-4.4712	4.9445	-9.5444	4.1048	3.1338	7.2814	0.7264	1.2987	0.882186	2.23769	5.92036	30	-2.1852	-1.0174	-3.0227	-5.6029	8.6148	5.9303	18.1092	-7.0037	1.7278	3.01436	8.52589	30	12.4795	-10.8211	2.3255	4.5669	2.8812	-8.7261	-5.4418	-0.390843	2.93005	8.28743	30	30.8183	17.2911	6.3212	1.8901	-9.5866	6.0839	-0.9245	14.2987	8.27403	4.38917	12.4144
40	5.9235	5.3498	-10.6134	5.0956	3.5508	-4.098	1.1859	-35.7383	0.913457	2.32627	6.15474	40	-3.4777	-3.2177	0.7856	-8.6459	6.1061	3.9979	17.3127	-1.9684	1.36158	2.80261	7.92697	40	12.0718	-9.1382	3.8247	8.5931	-0.1914	-5.2562	-12.2402	-0.333771	3.2094	9.07755	40	33.175	13.164	0.0893	0.7169	-0.4589	6.9787	2.5603	17.4957	9.21513	4.13308	11.6901
50	-2.39	-6.6619	4.5415	4.0863	3.3638	1.5527	-1.3912	-1.4178	0.443029	1.55612	4.11711	50	-3.9687	0.8871	-0.5233	-6.41	6.2723	-1.124	20.8623	-3.5942	1.55019	3.06895	8.6803	50	7.8142	-16.9583	5.3958	-7.7557	-2.2502	-12.2714	-30.7585	-8.11201	4.74125	13.4103	50	25.1284	9.1504	2.2766	-0.1914	-6.1779	5.4388	2.8948	18.447	7.12084	3.61335	10.2201
60	-20.1312	-7.3068	-4.4284	10.1258	0.8452	0.9477	2.3998	-18.7356	-2.50684	3.59953	9.52347	60	-6.4574	-0.9881	2.3737	-12.2755	8.111	5.599	12.0073	-10.7535	-0.297937	3.1488	8.90615	60	6.4357	-0.4003	6.1463	3.0131	-0.2763	-6.4292	-23.9103	-2.203	3.72932	10.5481	60	26.5912	13.0904	3.1571	4.3553	1.7929	6.0839	9.351	18.0337	10.3069	3.01901	8.53904
70	1.6582	-0.4717	-13.4983	10.1258	5.3514	-9.3143	3.1102	3.0833	-0.4341	3.12995	8.28106	70	-9.766	-7.7241	-3.3601	-18.9727	6.3933	-3.8236	15.4087	-6.6155	-3.5575	3.68813	10.4316	70	12.185	-4.9931	6.3708	4.0613	3.2948	-14.0598	-27.8411	-2.99744	4.89739	13.8519	70	15.69	17.6482	-0.2821	3.307	-8.5876	1.689	6.4311	16.5607	6.55704	3.31907	9.38775
80	-0.2058	-3.1608	-22.7864	10.026	-6.0614	-5.7952	2.2276	2.0204	-3.67943	3.81193	10.0854	80	-5.9945	0.4193	1.2207	-4.9571	5.9485	-20.9808	11.3732	-7.9811	-2.61897	3.47421	9.82654	80	5.924	-5.5376	6.763	-16.0343	2.1376	-13.6075	-5.6559	-3.71581	3.20698	9.07072	80	23.3433	11.4368	-6.0397	-2.155	-14.0652	5.7755	4.1702	14.2462	4.58901	4.22554	11.9516
90	-6.9229	-3.9412	-10.7713	-5.056	-0.2024	-4.7362	2.5443	-34.4887	-4.1551	1.64125	4.34234	90	-4.9802	-6.5704	0.9189	-20.4851	8.3579	3.9648	10.8608	-11.6923	-2.4532	3.73342	10.5597	90	5.1086	-15.0726	4.175	-0.6145	3.4138	-17.3573	-4.3556	-3.52894	3.27814	9.27197	90	24.6393	16.4625	-3.2904	0.5069	-19.4385	-10.9494	7.6782	8.0293	2.95474	5.07184	14.3453
100	-6.8233	-7.8128	-9.4169	-4.5708	0.1813	1.9736	1.1731	-35.5072	-3.61369	1.76649	4.67369	100	-9.9959	-25.9166	-4.2723	-15.7918	5.3608	-2.1348	6.652	-7.7082	-6.72585	3.81324	10.7855	100	6.9045	-19.3144	4.1657	-4.5589	2.5628	-11.4443	0.5892	-3.01363	3.33282	9.42663	100	9.4156	10.6891	-0.0392	0.6565	-14.2523	-13.9841	10.7382	9.7515	1.62191	3.75923	10.6327
110	-18.4595	2.8924	7.3633	7.1921	0.8072	4.5304	-2.991	-34.2653	0.1907	3.39794	8.9901	110	-3.289	-22.8871	-10.3374	-29.3711	0.4976	-23.6481	10.0904	-12.3595	-11.413	4.77373	13.5022	110	-5.5203	-25.5436	2.0157	-2.8272	2.1984	-21.1533	-7.9961	-8.40377	3.86457	10.9306	110	14.9968	8.1705	-2.779	3.8392	-3.978	-4.7852	13.6078	-3.1438	3.24104	2.87808	8.14044
120	-15.3303	1.9598	-10.3309	8.6748	-2.5025	4.426	-9.2667	-19.0738	-3.19569	3.3133	8.76618	120	-6.2182	-16.2538	4.6526	-39.2279	0.2537	-10.0614	13.8647	-6.672	-7.45779	5.60041	15.8404	120	1.8209	-18.515	4.0804	-5.9712	2.3413	-12.1124	-8.4839	-5.26284	2.98856	8.45293	120	19.4176	9.5553	0.854	-13.1226	-9.1079	-4.2582	9.2159	-9.0092	0.443112	4.02424	11.3823
ΔLF/HF ratio												ΔLF/HF ratio												ΔLF/HF ratio											ΔLF/HF ratio
Time	Rat 1	Rat 2	Rat 3	Rat 4	Rat 5	Rat 6	Rat 7	Rat 8	Mean	SEM	STDEV	Time	Rat 1	Rat 2	Rat 3	Rat 4	Rat 5	Rat 6	Rat 7	Rat 8	Mean	SEM	STDEV	Time	Rat 1	Rat 2	Rat 3	Rat 4	Rat 5	Rat 6	Rat 7	Mean	SEM	STDEV	Time	Rat 1	Rat 2	Rat 3	Rat 4	Rat 5	Rat 6	Rat 7	Rat 8	Mean	SEM	STDEV
0	0	0	0	0	0	0	0	0	0	0	0	0	0	0	0	0	0	0	0	0	0	0	0	0	0	0	0	0	0	0	0	0	0	0	0	0	0	0	0	0	0	0	0	0	0	0
10	0.129	-0.0394	-0.1653	-0.0002	0.0818	0.0097	0.1529	-0.0009	0.0240714	0.041296	0.109259	10	0.0371	0.1139	0.1952	-0.0133	-0.0635	0.068	-0.0161	0.0074	0.0410875	0.0293057	0.0828892	10	-0.1195	-0.0413	0.1534	0.0094	0.0895	0.0687	0.0184	0.0255143	0.0316615	0.0895521	10	-0.0226	0.0329	-0.0305	0.1168	0.0386	-0.0119	-0.052	0.0291	0.01255	0.0189398	0.0535697
20	0.2101	0.0176	-0.1021	-0.013	-0.0233	-0.0087	0.029	-0.0342	0.0156571	0.0361178	0.0955587	20	0.0195	-0.0288	0.1517	-0.0673	-0.0847	-0.0235	-0.0463	0.0294	-0.00625	0.0264487	0.0748081	20	-0.1241	0.0547	-0.0402	-0.0016	-0.024	0.1322	0.0081	0.000728571	0.0281833	0.0797143	20	-0.0153	-0.0217	-0.0437	-0.0108	0.0788	0.0014	0.0106	-0.054	-0.0068375	0.0143906	0.0407029
30	0.0189	-0.0549	0.1948	0.0374	-0.0349	-0.0101	-0.0065	-0.0253	0.0206714	0.0312776	0.0827528	30	0.0236	-0.0014	0.0464	0.0198	-0.0807	-0.0356	-0.0755	0.0736	-0.003725	0.019771	0.0559208	30	-0.1325	0.194	-0.0157	0.0147	-0.0324	0.0541	0.0692	0.0216286	0.0356912	0.10095	30	0.0222	0.0266	-0.0686	-0.024	0.1189	-0.0718	0.009	-0.0032	0.0011375	0.0214874	0.0607756
40	0.0436	-0.0592	0.2014	-0.0248	-0.0394	0.0167	-0.0157	0.6647	0.0175143	0.0332784	0.0880465	40	0.038	-0.0034	-0.002	0.0797	-0.0529	0.0005	-0.0665	0.0217	0.0018875	0.0166234	0.0470182	40	-0.1283	0.1826	-0.0325	-0.0284	0.0023	0.0932	0.1449	0.0334	0.0391432	0.110714	40	-0.0042	0.0786	0.0015	-0.0092	0.0052	-0.0816	0.0097	-0.0389	-0.0048625	0.016028	0.0453341
50	0.0226	0.0742	-0.0864	-0.006	-0.0374	-0.0096	0.0172	0.0045	-0.00362857	0.0190313	0.050352	50	0.0436	-0.0209	0.0142	0.0511	-0.0548	0.0192	-0.1053	0.0403	-0.001575	0.0194636	0.0550514	50	-0.0816	0.2423	-0.0496	0.173	0.0268	0.1717	0.17	0.0932286	0.0447249	0.126501	50	0.0913	0.1341	-0.0242	0.0025	0.0737	-0.0646	0.0203	-0.0493	0.022975	0.0250482	0.0708469
60	0.12	0.0639	-0.0002	-0.0441	-0.0097	0.0019	-0.0241	0.2493	0.0153857	0.0215194	0.0569349	60	0.0729	0.0033	-0.021	0.0474	-0.0752	-0.0338	-0.0029	0.1259	0.014575	0.0227448	0.0643321	60	-0.0655	0.0412	-0.0576	0.0315	0.0033	0.0737	0.1585	0.0264429	0.0273739	0.0774252	60	0.0312	0.0796	-0.0342	-0.0538	-0.0196	-0.0718	-0.0321	-0.0448	-0.0181875	0.0175785	0.0497196
70	0.0456	-0.0052	-0.0385	-0.0441	-0.0582	0.1437	-0.0313	-0.0323	0.00171429	0.026961	0.071332	70	0.1143	0.0636	0.0509	0.2645	-0.0561	0.0473	-0.0445	0.0746	0.064325	0.035226	0.0996342	70	-0.1295	0.0673	-0.0599	-0.0037	-0.0369	0.175	0.2534	0.0379571	0.0480915	0.136023	70	0.0179	0.0223	0.006	-0.0413	0.1053	-0.0209	-0.0015	-0.0377	0.0062625	0.0164719	0.0465895
80	0.0204	0.0383	0.4927	-0.0339	-0.0098	0.1004	-0.0222	-0.0291	0.0837	0.0702741	0.185928	80	0.0673	-0.0162	-0.0073	0.0344	-0.0511	0.0323	0.0052	0.0708	0.016925	0.014899	0.0421408	80	-0.0594	0.0587	-0.064	0.2035	-0.0242	0.1451	0.0156	0.0393286	0.0363828	0.102906	80	0.0255	0.1018	0.0806	0.0286	0.0898	-0.0684	0.0095	-0.0244	0.030375	0.020863	0.0590096
90	0.0283	0.0482	0.1955	0.0618	0.0023	0.0556	-0.0255	0.6625	0.0523143	0.0266159	0.070419	90	0.0553	0.0262	-0.006	0.2716	-0.0779	0.0067	0.0119	0.142	0.053725	0.0380026	0.107488	90	-0.0496	0.2097	-0.0364	0.0595	-0.044	0.1948	-0.0018	0.0474571	0.0396391	0.112116	90	0.0237	0.0367	0.0437	-0.0065	0.2715	0.1575	-0.0348	-0.0231	0.0585875	0.0369999	0.104652
100	0.0288	0.1	0.1154	0.1133	-0.0273	0.0133	-0.0147	0.6903	0.0469714	0.0232366	0.0614784	100	0.1173	0.1599	0.0515	0.1906	-0.0443	-0.0435	0.0696	0.0905	0.07395	0.0303104	0.0857307	100	-0.0716	0.2248	-0.0363	0.0568	-0.0289	0.0996	-0.0154	0.0327143	0.036431	0.103042	100	0.1291	0.1122	0.0031	-0.0084	0.1751	0.2093	-0.0408	0.0046	0.073025	0.0334949	0.0947379
110	0.0764	-0.0328	0.1087	-0.0421	-0.0119	-0.0018	0.022	0.6344	0.0169286	0.0213384	0.0564561	110	0.0359	0.0948	0.1508	0.4074	0.0149	0.2631	0.022	0.1531	0.14275	0.0480584	0.13593	110	0.0697	0.5554	-0.0121	0.0744	-0.0378	0.209	0.0363	0.127843	0.0723173	0.204544	110	0.1336	0.1485	0.0372	-0.0477	0.041	0.0638	-0.0649	0.1135	0.053125	0.0279757	0.0791273
120	0.2339	-0.0225	0.1708	-0.0468	0.0295	-0.0136	0.0601	0.1747	0.0587714	0.0399604	0.105725	120	0.07	0.0809	-0.0472	0.7385	0.0181	0.028	-0.026	0.0774	0.117462	0.0902827	0.255358	120	-0.0364	0.393	-0.0353	0.0733	-0.0265	0.1777	0.0188	0.0806571	0.055806	0.157843	120	0.0732	0.1283	-0.0076	0.1998	0.0539	0.0565	-0.0131	0.0547	0.0682125	0.0245802	0.0695234

## Sheet: Delta HRV Eq.
ΔSDNN
Time	Rat 1	Rat 2	Rat 3	Rat 4	Rat 5	Rat 6	Rat 7	Rat 8	Rat 9	Rat 10	Mean	SEM
0	$='SHEETNAME'!B2-'SHEETNAME'!$B$2	$='SHEETNAME'!B17-'SHEETNAME'!$B$17	$='SHEETNAME'!B32-'SHEETNAME'!$B$32	$='SHEETNAME'!B47-'SHEETNAME'!$B$47	$='SHEETNAME'!B62-'SHEETNAME'!$B$62	$='SHEETNAME'!B77-'SHEETNAME'!$B$77	$='SHEETNAME'!B92-'SHEETNAME'!$B$92	$='SHEETNAME'!B107-'SHEETNAME'!$B$107	$='SHEETNAME'!B122-'SHEETNAME'!$B$122	$='SHEETNAME'!B137-'SHEETNAME'!$B$137	#DIV/0!	#DIV/0!
10	$='SHEETNAME'!B3-'SHEETNAME'!$B$2	$='SHEETNAME'!B18-'SHEETNAME'!$B$17	$='SHEETNAME'!B33-'SHEETNAME'!$B$32	$='SHEETNAME'!B48-'SHEETNAME'!$B$47	$='SHEETNAME'!B63-'SHEETNAME'!$B$62	$='SHEETNAME'!B78-'SHEETNAME'!$B$77	$='SHEETNAME'!B93-'SHEETNAME'!$B$92	$='SHEETNAME'!B108-'SHEETNAME'!$B$107	$='SHEETNAME'!B123-'SHEETNAME'!$B$122	$='SHEETNAME'!B138-'SHEETNAME'!$B$137	#DIV/0!	#DIV/0!
20	$='SHEETNAME'!B4-'SHEETNAME'!$B$2	$='SHEETNAME'!B19-'SHEETNAME'!$B$17	$='SHEETNAME'!B34-'SHEETNAME'!$B$32	$='SHEETNAME'!B49-'SHEETNAME'!$B$47	$='SHEETNAME'!B64-'SHEETNAME'!$B$62	$='SHEETNAME'!B79-'SHEETNAME'!$B$77	$='SHEETNAME'!B94-'SHEETNAME'!$B$92	$='SHEETNAME'!B109-'SHEETNAME'!$B$107	$='SHEETNAME'!B124-'SHEETNAME'!$B$122	$='SHEETNAME'!B139-'SHEETNAME'!$B$137	#DIV/0!	#DIV/0!
30	$='SHEETNAME'!B5-'SHEETNAME'!$B$2	$='SHEETNAME'!B20-'SHEETNAME'!$B$17	$='SHEETNAME'!B35-'SHEETNAME'!$B$32	$='SHEETNAME'!B50-'SHEETNAME'!$B$47	$='SHEETNAME'!B65-'SHEETNAME'!$B$62	$='SHEETNAME'!B80-'SHEETNAME'!$B$77	$='SHEETNAME'!B95-'SHEETNAME'!$B$92	$='SHEETNAME'!B110-'SHEETNAME'!$B$107	$='SHEETNAME'!B125-'SHEETNAME'!$B$122	$='SHEETNAME'!B140-'SHEETNAME'!$B$137	#DIV/0!	#DIV/0!
40	$='SHEETNAME'!B6-'SHEETNAME'!$B$2	$='SHEETNAME'!B21-'SHEETNAME'!$B$17	$='SHEETNAME'!B36-'SHEETNAME'!$B$32	$='SHEETNAME'!B51-'SHEETNAME'!$B$47	$='SHEETNAME'!B66-'SHEETNAME'!$B$62	$='SHEETNAME'!B81-'SHEETNAME'!$B$77	$='SHEETNAME'!B96-'SHEETNAME'!$B$92	$='SHEETNAME'!B111-'SHEETNAME'!$B$107	$='SHEETNAME'!B126-'SHEETNAME'!$B$122	$='SHEETNAME'!B141-'SHEETNAME'!$B$137	#DIV/0!	#DIV/0!
50	$='SHEETNAME'!B7-'SHEETNAME'!$B$2	$='SHEETNAME'!B22-'SHEETNAME'!$B$17	$='SHEETNAME'!B37-'SHEETNAME'!$B$32	$='SHEETNAME'!B52-'SHEETNAME'!$B$47	$='SHEETNAME'!B67-'SHEETNAME'!$B$62	$='SHEETNAME'!B82-'SHEETNAME'!$B$77	$='SHEETNAME'!B97-'SHEETNAME'!$B$92	$='SHEETNAME'!B112-'SHEETNAME'!$B$107	$='SHEETNAME'!B127-'SHEETNAME'!$B$122	$='SHEETNAME'!B142-'SHEETNAME'!$B$137	#DIV/0!	#DIV/0!
60	$='SHEETNAME'!B8-'SHEETNAME'!$B$2	$='SHEETNAME'!B23-'SHEETNAME'!$B$17	$='SHEETNAME'!B38-'SHEETNAME'!$B$32	$='SHEETNAME'!B53-'SHEETNAME'!$B$47	$='SHEETNAME'!B68-'SHEETNAME'!$B$62	$='SHEETNAME'!B83-'SHEETNAME'!$B$77	$='SHEETNAME'!B98-'SHEETNAME'!$B$92	$='SHEETNAME'!B113-'SHEETNAME'!$B$107	$='SHEETNAME'!B128-'SHEETNAME'!$B$122	$='SHEETNAME'!B143-'SHEETNAME'!$B$137	#DIV/0!	#DIV/0!
70	$='SHEETNAME'!B9-'SHEETNAME'!$B$2	$='SHEETNAME'!B24-'SHEETNAME'!$B$17	$='SHEETNAME'!B39-'SHEETNAME'!$B$32	$='SHEETNAME'!B54-'SHEETNAME'!$B$47	$='SHEETNAME'!B69-'SHEETNAME'!$B$62	$='SHEETNAME'!B84-'SHEETNAME'!$B$77	$='SHEETNAME'!B99-'SHEETNAME'!$B$92	$='SHEETNAME'!B114-'SHEETNAME'!$B$107	$='SHEETNAME'!B129-'SHEETNAME'!$B$122	$='SHEETNAME'!B144-'SHEETNAME'!$B$137	#DIV/0!	#DIV/0!
80	$='SHEETNAME'!B10-'SHEETNAME'!$B$2	$='SHEETNAME'!B25-'SHEETNAME'!$B$17	$='SHEETNAME'!B40-'SHEETNAME'!$B$32	$='SHEETNAME'!B55-'SHEETNAME'!$B$47	$='SHEETNAME'!B70-'SHEETNAME'!$B$62	$='SHEETNAME'!B85-'SHEETNAME'!$B$77	$='SHEETNAME'!B100-'SHEETNAME'!$B$92	$='SHEETNAME'!B115-'SHEETNAME'!$B$107	$='SHEETNAME'!B130-'SHEETNAME'!$B$122	$='SHEETNAME'!B145-'SHEETNAME'!$B$137	#DIV/0!	#DIV/0!
90	$='SHEETNAME'!B11-'SHEETNAME'!$B$2	$='SHEETNAME'!B26-'SHEETNAME'!$B$17	$='SHEETNAME'!B41-'SHEETNAME'!$B$32	$='SHEETNAME'!B56-'SHEETNAME'!$B$47	$='SHEETNAME'!B71-'SHEETNAME'!$B$62	$='SHEETNAME'!B86-'SHEETNAME'!$B$77	$='SHEETNAME'!B101-'SHEETNAME'!$B$92	$='SHEETNAME'!B116-'SHEETNAME'!$B$107	$='SHEETNAME'!B131-'SHEETNAME'!$B$122	$='SHEETNAME'!B146-'SHEETNAME'!$B$137	#DIV/0!	#DIV/0!
100	$='SHEETNAME'!B12-'SHEETNAME'!$B$2	$='SHEETNAME'!B27-'SHEETNAME'!$B$17	$='SHEETNAME'!B42-'SHEETNAME'!$B$32	$='SHEETNAME'!B57-'SHEETNAME'!$B$47	$='SHEETNAME'!B72-'SHEETNAME'!$B$62	$='SHEETNAME'!B87-'SHEETNAME'!$B$77	$='SHEETNAME'!B102-'SHEETNAME'!$B$92	$='SHEETNAME'!B117-'SHEETNAME'!$B$107	$='SHEETNAME'!B132-'SHEETNAME'!$B$122	$='SHEETNAME'!B147-'SHEETNAME'!$B$137	#DIV/0!	#DIV/0!
110	$='SHEETNAME'!B13-'SHEETNAME'!$B$2	$='SHEETNAME'!B28-'SHEETNAME'!$B$17	$='SHEETNAME'!B43-'SHEETNAME'!$B$32	$='SHEETNAME'!B58-'SHEETNAME'!$B$47	$='SHEETNAME'!B73-'SHEETNAME'!$B$62	$='SHEETNAME'!B88-'SHEETNAME'!$B$77	$='SHEETNAME'!B103-'SHEETNAME'!$B$92	$='SHEETNAME'!B118-'SHEETNAME'!$B$107	$='SHEETNAME'!B133-'SHEETNAME'!$B$122	$='SHEETNAME'!B148-'SHEETNAME'!$B$137	#DIV/0!	#DIV/0!
120	$='SHEETNAME'!B14-'SHEETNAME'!$B$2	$='SHEETNAME'!B29-'SHEETNAME'!$B$17	$='SHEETNAME'!B44-'SHEETNAME'!$B$32	$='SHEETNAME'!B59-'SHEETNAME'!$B$47	$='SHEETNAME'!B74-'SHEETNAME'!$B$62	$='SHEETNAME'!B89-'SHEETNAME'!$B$77	$='SHEETNAME'!B104-'SHEETNAME'!$B$92	$='SHEETNAME'!B119-'SHEETNAME'!$B$107	$='SHEETNAME'!B134-'SHEETNAME'!$B$122	$='SHEETNAME'!B149-'SHEETNAME'!$B$137	#DIV/0!	#DIV/0!
ΔRMSSD
Time	Rat 1	Rat 2	Rat 3	Rat 4	Rat 5	Rat 6	Rat 7	Rat 8	Rat 9	Rat 10	Mean	SEM
0	$='SHEETNAME'!C2-'SHEETNAME'!$C$2	$='SHEETNAME'!C17-'SHEETNAME'!$C$17	$='SHEETNAME'!C32-'SHEETNAME'!$C$32	$='SHEETNAME'!C47-'SHEETNAME'!$C$47	$='SHEETNAME'!C62-'SHEETNAME'!$C$62	$='SHEETNAME'!C77-'SHEETNAME'!$C$77	$='SHEETNAME'!C92-'SHEETNAME'!$C$92	$='SHEETNAME'!C107-'SHEETNAME'!$C$107	$='SHEETNAME'!C122-'SHEETNAME'!$C$122	$='SHEETNAME'!C137-'SHEETNAME'!$C$137	#DIV/0!	#DIV/0!
10	$='SHEETNAME'!C3-'SHEETNAME'!$C$2	$='SHEETNAME'!C18-'SHEETNAME'!$C$17	$='SHEETNAME'!C33-'SHEETNAME'!$C$32	$='SHEETNAME'!C48-'SHEETNAME'!$C$47	$='SHEETNAME'!C63-'SHEETNAME'!$C$62	$='SHEETNAME'!C78-'SHEETNAME'!$C$77	$='SHEETNAME'!C93-'SHEETNAME'!$C$92	$='SHEETNAME'!C108-'SHEETNAME'!$C$107	$='SHEETNAME'!C123-'SHEETNAME'!$C$122	$='SHEETNAME'!C138-'SHEETNAME'!$C$137	#DIV/0!	#DIV/0!
20	$='SHEETNAME'!C4-'SHEETNAME'!$C$2	$='SHEETNAME'!C19-'SHEETNAME'!$C$17	$='SHEETNAME'!C34-'SHEETNAME'!$C$32	$='SHEETNAME'!C49-'SHEETNAME'!$C$47	$='SHEETNAME'!C64-'SHEETNAME'!$C$62	$='SHEETNAME'!C79-'SHEETNAME'!$C$77	$='SHEETNAME'!C94-'SHEETNAME'!$C$92	$='SHEETNAME'!C109-'SHEETNAME'!$C$107	$='SHEETNAME'!C124-'SHEETNAME'!$C$122	$='SHEETNAME'!C139-'SHEETNAME'!$C$137	#DIV/0!	#DIV/0!
30	$='SHEETNAME'!C5-'SHEETNAME'!$C$2	$='SHEETNAME'!C20-'SHEETNAME'!$C$17	$='SHEETNAME'!C35-'SHEETNAME'!$C$32	$='SHEETNAME'!C50-'SHEETNAME'!$C$47	$='SHEETNAME'!C65-'SHEETNAME'!$C$62	$='SHEETNAME'!C80-'SHEETNAME'!$C$77	$='SHEETNAME'!C95-'SHEETNAME'!$C$92	$='SHEETNAME'!C110-'SHEETNAME'!$C$107	$='SHEETNAME'!C125-'SHEETNAME'!$C$122	$='SHEETNAME'!C140-'SHEETNAME'!$C$137	#DIV/0!	#DIV/0!
40	$='SHEETNAME'!C6-'SHEETNAME'!$C$2	$='SHEETNAME'!C21-'SHEETNAME'!$C$17	$='SHEETNAME'!C36-'SHEETNAME'!$C$32	$='SHEETNAME'!C51-'SHEETNAME'!$C$47	$='SHEETNAME'!C66-'SHEETNAME'!$C$62	$='SHEETNAME'!C81-'SHEETNAME'!$C$77	$='SHEETNAME'!C96-'SHEETNAME'!$C$92	$='SHEETNAME'!C111-'SHEETNAME'!$C$107	$='SHEETNAME'!C126-'SHEETNAME'!$C$122	$='SHEETNAME'!C141-'SHEETNAME'!$C$137	#DIV/0!	#DIV/0!
50	$='SHEETNAME'!C7-'SHEETNAME'!$C$2	$='SHEETNAME'!C22-'SHEETNAME'!$C$17	$='SHEETNAME'!C37-'SHEETNAME'!$C$32	$='SHEETNAME'!C52-'SHEETNAME'!$C$47	$='SHEETNAME'!C67-'SHEETNAME'!$C$62	$='SHEETNAME'!C82-'SHEETNAME'!$C$77	$='SHEETNAME'!C97-'SHEETNAME'!$C$92	$='SHEETNAME'!C112-'SHEETNAME'!$C$107	$='SHEETNAME'!C127-'SHEETNAME'!$C$122	$='SHEETNAME'!C142-'SHEETNAME'!$C$137	#DIV/0!	#DIV/0!
60	$='SHEETNAME'!C8-'SHEETNAME'!$C$2	$='SHEETNAME'!C23-'SHEETNAME'!$C$17	$='SHEETNAME'!C38-'SHEETNAME'!$C$32	$='SHEETNAME'!C53-'SHEETNAME'!$C$47	$='SHEETNAME'!C68-'SHEETNAME'!$C$62	$='SHEETNAME'!C83-'SHEETNAME'!$C$77	$='SHEETNAME'!C98-'SHEETNAME'!$C$92	$='SHEETNAME'!C113-'SHEETNAME'!$C$107	$='SHEETNAME'!C128-'SHEETNAME'!$C$122	$='SHEETNAME'!C143-'SHEETNAME'!$C$137	#DIV/0!	#DIV/0!
70	$='SHEETNAME'!C9-'SHEETNAME'!$C$2	$='SHEETNAME'!C24-'SHEETNAME'!$C$17	$='SHEETNAME'!C39-'SHEETNAME'!$C$32	$='SHEETNAME'!C54-'SHEETNAME'!$C$47	$='SHEETNAME'!C69-'SHEETNAME'!$C$62	$='SHEETNAME'!C84-'SHEETNAME'!$C$77	$='SHEETNAME'!C99-'SHEETNAME'!$C$92	$='SHEETNAME'!C114-'SHEETNAME'!$C$107	$='SHEETNAME'!C129-'SHEETNAME'!$C$122	$='SHEETNAME'!C144-'SHEETNAME'!$C$137	#DIV/0!	#DIV/0!
80	$='SHEETNAME'!C10-'SHEETNAME'!$C$2	$='SHEETNAME'!C25-'SHEETNAME'!$C$17	$='SHEETNAME'!C40-'SHEETNAME'!$C$32	$='SHEETNAME'!C55-'SHEETNAME'!$C$47	$='SHEETNAME'!C70-'SHEETNAME'!$C$62	$='SHEETNAME'!C85-'SHEETNAME'!$C$77	$='SHEETNAME'!C100-'SHEETNAME'!$C$92	$='SHEETNAME'!C115-'SHEETNAME'!$C$107	$='SHEETNAME'!C130-'SHEETNAME'!$C$122	$='SHEETNAME'!C145-'SHEETNAME'!$C$137	#DIV/0!	#DIV/0!
90	$='SHEETNAME'!C11-'SHEETNAME'!$C$2	$='SHEETNAME'!C26-'SHEETNAME'!$C$17	$='SHEETNAME'!C41-'SHEETNAME'!$C$32	$='SHEETNAME'!C56-'SHEETNAME'!$C$47	$='SHEETNAME'!C71-'SHEETNAME'!$C$62	$='SHEETNAME'!C86-'SHEETNAME'!$C$77	$='SHEETNAME'!C101-'SHEETNAME'!$C$92	$='SHEETNAME'!C116-'SHEETNAME'!$C$107	$='SHEETNAME'!C131-'SHEETNAME'!$C$122	$='SHEETNAME'!C146-'SHEETNAME'!$C$137	#DIV/0!	#DIV/0!
100	$='SHEETNAME'!C12-'SHEETNAME'!$C$2	$='SHEETNAME'!C27-'SHEETNAME'!$C$17	$='SHEETNAME'!C42-'SHEETNAME'!$C$32	$='SHEETNAME'!C57-'SHEETNAME'!$C$47	$='SHEETNAME'!C72-'SHEETNAME'!$C$62	$='SHEETNAME'!C87-'SHEETNAME'!$C$77	$='SHEETNAME'!C102-'SHEETNAME'!$C$92	$='SHEETNAME'!C117-'SHEETNAME'!$C$107	$='SHEETNAME'!C132-'SHEETNAME'!$C$122	$='SHEETNAME'!C147-'SHEETNAME'!$C$137	#DIV/0!	#DIV/0!
110	$='SHEETNAME'!C13-'SHEETNAME'!$C$2	$='SHEETNAME'!C28-'SHEETNAME'!$C$17	$='SHEETNAME'!C43-'SHEETNAME'!$C$32	$='SHEETNAME'!C58-'SHEETNAME'!$C$47	$='SHEETNAME'!C73-'SHEETNAME'!$C$62	$='SHEETNAME'!C88-'SHEETNAME'!$C$77	$='SHEETNAME'!C103-'SHEETNAME'!$C$92	$='SHEETNAME'!C118-'SHEETNAME'!$C$107	$='SHEETNAME'!C133-'SHEETNAME'!$C$122	$='SHEETNAME'!C148-'SHEETNAME'!$C$137	#DIV/0!	#DIV/0!
120	$='SHEETNAME'!C14-'SHEETNAME'!$C$2	$='SHEETNAME'!C29-'SHEETNAME'!$C$17	$='SHEETNAME'!C44-'SHEETNAME'!$C$32	$='SHEETNAME'!C59-'SHEETNAME'!$C$47	$='SHEETNAME'!C74-'SHEETNAME'!$C$62	$='SHEETNAME'!C89-'SHEETNAME'!$C$77	$='SHEETNAME'!C104-'SHEETNAME'!$C$92	$='SHEETNAME'!C119-'SHEETNAME'!$C$107	$='SHEETNAME'!C134-'SHEETNAME'!$C$122	$='SHEETNAME'!C149-'SHEETNAME'!$C$137	#DIV/0!	#DIV/0!
ΔRANGE
Time	Rat 1	Rat 2	Rat 3	Rat 4	Rat 5	Rat 6	Rat 7	Rat 8	Rat 9	Rat 10	Mean	SEM
0	$='SHEETNAME'!D2-'SHEETNAME'!$D$2	$='SHEETNAME'!D17-'SHEETNAME'!$D$17	$='SHEETNAME'!D32-'SHEETNAME'!$D$32	$='SHEETNAME'!D47-'SHEETNAME'!$D$47	$='SHEETNAME'!D62-'SHEETNAME'!$D$62	$='SHEETNAME'!D77-'SHEETNAME'!$D$77	$='SHEETNAME'!D92-'SHEETNAME'!$D$92	$='SHEETNAME'!D107-'SHEETNAME'!$D$107	$='SHEETNAME'!D122-'SHEETNAME'!$D$122	$='SHEETNAME'!D137-'SHEETNAME'!$D$137	#DIV/0!	#DIV/0!
10	$='SHEETNAME'!D3-'SHEETNAME'!$D$2	$='SHEETNAME'!D18-'SHEETNAME'!$D$17	$='SHEETNAME'!D33-'SHEETNAME'!$D$32	$='SHEETNAME'!D48-'SHEETNAME'!$D$47	$='SHEETNAME'!D63-'SHEETNAME'!$D$62	$='SHEETNAME'!D78-'SHEETNAME'!$D$77	$='SHEETNAME'!D93-'SHEETNAME'!$D$92	$='SHEETNAME'!D108-'SHEETNAME'!$D$107	$='SHEETNAME'!D123-'SHEETNAME'!$D$122	$='SHEETNAME'!D138-'SHEETNAME'!$D$137	#DIV/0!	#DIV/0!
20	$='SHEETNAME'!D4-'SHEETNAME'!$D$2	$='SHEETNAME'!D19-'SHEETNAME'!$D$17	$='SHEETNAME'!D34-'SHEETNAME'!$D$32	$='SHEETNAME'!D49-'SHEETNAME'!$D$47	$='SHEETNAME'!D64-'SHEETNAME'!$D$62	$='SHEETNAME'!D79-'SHEETNAME'!$D$77	$='SHEETNAME'!D94-'SHEETNAME'!$D$92	$='SHEETNAME'!D109-'SHEETNAME'!$D$107	$='SHEETNAME'!D124-'SHEETNAME'!$D$122	$='SHEETNAME'!D139-'SHEETNAME'!$D$137	#DIV/0!	#DIV/0!
30	$='SHEETNAME'!D5-'SHEETNAME'!$D$2	$='SHEETNAME'!D20-'SHEETNAME'!$D$17	$='SHEETNAME'!D35-'SHEETNAME'!$D$32	$='SHEETNAME'!D50-'SHEETNAME'!$D$47	$='SHEETNAME'!D65-'SHEETNAME'!$D$62	$='SHEETNAME'!D80-'SHEETNAME'!$D$77	$='SHEETNAME'!D95-'SHEETNAME'!$D$92	$='SHEETNAME'!D110-'SHEETNAME'!$D$107	$='SHEETNAME'!D125-'SHEETNAME'!$D$122	$='SHEETNAME'!D140-'SHEETNAME'!$D$137	#DIV/0!	#DIV/0!
40	$='SHEETNAME'!D6-'SHEETNAME'!$D$2	$='SHEETNAME'!D21-'SHEETNAME'!$D$17	$='SHEETNAME'!D36-'SHEETNAME'!$D$32	$='SHEETNAME'!D51-'SHEETNAME'!$D$47	$='SHEETNAME'!D66-'SHEETNAME'!$D$62	$='SHEETNAME'!D81-'SHEETNAME'!$D$77	$='SHEETNAME'!D96-'SHEETNAME'!$D$92	$='SHEETNAME'!D111-'SHEETNAME'!$D$107	$='SHEETNAME'!D126-'SHEETNAME'!$D$122	$='SHEETNAME'!D141-'SHEETNAME'!$D$137	#DIV/0!	#DIV/0!
50	$='SHEETNAME'!D7-'SHEETNAME'!$D$2	$='SHEETNAME'!D22-'SHEETNAME'!$D$17	$='SHEETNAME'!D37-'SHEETNAME'!$D$32	$='SHEETNAME'!D52-'SHEETNAME'!$D$47	$='SHEETNAME'!D67-'SHEETNAME'!$D$62	$='SHEETNAME'!D82-'SHEETNAME'!$D$77	$='SHEETNAME'!D97-'SHEETNAME'!$D$92	$='SHEETNAME'!D112-'SHEETNAME'!$D$107	$='SHEETNAME'!D127-'SHEETNAME'!$D$122	$='SHEETNAME'!D142-'SHEETNAME'!$D$137	#DIV/0!	#DIV/0!
60	$='SHEETNAME'!D8-'SHEETNAME'!$D$2	$='SHEETNAME'!D23-'SHEETNAME'!$D$17	$='SHEETNAME'!D38-'SHEETNAME'!$D$32	$='SHEETNAME'!D53-'SHEETNAME'!$D$47	$='SHEETNAME'!D68-'SHEETNAME'!$D$62	$='SHEETNAME'!D83-'SHEETNAME'!$D$77	$='SHEETNAME'!D98-'SHEETNAME'!$D$92	$='SHEETNAME'!D113-'SHEETNAME'!$D$107	$='SHEETNAME'!D128-'SHEETNAME'!$D$122	$='SHEETNAME'!D143-'SHEETNAME'!$D$137	#DIV/0!	#DIV/0!
70	$='SHEETNAME'!D9-'SHEETNAME'!$D$2	$='SHEETNAME'!D24-'SHEETNAME'!$D$17	$='SHEETNAME'!D39-'SHEETNAME'!$D$32	$='SHEETNAME'!D54-'SHEETNAME'!$D$47	$='SHEETNAME'!D69-'SHEETNAME'!$D$62	$='SHEETNAME'!D84-'SHEETNAME'!$D$77	$='SHEETNAME'!D99-'SHEETNAME'!$D$92	$='SHEETNAME'!D114-'SHEETNAME'!$D$107	$='SHEETNAME'!D129-'SHEETNAME'!$D$122	$='SHEETNAME'!D144-'SHEETNAME'!$D$137	#DIV/0!	#DIV/0!
80	$='SHEETNAME'!D10-'SHEETNAME'!$D$2	$='SHEETNAME'!D25-'SHEETNAME'!$D$17	$='SHEETNAME'!D40-'SHEETNAME'!$D$32	$='SHEETNAME'!D55-'SHEETNAME'!$D$47	$='SHEETNAME'!D70-'SHEETNAME'!$D$62	$='SHEETNAME'!D85-'SHEETNAME'!$D$77	$='SHEETNAME'!D100-'SHEETNAME'!$D$92	$='SHEETNAME'!D115-'SHEETNAME'!$D$107	$='SHEETNAME'!D130-'SHEETNAME'!$D$122	$='SHEETNAME'!D145-'SHEETNAME'!$D$137	#DIV/0!	#DIV/0!
90	$='SHEETNAME'!D11-'SHEETNAME'!$D$2	$='SHEETNAME'!D26-'SHEETNAME'!$D$17	$='SHEETNAME'!D41-'SHEETNAME'!$D$32	$='SHEETNAME'!D56-'SHEETNAME'!$D$47	$='SHEETNAME'!D71-'SHEETNAME'!$D$62	$='SHEETNAME'!D86-'SHEETNAME'!$D$77	$='SHEETNAME'!D101-'SHEETNAME'!$D$92	$='SHEETNAME'!D116-'SHEETNAME'!$D$107	$='SHEETNAME'!D131-'SHEETNAME'!$D$122	$='SHEETNAME'!D146-'SHEETNAME'!$D$137	#DIV/0!	#DIV/0!
100	$='SHEETNAME'!D12-'SHEETNAME'!$D$2	$='SHEETNAME'!D27-'SHEETNAME'!$D$17	$='SHEETNAME'!D42-'SHEETNAME'!$D$32	$='SHEETNAME'!D57-'SHEETNAME'!$D$47	$='SHEETNAME'!D72-'SHEETNAME'!$D$62	$='SHEETNAME'!D87-'SHEETNAME'!$D$77	$='SHEETNAME'!D102-'SHEETNAME'!$D$92	$='SHEETNAME'!D117-'SHEETNAME'!$D$107	$='SHEETNAME'!D132-'SHEETNAME'!$D$122	$='SHEETNAME'!D147-'SHEETNAME'!$D$137	#DIV/0!	#DIV/0!
110	$='SHEETNAME'!D13-'SHEETNAME'!$D$2	$='SHEETNAME'!D28-'SHEETNAME'!$D$17	$='SHEETNAME'!D43-'SHEETNAME'!$D$32	$='SHEETNAME'!D58-'SHEETNAME'!$D$47	$='SHEETNAME'!D73-'SHEETNAME'!$D$62	$='SHEETNAME'!D88-'SHEETNAME'!$D$77	$='SHEETNAME'!D103-'SHEETNAME'!$D$92	$='SHEETNAME'!D118-'SHEETNAME'!$D$107	$='SHEETNAME'!D133-'SHEETNAME'!$D$122	$='SHEETNAME'!D148-'SHEETNAME'!$D$137	#DIV/0!	#DIV/0!
120	$='SHEETNAME'!D14-'SHEETNAME'!$D$2	$='SHEETNAME'!D29-'SHEETNAME'!$D$17	$='SHEETNAME'!D44-'SHEETNAME'!$D$32	$='SHEETNAME'!D59-'SHEETNAME'!$D$47	$='SHEETNAME'!D74-'SHEETNAME'!$D$62	$='SHEETNAME'!D89-'SHEETNAME'!$D$77	$='SHEETNAME'!D104-'SHEETNAME'!$D$92	$='SHEETNAME'!D119-'SHEETNAME'!$D$107	$='SHEETNAME'!D134-'SHEETNAME'!$D$122	$='SHEETNAME'!D149-'SHEETNAME'!$D$137	#DIV/0!	#DIV/0!
Δaverage HR
Time	Rat 1	Rat 2	Rat 3	Rat 4	Rat 5	Rat 6	Rat 7	Rat 8	Rat 9	Rat 10	Mean	SEM
0	$='SHEETNAME'!E2-'SHEETNAME'!$E$2	$='SHEETNAME'!E17-'SHEETNAME'!$E$17	$='SHEETNAME'!E32-'SHEETNAME'!$E$32	$='SHEETNAME'!E47-'SHEETNAME'!$E$47	$='SHEETNAME'!E62-'SHEETNAME'!$E$62	$='SHEETNAME'!E77-'SHEETNAME'!$E$77	$='SHEETNAME'!E92-'SHEETNAME'!$E$92	$='SHEETNAME'!E107-'SHEETNAME'!$E$107	$='SHEETNAME'!E122-'SHEETNAME'!$E$122	$='SHEETNAME'!E137-'SHEETNAME'!$E$137	#DIV/0!	#DIV/0!
10	$='SHEETNAME'!E3-'SHEETNAME'!$E$2	$='SHEETNAME'!E18-'SHEETNAME'!$E$17	$='SHEETNAME'!E33-'SHEETNAME'!$E$32	$='SHEETNAME'!E48-'SHEETNAME'!$E$47	$='SHEETNAME'!E63-'SHEETNAME'!$E$62	$='SHEETNAME'!E78-'SHEETNAME'!$E$77	$='SHEETNAME'!E93-'SHEETNAME'!$E$92	$='SHEETNAME'!E108-'SHEETNAME'!$E$107	$='SHEETNAME'!E123-'SHEETNAME'!$E$122	$='SHEETNAME'!E138-'SHEETNAME'!$E$137	#DIV/0!	#DIV/0!
20	$='SHEETNAME'!E4-'SHEETNAME'!$E$2	$='SHEETNAME'!E19-'SHEETNAME'!$E$17	$='SHEETNAME'!E34-'SHEETNAME'!$E$32	$='SHEETNAME'!E49-'SHEETNAME'!$E$47	$='SHEETNAME'!E64-'SHEETNAME'!$E$62	$='SHEETNAME'!E79-'SHEETNAME'!$E$77	$='SHEETNAME'!E94-'SHEETNAME'!$E$92	$='SHEETNAME'!E109-'SHEETNAME'!$E$107	$='SHEETNAME'!E124-'SHEETNAME'!$E$122	$='SHEETNAME'!E139-'SHEETNAME'!$E$137	#DIV/0!	#DIV/0!
30	$='SHEETNAME'!E5-'SHEETNAME'!$E$2	$='SHEETNAME'!E20-'SHEETNAME'!$E$17	$='SHEETNAME'!E35-'SHEETNAME'!$E$32	$='SHEETNAME'!E50-'SHEETNAME'!$E$47	$='SHEETNAME'!E65-'SHEETNAME'!$E$62	$='SHEETNAME'!E80-'SHEETNAME'!$E$77	$='SHEETNAME'!E95-'SHEETNAME'!$E$92	$='SHEETNAME'!E110-'SHEETNAME'!$E$107	$='SHEETNAME'!E125-'SHEETNAME'!$E$122	$='SHEETNAME'!E140-'SHEETNAME'!$E$137	#DIV/0!	#DIV/0!
40	$='SHEETNAME'!E6-'SHEETNAME'!$E$2	$='SHEETNAME'!E21-'SHEETNAME'!$E$17	$='SHEETNAME'!E36-'SHEETNAME'!$E$32	$='SHEETNAME'!E51-'SHEETNAME'!$E$47	$='SHEETNAME'!E66-'SHEETNAME'!$E$62	$='SHEETNAME'!E81-'SHEETNAME'!$E$77	$='SHEETNAME'!E96-'SHEETNAME'!$E$92	$='SHEETNAME'!E111-'SHEETNAME'!$E$107	$='SHEETNAME'!E126-'SHEETNAME'!$E$122	$='SHEETNAME'!E141-'SHEETNAME'!$E$137	#DIV/0!	#DIV/0!
50	$='SHEETNAME'!E7-'SHEETNAME'!$E$2	$='SHEETNAME'!E22-'SHEETNAME'!$E$17	$='SHEETNAME'!E37-'SHEETNAME'!$E$32	$='SHEETNAME'!E52-'SHEETNAME'!$E$47	$='SHEETNAME'!E67-'SHEETNAME'!$E$62	$='SHEETNAME'!E82-'SHEETNAME'!$E$77	$='SHEETNAME'!E97-'SHEETNAME'!$E$92	$='SHEETNAME'!E112-'SHEETNAME'!$E$107	$='SHEETNAME'!E127-'SHEETNAME'!$E$122	$='SHEETNAME'!E142-'SHEETNAME'!$E$137	#DIV/0!	#DIV/0!
60	$='SHEETNAME'!E8-'SHEETNAME'!$E$2	$='SHEETNAME'!E23-'SHEETNAME'!$E$17	$='SHEETNAME'!E38-'SHEETNAME'!$E$32	$='SHEETNAME'!E53-'SHEETNAME'!$E$47	$='SHEETNAME'!E68-'SHEETNAME'!$E$62	$='SHEETNAME'!E83-'SHEETNAME'!$E$77	$='SHEETNAME'!E98-'SHEETNAME'!$E$92	$='SHEETNAME'!E113-'SHEETNAME'!$E$107	$='SHEETNAME'!E128-'SHEETNAME'!$E$122	$='SHEETNAME'!E143-'SHEETNAME'!$E$137	#DIV/0!	#DIV/0!
70	$='SHEETNAME'!E9-'SHEETNAME'!$E$2	$='SHEETNAME'!E24-'SHEETNAME'!$E$17	$='SHEETNAME'!E39-'SHEETNAME'!$E$32	$='SHEETNAME'!E54-'SHEETNAME'!$E$47	$='SHEETNAME'!E69-'SHEETNAME'!$E$62	$='SHEETNAME'!E84-'SHEETNAME'!$E$77	$='SHEETNAME'!E99-'SHEETNAME'!$E$92	$='SHEETNAME'!E114-'SHEETNAME'!$E$107	$='SHEETNAME'!E129-'SHEETNAME'!$E$122	$='SHEETNAME'!E144-'SHEETNAME'!$E$137	#DIV/0!	#DIV/0!
80	$='SHEETNAME'!E10-'SHEETNAME'!$E$2	$='SHEETNAME'!E25-'SHEETNAME'!$E$17	$='SHEETNAME'!E40-'SHEETNAME'!$E$32	$='SHEETNAME'!E55-'SHEETNAME'!$E$47	$='SHEETNAME'!E70-'SHEETNAME'!$E$62	$='SHEETNAME'!E85-'SHEETNAME'!$E$77	$='SHEETNAME'!E100-'SHEETNAME'!$E$92	$='SHEETNAME'!E115-'SHEETNAME'!$E$107	$='SHEETNAME'!E130-'SHEETNAME'!$E$122	$='SHEETNAME'!E145-'SHEETNAME'!$E$137	#DIV/0!	#DIV/0!
90	$='SHEETNAME'!E11-'SHEETNAME'!$E$2	$='SHEETNAME'!E26-'SHEETNAME'!$E$17	$='SHEETNAME'!E41-'SHEETNAME'!$E$32	$='SHEETNAME'!E56-'SHEETNAME'!$E$47	$='SHEETNAME'!E71-'SHEETNAME'!$E$62	$='SHEETNAME'!E86-'SHEETNAME'!$E$77	$='SHEETNAME'!E101-'SHEETNAME'!$E$92	$='SHEETNAME'!E116-'SHEETNAME'!$E$107	$='SHEETNAME'!E131-'SHEETNAME'!$E$122	$='SHEETNAME'!E146-'SHEETNAME'!$E$137	#DIV/0!	#DIV/0!
100	$='SHEETNAME'!E12-'SHEETNAME'!$E$2	$='SHEETNAME'!E27-'SHEETNAME'!$E$17	$='SHEETNAME'!E42-'SHEETNAME'!$E$32	$='SHEETNAME'!E57-'SHEETNAME'!$E$47	$='SHEETNAME'!E72-'SHEETNAME'!$E$62	$='SHEETNAME'!E87-'SHEETNAME'!$E$77	$='SHEETNAME'!E102-'SHEETNAME'!$E$92	$='SHEETNAME'!E117-'SHEETNAME'!$E$107	$='SHEETNAME'!E132-'SHEETNAME'!$E$122	$='SHEETNAME'!E147-'SHEETNAME'!$E$137	#DIV/0!	#DIV/0!
110	$='SHEETNAME'!E13-'SHEETNAME'!$E$2	$='SHEETNAME'!E28-'SHEETNAME'!$E$17	$='SHEETNAME'!E43-'SHEETNAME'!$E$32	$='SHEETNAME'!E58-'SHEETNAME'!$E$47	$='SHEETNAME'!E73-'SHEETNAME'!$E$62	$='SHEETNAME'!E88-'SHEETNAME'!$E$77	$='SHEETNAME'!E103-'SHEETNAME'!$E$92	$='SHEETNAME'!E118-'SHEETNAME'!$E$107	$='SHEETNAME'!E133-'SHEETNAME'!$E$122	$='SHEETNAME'!E148-'SHEETNAME'!$E$137	#DIV/0!	#DIV/0!
120	$='SHEETNAME'!E14-'SHEETNAME'!$E$2	$='SHEETNAME'!E29-'SHEETNAME'!$E$17	$='SHEETNAME'!E44-'SHEETNAME'!$E$32	$='SHEETNAME'!E59-'SHEETNAME'!$E$47	$='SHEETNAME'!E74-'SHEETNAME'!$E$62	$='SHEETNAME'!E89-'SHEETNAME'!$E$77	$='SHEETNAME'!E104-'SHEETNAME'!$E$92	$='SHEETNAME'!E119-'SHEETNAME'!$E$107	$='SHEETNAME'!E134-'SHEETNAME'!$E$122	$='SHEETNAME'!E149-'SHEETNAME'!$E$137	#DIV/0!	#DIV/0!
Δtotal power
Time	Rat 1	Rat 2	Rat 3	Rat 4	Rat 5	Rat 6	Rat 7	Rat 8	Rat 9	Rat 10	Mean	SEM
0	$='SHEETNAME'!F2-'SHEETNAME'!$F$2	$='SHEETNAME'!F17-'SHEETNAME'!$F$17	$='SHEETNAME'!F32-'SHEETNAME'!$F$32	$='SHEETNAME'!F47-'SHEETNAME'!$F$47	$='SHEETNAME'!F62-'SHEETNAME'!$F$62	$='SHEETNAME'!F77-'SHEETNAME'!$F$77	$='SHEETNAME'!F92-'SHEETNAME'!$F$92	$='SHEETNAME'!F107-'SHEETNAME'!$F$107	$='SHEETNAME'!F122-'SHEETNAME'!$F$122	$='SHEETNAME'!F137-'SHEETNAME'!$F$137	#DIV/0!	#DIV/0!
10	$='SHEETNAME'!F3-'SHEETNAME'!$F$2	$='SHEETNAME'!F18-'SHEETNAME'!$F$17	$='SHEETNAME'!F33-'SHEETNAME'!$F$32	$='SHEETNAME'!F48-'SHEETNAME'!$F$47	$='SHEETNAME'!F63-'SHEETNAME'!$F$62	$='SHEETNAME'!F78-'SHEETNAME'!$F$77	$='SHEETNAME'!F93-'SHEETNAME'!$F$92	$='SHEETNAME'!F108-'SHEETNAME'!$F$107	$='SHEETNAME'!F123-'SHEETNAME'!$F$122	$='SHEETNAME'!F138-'SHEETNAME'!$F$137	#DIV/0!	#DIV/0!
20	$='SHEETNAME'!F4-'SHEETNAME'!$F$2	$='SHEETNAME'!F19-'SHEETNAME'!$F$17	$='SHEETNAME'!F34-'SHEETNAME'!$F$32	$='SHEETNAME'!F49-'SHEETNAME'!$F$47	$='SHEETNAME'!F64-'SHEETNAME'!$F$62	$='SHEETNAME'!F79-'SHEETNAME'!$F$77	$='SHEETNAME'!F94-'SHEETNAME'!$F$92	$='SHEETNAME'!F109-'SHEETNAME'!$F$107	$='SHEETNAME'!F124-'SHEETNAME'!$F$122	$='SHEETNAME'!F139-'SHEETNAME'!$F$137	#DIV/0!	#DIV/0!
30	$='SHEETNAME'!F5-'SHEETNAME'!$F$2	$='SHEETNAME'!F20-'SHEETNAME'!$F$17	$='SHEETNAME'!F35-'SHEETNAME'!$F$32	$='SHEETNAME'!F50-'SHEETNAME'!$F$47	$='SHEETNAME'!F65-'SHEETNAME'!$F$62	$='SHEETNAME'!F80-'SHEETNAME'!$F$77	$='SHEETNAME'!F95-'SHEETNAME'!$F$92	$='SHEETNAME'!F110-'SHEETNAME'!$F$107	$='SHEETNAME'!F125-'SHEETNAME'!$F$122	$='SHEETNAME'!F140-'SHEETNAME'!$F$137	#DIV/0!	#DIV/0!
40	$='SHEETNAME'!F6-'SHEETNAME'!$F$2	$='SHEETNAME'!F21-'SHEETNAME'!$F$17	$='SHEETNAME'!F36-'SHEETNAME'!$F$32	$='SHEETNAME'!F51-'SHEETNAME'!$F$47	$='SHEETNAME'!F66-'SHEETNAME'!$F$62	$='SHEETNAME'!F81-'SHEETNAME'!$F$77	$='SHEETNAME'!F96-'SHEETNAME'!$F$92	$='SHEETNAME'!F111-'SHEETNAME'!$F$107	$='SHEETNAME'!F126-'SHEETNAME'!$F$122	$='SHEETNAME'!F141-'SHEETNAME'!$F$137	#DIV/0!	#DIV/0!
50	$='SHEETNAME'!F7-'SHEETNAME'!$F$2	$='SHEETNAME'!F22-'SHEETNAME'!$F$17	$='SHEETNAME'!F37-'SHEETNAME'!$F$32	$='SHEETNAME'!F52-'SHEETNAME'!$F$47	$='SHEETNAME'!F67-'SHEETNAME'!$F$62	$='SHEETNAME'!F82-'SHEETNAME'!$F$77	$='SHEETNAME'!F97-'SHEETNAME'!$F$92	$='SHEETNAME'!F112-'SHEETNAME'!$F$107	$='SHEETNAME'!F127-'SHEETNAME'!$F$122	$='SHEETNAME'!F142-'SHEETNAME'!$F$137	#DIV/0!	#DIV/0!
60	$='SHEETNAME'!F8-'SHEETNAME'!$F$2	$='SHEETNAME'!F23-'SHEETNAME'!$F$17	$='SHEETNAME'!F38-'SHEETNAME'!$F$32	$='SHEETNAME'!F53-'SHEETNAME'!$F$47	$='SHEETNAME'!F68-'SHEETNAME'!$F$62	$='SHEETNAME'!F83-'SHEETNAME'!$F$77	$='SHEETNAME'!F98-'SHEETNAME'!$F$92	$='SHEETNAME'!F113-'SHEETNAME'!$F$107	$='SHEETNAME'!F128-'SHEETNAME'!$F$122	$='SHEETNAME'!F143-'SHEETNAME'!$F$137	#DIV/0!	#DIV/0!
70	$='SHEETNAME'!F9-'SHEETNAME'!$F$2	$='SHEETNAME'!F24-'SHEETNAME'!$F$17	$='SHEETNAME'!F39-'SHEETNAME'!$F$32	$='SHEETNAME'!F54-'SHEETNAME'!$F$47	$='SHEETNAME'!F69-'SHEETNAME'!$F$62	$='SHEETNAME'!F84-'SHEETNAME'!$F$77	$='SHEETNAME'!F99-'SHEETNAME'!$F$92	$='SHEETNAME'!F114-'SHEETNAME'!$F$107	$='SHEETNAME'!F129-'SHEETNAME'!$F$122	$='SHEETNAME'!F144-'SHEETNAME'!$F$137	#DIV/0!	#DIV/0!
80	$='SHEETNAME'!F10-'SHEETNAME'!$F$2	$='SHEETNAME'!F25-'SHEETNAME'!$F$17	$='SHEETNAME'!F40-'SHEETNAME'!$F$32	$='SHEETNAME'!F55-'SHEETNAME'!$F$47	$='SHEETNAME'!F70-'SHEETNAME'!$F$62	$='SHEETNAME'!F85-'SHEETNAME'!$F$77	$='SHEETNAME'!F100-'SHEETNAME'!$F$92	$='SHEETNAME'!F115-'SHEETNAME'!$F$107	$='SHEETNAME'!F130-'SHEETNAME'!$F$122	$='SHEETNAME'!F145-'SHEETNAME'!$F$137	#DIV/0!	#DIV/0!
90	$='SHEETNAME'!F11-'SHEETNAME'!$F$2	$='SHEETNAME'!F26-'SHEETNAME'!$F$17	$='SHEETNAME'!F41-'SHEETNAME'!$F$32	$='SHEETNAME'!F56-'SHEETNAME'!$F$47	$='SHEETNAME'!F71-'SHEETNAME'!$F$62	$='SHEETNAME'!F86-'SHEETNAME'!$F$77	$='SHEETNAME'!F101-'SHEETNAME'!$F$92	$='SHEETNAME'!F116-'SHEETNAME'!$F$107	$='SHEETNAME'!F131-'SHEETNAME'!$F$122	$='SHEETNAME'!F146-'SHEETNAME'!$F$137	#DIV/0!	#DIV/0!
100	$='SHEETNAME'!F12-'SHEETNAME'!$F$2	$='SHEETNAME'!F27-'SHEETNAME'!$F$17	$='SHEETNAME'!F42-'SHEETNAME'!$F$32	$='SHEETNAME'!F57-'SHEETNAME'!$F$47	$='SHEETNAME'!F72-'SHEETNAME'!$F$62	$='SHEETNAME'!F87-'SHEETNAME'!$F$77	$='SHEETNAME'!F102-'SHEETNAME'!$F$92	$='SHEETNAME'!F117-'SHEETNAME'!$F$107	$='SHEETNAME'!F132-'SHEETNAME'!$F$122	$='SHEETNAME'!F147-'SHEETNAME'!$F$137	#DIV/0!	#DIV/0!
110	$='SHEETNAME'!F13-'SHEETNAME'!$F$2	$='SHEETNAME'!F28-'SHEETNAME'!$F$17	$='SHEETNAME'!F43-'SHEETNAME'!$F$32	$='SHEETNAME'!F58-'SHEETNAME'!$F$47	$='SHEETNAME'!F73-'SHEETNAME'!$F$62	$='SHEETNAME'!F88-'SHEETNAME'!$F$77	$='SHEETNAME'!F103-'SHEETNAME'!$F$92	$='SHEETNAME'!F118-'SHEETNAME'!$F$107	$='SHEETNAME'!F133-'SHEETNAME'!$F$122	$='SHEETNAME'!F148-'SHEETNAME'!$F$137	#DIV/0!	#DIV/0!
120	$='SHEETNAME'!F14-'SHEETNAME'!$F$2	$='SHEETNAME'!F29-'SHEETNAME'!$F$17	$='SHEETNAME'!F44-'SHEETNAME'!$F$32	$='SHEETNAME'!F59-'SHEETNAME'!$F$47	$='SHEETNAME'!F74-'SHEETNAME'!$F$62	$='SHEETNAME'!F89-'SHEETNAME'!$F$77	$='SHEETNAME'!F104-'SHEETNAME'!$F$92	$='SHEETNAME'!F119-'SHEETNAME'!$F$107	$='SHEETNAME'!F134-'SHEETNAME'!$F$122	$='SHEETNAME'!F149-'SHEETNAME'!$F$137	#DIV/0!	#DIV/0!
ΔVLF
time	rat1	rat2	rat3	rat4	Rat 5	Rat 6	Rat 7	Rat 8	Rat 9	Rat 10	Mean	SEM
0	$='SHEETNAME'!G2-'SHEETNAME'!$G$2	$='SHEETNAME'!G17-'SHEETNAME'!$G$17	$='SHEETNAME'!G32-'SHEETNAME'!$G$32	$='SHEETNAME'!G47-'SHEETNAME'!$G$47	$='SHEETNAME'!G62-'SHEETNAME'!$G$62	$='SHEETNAME'!G77-'SHEETNAME'!$G$77	$='SHEETNAME'!G92-'SHEETNAME'!$G$92	$='SHEETNAME'!G107-'SHEETNAME'!$G$107	$='SHEETNAME'!G122-'SHEETNAME'!$G$122	$='SHEETNAME'!G137-'SHEETNAME'!$G$137	#DIV/0!	#DIV/0!
10	$='SHEETNAME'!G3-'SHEETNAME'!$G$2	$='SHEETNAME'!G18-'SHEETNAME'!$G$17	$='SHEETNAME'!G33-'SHEETNAME'!$G$32	$='SHEETNAME'!G48-'SHEETNAME'!$G$47	$='SHEETNAME'!G63-'SHEETNAME'!$G$62	$='SHEETNAME'!G78-'SHEETNAME'!$G$77	$='SHEETNAME'!G93-'SHEETNAME'!$G$92	$='SHEETNAME'!G108-'SHEETNAME'!$G$107	$='SHEETNAME'!G123-'SHEETNAME'!$G$122	$='SHEETNAME'!G138-'SHEETNAME'!$G$137	#DIV/0!	#DIV/0!
20	$='SHEETNAME'!G4-'SHEETNAME'!$G$2	$='SHEETNAME'!G19-'SHEETNAME'!$G$17	$='SHEETNAME'!G34-'SHEETNAME'!$G$32	$='SHEETNAME'!G49-'SHEETNAME'!$G$47	$='SHEETNAME'!G64-'SHEETNAME'!$G$62	$='SHEETNAME'!G79-'SHEETNAME'!$G$77	$='SHEETNAME'!G94-'SHEETNAME'!$G$92	$='SHEETNAME'!G109-'SHEETNAME'!$G$107	$='SHEETNAME'!G124-'SHEETNAME'!$G$122	$='SHEETNAME'!G139-'SHEETNAME'!$G$137	#DIV/0!	#DIV/0!
30	$='SHEETNAME'!G5-'SHEETNAME'!$G$2	$='SHEETNAME'!G20-'SHEETNAME'!$G$17	$='SHEETNAME'!G35-'SHEETNAME'!$G$32	$='SHEETNAME'!G50-'SHEETNAME'!$G$47	$='SHEETNAME'!G65-'SHEETNAME'!$G$62	$='SHEETNAME'!G80-'SHEETNAME'!$G$77	$='SHEETNAME'!G95-'SHEETNAME'!$G$92	$='SHEETNAME'!G110-'SHEETNAME'!$G$107	$='SHEETNAME'!G125-'SHEETNAME'!$G$122	$='SHEETNAME'!G140-'SHEETNAME'!$G$137	#DIV/0!	#DIV/0!
40	$='SHEETNAME'!G6-'SHEETNAME'!$G$2	$='SHEETNAME'!G21-'SHEETNAME'!$G$17	$='SHEETNAME'!G36-'SHEETNAME'!$G$32	$='SHEETNAME'!G51-'SHEETNAME'!$G$47	$='SHEETNAME'!G66-'SHEETNAME'!$G$62	$='SHEETNAME'!G81-'SHEETNAME'!$G$77	$='SHEETNAME'!G96-'SHEETNAME'!$G$92	$='SHEETNAME'!G111-'SHEETNAME'!$G$107	$='SHEETNAME'!G126-'SHEETNAME'!$G$122	$='SHEETNAME'!G141-'SHEETNAME'!$G$137	#DIV/0!	#DIV/0!
50	$='SHEETNAME'!G7-'SHEETNAME'!$G$2	$='SHEETNAME'!G22-'SHEETNAME'!$G$17	$='SHEETNAME'!G37-'SHEETNAME'!$G$32	$='SHEETNAME'!G52-'SHEETNAME'!$G$47	$='SHEETNAME'!G67-'SHEETNAME'!$G$62	$='SHEETNAME'!G82-'SHEETNAME'!$G$77	$='SHEETNAME'!G97-'SHEETNAME'!$G$92	$='SHEETNAME'!G112-'SHEETNAME'!$G$107	$='SHEETNAME'!G127-'SHEETNAME'!$G$122	$='SHEETNAME'!G142-'SHEETNAME'!$G$137	#DIV/0!	#DIV/0!
60	$='SHEETNAME'!G8-'SHEETNAME'!$G$2	$='SHEETNAME'!G23-'SHEETNAME'!$G$17	$='SHEETNAME'!G38-'SHEETNAME'!$G$32	$='SHEETNAME'!G53-'SHEETNAME'!$G$47	$='SHEETNAME'!G68-'SHEETNAME'!$G$62	$='SHEETNAME'!G83-'SHEETNAME'!$G$77	$='SHEETNAME'!G98-'SHEETNAME'!$G$92	$='SHEETNAME'!G113-'SHEETNAME'!$G$107	$='SHEETNAME'!G128-'SHEETNAME'!$G$122	$='SHEETNAME'!G143-'SHEETNAME'!$G$137	#DIV/0!	#DIV/0!
70	$='SHEETNAME'!G9-'SHEETNAME'!$G$2	$='SHEETNAME'!G24-'SHEETNAME'!$G$17	$='SHEETNAME'!G39-'SHEETNAME'!$G$32	$='SHEETNAME'!G54-'SHEETNAME'!$G$47	$='SHEETNAME'!G69-'SHEETNAME'!$G$62	$='SHEETNAME'!G84-'SHEETNAME'!$G$77	$='SHEETNAME'!G99-'SHEETNAME'!$G$92	$='SHEETNAME'!G114-'SHEETNAME'!$G$107	$='SHEETNAME'!G129-'SHEETNAME'!$G$122	$='SHEETNAME'!G144-'SHEETNAME'!$G$137	#DIV/0!	#DIV/0!
80	$='SHEETNAME'!G10-'SHEETNAME'!$G$2	$='SHEETNAME'!G25-'SHEETNAME'!$G$17	$='SHEETNAME'!G40-'SHEETNAME'!$G$32	$='SHEETNAME'!G55-'SHEETNAME'!$G$47	$='SHEETNAME'!G70-'SHEETNAME'!$G$62	$='SHEETNAME'!G85-'SHEETNAME'!$G$77	$='SHEETNAME'!G100-'SHEETNAME'!$G$92	$='SHEETNAME'!G115-'SHEETNAME'!$G$107	$='SHEETNAME'!G130-'SHEETNAME'!$G$122	$='SHEETNAME'!G145-'SHEETNAME'!$G$137	#DIV/0!	#DIV/0!
90	$='SHEETNAME'!G11-'SHEETNAME'!$G$2	$='SHEETNAME'!G26-'SHEETNAME'!$G$17	$='SHEETNAME'!G41-'SHEETNAME'!$G$32	$='SHEETNAME'!G56-'SHEETNAME'!$G$47	$='SHEETNAME'!G71-'SHEETNAME'!$G$62	$='SHEETNAME'!G86-'SHEETNAME'!$G$77	$='SHEETNAME'!G101-'SHEETNAME'!$G$92	$='SHEETNAME'!G116-'SHEETNAME'!$G$107	$='SHEETNAME'!G131-'SHEETNAME'!$G$122	$='SHEETNAME'!G146-'SHEETNAME'!$G$137	#DIV/0!	#DIV/0!
100	$='SHEETNAME'!G12-'SHEETNAME'!$G$2	$='SHEETNAME'!G27-'SHEETNAME'!$G$17	$='SHEETNAME'!G42-'SHEETNAME'!$G$32	$='SHEETNAME'!G57-'SHEETNAME'!$G$47	$='SHEETNAME'!G72-'SHEETNAME'!$G$62	$='SHEETNAME'!G87-'SHEETNAME'!$G$77	$='SHEETNAME'!G102-'SHEETNAME'!$G$92	$='SHEETNAME'!G117-'SHEETNAME'!$G$107	$='SHEETNAME'!G132-'SHEETNAME'!$G$122	$='SHEETNAME'!G147-'SHEETNAME'!$G$137	#DIV/0!	#DIV/0!
110	$='SHEETNAME'!G13-'SHEETNAME'!$G$2	$='SHEETNAME'!G28-'SHEETNAME'!$G$17	$='SHEETNAME'!G43-'SHEETNAME'!$G$32	$='SHEETNAME'!G58-'SHEETNAME'!$G$47	$='SHEETNAME'!G73-'SHEETNAME'!$G$62	$='SHEETNAME'!G88-'SHEETNAME'!$G$77	$='SHEETNAME'!G103-'SHEETNAME'!$G$92	$='SHEETNAME'!G118-'SHEETNAME'!$G$107	$='SHEETNAME'!G133-'SHEETNAME'!$G$122	$='SHEETNAME'!G148-'SHEETNAME'!$G$137	#DIV/0!	#DIV/0!
120	$='SHEETNAME'!G14-'SHEETNAME'!$G$2	$='SHEETNAME'!G29-'SHEETNAME'!$G$17	$='SHEETNAME'!G44-'SHEETNAME'!$G$32	$='SHEETNAME'!G59-'SHEETNAME'!$G$47	$='SHEETNAME'!G74-'SHEETNAME'!$G$62	$='SHEETNAME'!G89-'SHEETNAME'!$G$77	$='SHEETNAME'!G104-'SHEETNAME'!$G$92	$='SHEETNAME'!G119-'SHEETNAME'!$G$107	$='SHEETNAME'!G134-'SHEETNAME'!$G$122	$='SHEETNAME'!G149-'SHEETNAME'!$G$137	#DIV/0!	#DIV/0!
ΔLF ms2
Time	Rat 1	Rat 2	Rat 3	Rat 4	Rat 5	Rat 6	Rat 7	Rat 8	Rat 9	Rat 10	Mean	SEM
0	$='SHEETNAME'!H2-'SHEETNAME'!$H$2	$='SHEETNAME'!H17-'SHEETNAME'!$H$17	$='SHEETNAME'!H32-'SHEETNAME'!$H$32	$='SHEETNAME'!H47-'SHEETNAME'!$H$47	$='SHEETNAME'!H62-'SHEETNAME'!$H$62	$='SHEETNAME'!H77-'SHEETNAME'!$H$77	$='SHEETNAME'!H92-'SHEETNAME'!$H$92	$='SHEETNAME'!H107-'SHEETNAME'!$H$107	$='SHEETNAME'!H122-'SHEETNAME'!$H$122	$='SHEETNAME'!H137-'SHEETNAME'!$H$137	#DIV/0!	#DIV/0!
10	$='SHEETNAME'!H3-'SHEETNAME'!$H$2	$='SHEETNAME'!H18-'SHEETNAME'!$H$17	$='SHEETNAME'!H33-'SHEETNAME'!$H$32	$='SHEETNAME'!H48-'SHEETNAME'!$H$47	$='SHEETNAME'!H63-'SHEETNAME'!$H$62	$='SHEETNAME'!H78-'SHEETNAME'!$H$77	$='SHEETNAME'!H93-'SHEETNAME'!$H$92	$='SHEETNAME'!H108-'SHEETNAME'!$H$107	$='SHEETNAME'!H123-'SHEETNAME'!$H$122	$='SHEETNAME'!H138-'SHEETNAME'!$H$137	#DIV/0!	#DIV/0!
20	$='SHEETNAME'!H4-'SHEETNAME'!$H$2	$='SHEETNAME'!H19-'SHEETNAME'!$H$17	$='SHEETNAME'!H34-'SHEETNAME'!$H$32	$='SHEETNAME'!H49-'SHEETNAME'!$H$47	$='SHEETNAME'!H64-'SHEETNAME'!$H$62	$='SHEETNAME'!H79-'SHEETNAME'!$H$77	$='SHEETNAME'!H94-'SHEETNAME'!$H$92	$='SHEETNAME'!H109-'SHEETNAME'!$H$107	$='SHEETNAME'!H124-'SHEETNAME'!$H$122	$='SHEETNAME'!H139-'SHEETNAME'!$H$137	#DIV/0!	#DIV/0!
30	$='SHEETNAME'!H5-'SHEETNAME'!$H$2	$='SHEETNAME'!H20-'SHEETNAME'!$H$17	$='SHEETNAME'!H35-'SHEETNAME'!$H$32	$='SHEETNAME'!H50-'SHEETNAME'!$H$47	$='SHEETNAME'!H65-'SHEETNAME'!$H$62	$='SHEETNAME'!H80-'SHEETNAME'!$H$77	$='SHEETNAME'!H95-'SHEETNAME'!$H$92	$='SHEETNAME'!H110-'SHEETNAME'!$H$107	$='SHEETNAME'!H125-'SHEETNAME'!$H$122	$='SHEETNAME'!H140-'SHEETNAME'!$H$137	#DIV/0!	#DIV/0!
40	$='SHEETNAME'!H6-'SHEETNAME'!$H$2	$='SHEETNAME'!H21-'SHEETNAME'!$H$17	$='SHEETNAME'!H36-'SHEETNAME'!$H$32	$='SHEETNAME'!H51-'SHEETNAME'!$H$47	$='SHEETNAME'!H66-'SHEETNAME'!$H$62	$='SHEETNAME'!H81-'SHEETNAME'!$H$77	$='SHEETNAME'!H96-'SHEETNAME'!$H$92	$='SHEETNAME'!H111-'SHEETNAME'!$H$107	$='SHEETNAME'!H126-'SHEETNAME'!$H$122	$='SHEETNAME'!H141-'SHEETNAME'!$H$137	#DIV/0!	#DIV/0!
50	$='SHEETNAME'!H7-'SHEETNAME'!$H$2	$='SHEETNAME'!H22-'SHEETNAME'!$H$17	$='SHEETNAME'!H37-'SHEETNAME'!$H$32	$='SHEETNAME'!H52-'SHEETNAME'!$H$47	$='SHEETNAME'!H67-'SHEETNAME'!$H$62	$='SHEETNAME'!H82-'SHEETNAME'!$H$77	$='SHEETNAME'!H97-'SHEETNAME'!$H$92	$='SHEETNAME'!H112-'SHEETNAME'!$H$107	$='SHEETNAME'!H127-'SHEETNAME'!$H$122	$='SHEETNAME'!H142-'SHEETNAME'!$H$137	#DIV/0!	#DIV/0!
60	$='SHEETNAME'!H8-'SHEETNAME'!$H$2	$='SHEETNAME'!H23-'SHEETNAME'!$H$17	$='SHEETNAME'!H38-'SHEETNAME'!$H$32	$='SHEETNAME'!H53-'SHEETNAME'!$H$47	$='SHEETNAME'!H68-'SHEETNAME'!$H$62	$='SHEETNAME'!H83-'SHEETNAME'!$H$77	$='SHEETNAME'!H98-'SHEETNAME'!$H$92	$='SHEETNAME'!H113-'SHEETNAME'!$H$107	$='SHEETNAME'!H128-'SHEETNAME'!$H$122	$='SHEETNAME'!H143-'SHEETNAME'!$H$137	#DIV/0!	#DIV/0!
70	$='SHEETNAME'!H9-'SHEETNAME'!$H$2	$='SHEETNAME'!H24-'SHEETNAME'!$H$17	$='SHEETNAME'!H39-'SHEETNAME'!$H$32	$='SHEETNAME'!H54-'SHEETNAME'!$H$47	$='SHEETNAME'!H69-'SHEETNAME'!$H$62	$='SHEETNAME'!H84-'SHEETNAME'!$H$77	$='SHEETNAME'!H99-'SHEETNAME'!$H$92	$='SHEETNAME'!H114-'SHEETNAME'!$H$107	$='SHEETNAME'!H129-'SHEETNAME'!$H$122	$='SHEETNAME'!H144-'SHEETNAME'!$H$137	#DIV/0!	#DIV/0!
80	$='SHEETNAME'!H10-'SHEETNAME'!$H$2	$='SHEETNAME'!H25-'SHEETNAME'!$H$17	$='SHEETNAME'!H40-'SHEETNAME'!$H$32	$='SHEETNAME'!H55-'SHEETNAME'!$H$47	$='SHEETNAME'!H70-'SHEETNAME'!$H$62	$='SHEETNAME'!H85-'SHEETNAME'!$H$77	$='SHEETNAME'!H100-'SHEETNAME'!$H$92	$='SHEETNAME'!H115-'SHEETNAME'!$H$107	$='SHEETNAME'!H130-'SHEETNAME'!$H$122	$='SHEETNAME'!H145-'SHEETNAME'!$H$137	#DIV/0!	#DIV/0!
90	$='SHEETNAME'!H11-'SHEETNAME'!$H$2	$='SHEETNAME'!H26-'SHEETNAME'!$H$17	$='SHEETNAME'!H41-'SHEETNAME'!$H$32	$='SHEETNAME'!H56-'SHEETNAME'!$H$47	$='SHEETNAME'!H71-'SHEETNAME'!$H$62	$='SHEETNAME'!H86-'SHEETNAME'!$H$77	$='SHEETNAME'!H101-'SHEETNAME'!$H$92	$='SHEETNAME'!H116-'SHEETNAME'!$H$107	$='SHEETNAME'!H131-'SHEETNAME'!$H$122	$='SHEETNAME'!H146-'SHEETNAME'!$H$137	#DIV/0!	#DIV/0!
100	$='SHEETNAME'!H12-'SHEETNAME'!$H$2	$='SHEETNAME'!H27-'SHEETNAME'!$H$17	$='SHEETNAME'!H42-'SHEETNAME'!$H$32	$='SHEETNAME'!H57-'SHEETNAME'!$H$47	$='SHEETNAME'!H72-'SHEETNAME'!$H$62	$='SHEETNAME'!H87-'SHEETNAME'!$H$77	$='SHEETNAME'!H102-'SHEETNAME'!$H$92	$='SHEETNAME'!H117-'SHEETNAME'!$H$107	$='SHEETNAME'!H132-'SHEETNAME'!$H$122	$='SHEETNAME'!H147-'SHEETNAME'!$H$137	#DIV/0!	#DIV/0!
110	$='SHEETNAME'!H13-'SHEETNAME'!$H$2	$='SHEETNAME'!H28-'SHEETNAME'!$H$17	$='SHEETNAME'!H43-'SHEETNAME'!$H$32	$='SHEETNAME'!H58-'SHEETNAME'!$H$47	$='SHEETNAME'!H73-'SHEETNAME'!$H$62	$='SHEETNAME'!H88-'SHEETNAME'!$H$77	$='SHEETNAME'!H103-'SHEETNAME'!$H$92	$='SHEETNAME'!H118-'SHEETNAME'!$H$107	$='SHEETNAME'!H133-'SHEETNAME'!$H$122	$='SHEETNAME'!H148-'SHEETNAME'!$H$137	#DIV/0!	#DIV/0!
120	$='SHEETNAME'!H14-'SHEETNAME'!$H$2	$='SHEETNAME'!H29-'SHEETNAME'!$H$17	$='SHEETNAME'!H44-'SHEETNAME'!$H$32	$='SHEETNAME'!H59-'SHEETNAME'!$H$47	$='SHEETNAME'!H74-'SHEETNAME'!$H$62	$='SHEETNAME'!H89-'SHEETNAME'!$H$77	$='SHEETNAME'!H104-'SHEETNAME'!$H$92	$='SHEETNAME'!H119-'SHEETNAME'!$H$107	$='SHEETNAME'!H134-'SHEETNAME'!$H$122	$='SHEETNAME'!H149-'SHEETNAME'!$H$137	#DIV/0!	#DIV/0!
ΔHFms2
time	rat1	rat2	rat3	rat4	Rat 5	Rat 6	Rat 7	Rat 8	Rat 9	Rat 10	Mean	SEM
0	$='SHEETNAME'!I2-'SHEETNAME'!$I$2	$='SHEETNAME'!I17-'SHEETNAME'!$I$17	$='SHEETNAME'!I32-'SHEETNAME'!$I$32	$='SHEETNAME'!I47-'SHEETNAME'!$I$47	$='SHEETNAME'!I62-'SHEETNAME'!$I$62	$='SHEETNAME'!I77-'SHEETNAME'!$I$77	$='SHEETNAME'!I92-'SHEETNAME'!$I$92	$='SHEETNAME'!I107-'SHEETNAME'!$I$107	$='SHEETNAME'!I122-'SHEETNAME'!$I$122	$='SHEETNAME'!I137-'SHEETNAME'!$I$137	#DIV/0!	#DIV/0!
10	$='SHEETNAME'!I3-'SHEETNAME'!$I$2	$='SHEETNAME'!I18-'SHEETNAME'!$I$17	$='SHEETNAME'!I33-'SHEETNAME'!$I$32	$='SHEETNAME'!I48-'SHEETNAME'!$I$47	$='SHEETNAME'!I63-'SHEETNAME'!$I$62	$='SHEETNAME'!I78-'SHEETNAME'!$I$77	$='SHEETNAME'!I93-'SHEETNAME'!$I$92	$='SHEETNAME'!I108-'SHEETNAME'!$I$107	$='SHEETNAME'!I123-'SHEETNAME'!$I$122	$='SHEETNAME'!I138-'SHEETNAME'!$I$137	#DIV/0!	#DIV/0!
20	$='SHEETNAME'!I4-'SHEETNAME'!$I$2	$='SHEETNAME'!I19-'SHEETNAME'!$I$17	$='SHEETNAME'!I34-'SHEETNAME'!$I$32	$='SHEETNAME'!I49-'SHEETNAME'!$I$47	$='SHEETNAME'!I64-'SHEETNAME'!$I$62	$='SHEETNAME'!I79-'SHEETNAME'!$I$77	$='SHEETNAME'!I94-'SHEETNAME'!$I$92	$='SHEETNAME'!I109-'SHEETNAME'!$I$107	$='SHEETNAME'!I124-'SHEETNAME'!$I$122	$='SHEETNAME'!I139-'SHEETNAME'!$I$137	#DIV/0!	#DIV/0!
30	$='SHEETNAME'!I5-'SHEETNAME'!$I$2	$='SHEETNAME'!I20-'SHEETNAME'!$I$17	$='SHEETNAME'!I35-'SHEETNAME'!$I$32	$='SHEETNAME'!I50-'SHEETNAME'!$I$47	$='SHEETNAME'!I65-'SHEETNAME'!$I$62	$='SHEETNAME'!I80-'SHEETNAME'!$I$77	$='SHEETNAME'!I95-'SHEETNAME'!$I$92	$='SHEETNAME'!I110-'SHEETNAME'!$I$107	$='SHEETNAME'!I125-'SHEETNAME'!$I$122	$='SHEETNAME'!I140-'SHEETNAME'!$I$137	#DIV/0!	#DIV/0!
40	$='SHEETNAME'!I6-'SHEETNAME'!$I$2	$='SHEETNAME'!I21-'SHEETNAME'!$I$17	$='SHEETNAME'!I36-'SHEETNAME'!$I$32	$='SHEETNAME'!I51-'SHEETNAME'!$I$47	$='SHEETNAME'!I66-'SHEETNAME'!$I$62	$='SHEETNAME'!I81-'SHEETNAME'!$I$77	$='SHEETNAME'!I96-'SHEETNAME'!$I$92	$='SHEETNAME'!I111-'SHEETNAME'!$I$107	$='SHEETNAME'!I126-'SHEETNAME'!$I$122	$='SHEETNAME'!I141-'SHEETNAME'!$I$137	#DIV/0!	#DIV/0!
50	$='SHEETNAME'!I7-'SHEETNAME'!$I$2	$='SHEETNAME'!I22-'SHEETNAME'!$I$17	$='SHEETNAME'!I37-'SHEETNAME'!$I$32	$='SHEETNAME'!I52-'SHEETNAME'!$I$47	$='SHEETNAME'!I67-'SHEETNAME'!$I$62	$='SHEETNAME'!I82-'SHEETNAME'!$I$77	$='SHEETNAME'!I97-'SHEETNAME'!$I$92	$='SHEETNAME'!I112-'SHEETNAME'!$I$107	$='SHEETNAME'!I127-'SHEETNAME'!$I$122	$='SHEETNAME'!I142-'SHEETNAME'!$I$137	#DIV/0!	#DIV/0!
60	$='SHEETNAME'!I8-'SHEETNAME'!$I$2	$='SHEETNAME'!I23-'SHEETNAME'!$I$17	$='SHEETNAME'!I38-'SHEETNAME'!$I$32	$='SHEETNAME'!I53-'SHEETNAME'!$I$47	$='SHEETNAME'!I68-'SHEETNAME'!$I$62	$='SHEETNAME'!I83-'SHEETNAME'!$I$77	$='SHEETNAME'!I98-'SHEETNAME'!$I$92	$='SHEETNAME'!I113-'SHEETNAME'!$I$107	$='SHEETNAME'!I128-'SHEETNAME'!$I$122	$='SHEETNAME'!I143-'SHEETNAME'!$I$137	#DIV/0!	#DIV/0!
70	$='SHEETNAME'!I9-'SHEETNAME'!$I$2	$='SHEETNAME'!I24-'SHEETNAME'!$I$17	$='SHEETNAME'!I39-'SHEETNAME'!$I$32	$='SHEETNAME'!I54-'SHEETNAME'!$I$47	$='SHEETNAME'!I69-'SHEETNAME'!$I$62	$='SHEETNAME'!I84-'SHEETNAME'!$I$77	$='SHEETNAME'!I99-'SHEETNAME'!$I$92	$='SHEETNAME'!I114-'SHEETNAME'!$I$107	$='SHEETNAME'!I129-'SHEETNAME'!$I$122	$='SHEETNAME'!I144-'SHEETNAME'!$I$137	#DIV/0!	#DIV/0!
80	$='SHEETNAME'!I10-'SHEETNAME'!$I$2	$='SHEETNAME'!I25-'SHEETNAME'!$I$17	$='SHEETNAME'!I40-'SHEETNAME'!$I$32	$='SHEETNAME'!I55-'SHEETNAME'!$I$47	$='SHEETNAME'!I70-'SHEETNAME'!$I$62	$='SHEETNAME'!I85-'SHEETNAME'!$I$77	$='SHEETNAME'!I100-'SHEETNAME'!$I$92	$='SHEETNAME'!I115-'SHEETNAME'!$I$107	$='SHEETNAME'!I130-'SHEETNAME'!$I$122	$='SHEETNAME'!I145-'SHEETNAME'!$I$137	#DIV/0!	#DIV/0!
90	$='SHEETNAME'!I11-'SHEETNAME'!$I$2	$='SHEETNAME'!I26-'SHEETNAME'!$I$17	$='SHEETNAME'!I41-'SHEETNAME'!$I$32	$='SHEETNAME'!I56-'SHEETNAME'!$I$47	$='SHEETNAME'!I71-'SHEETNAME'!$I$62	$='SHEETNAME'!I86-'SHEETNAME'!$I$77	$='SHEETNAME'!I101-'SHEETNAME'!$I$92	$='SHEETNAME'!I116-'SHEETNAME'!$I$107	$='SHEETNAME'!I131-'SHEETNAME'!$I$122	$='SHEETNAME'!I146-'SHEETNAME'!$I$137	#DIV/0!	#DIV/0!
100	$='SHEETNAME'!I12-'SHEETNAME'!$I$2	$='SHEETNAME'!I27-'SHEETNAME'!$I$17	$='SHEETNAME'!I42-'SHEETNAME'!$I$32	$='SHEETNAME'!I57-'SHEETNAME'!$I$47	$='SHEETNAME'!I72-'SHEETNAME'!$I$62	$='SHEETNAME'!I87-'SHEETNAME'!$I$77	$='SHEETNAME'!I102-'SHEETNAME'!$I$92	$='SHEETNAME'!I117-'SHEETNAME'!$I$107	$='SHEETNAME'!I132-'SHEETNAME'!$I$122	$='SHEETNAME'!I147-'SHEETNAME'!$I$137	#DIV/0!	#DIV/0!
110	$='SHEETNAME'!I13-'SHEETNAME'!$I$2	$='SHEETNAME'!I28-'SHEETNAME'!$I$17	$='SHEETNAME'!I43-'SHEETNAME'!$I$32	$='SHEETNAME'!I58-'SHEETNAME'!$I$47	$='SHEETNAME'!I73-'SHEETNAME'!$I$62	$='SHEETNAME'!I88-'SHEETNAME'!$I$77	$='SHEETNAME'!I103-'SHEETNAME'!$I$92	$='SHEETNAME'!I118-'SHEETNAME'!$I$107	$='SHEETNAME'!I133-'SHEETNAME'!$I$122	$='SHEETNAME'!I148-'SHEETNAME'!$I$137	#DIV/0!	#DIV/0!
120	$='SHEETNAME'!I14-'SHEETNAME'!$I$2	$='SHEETNAME'!I29-'SHEETNAME'!$I$17	$='SHEETNAME'!I44-'SHEETNAME'!$I$32	$='SHEETNAME'!I59-'SHEETNAME'!$I$47	$='SHEETNAME'!I74-'SHEETNAME'!$I$62	$='SHEETNAME'!I89-'SHEETNAME'!$I$77	$='SHEETNAME'!I104-'SHEETNAME'!$I$92	$='SHEETNAME'!I119-'SHEETNAME'!$I$107	$='SHEETNAME'!I134-'SHEETNAME'!$I$122	$='SHEETNAME'!I149-'SHEETNAME'!$I$137	#DIV/0!	#DIV/0!
ΔLF nu
Time	Rat 1	Rat 2	Rat 3	Rat 4	Rat 5	Rat 6	Rat 7	Rat 8	Rat 9	Rat 10	Mean	SEM
0	$='SHEETNAME'!J2-'SHEETNAME'!$J$2	$='SHEETNAME'!J17-'SHEETNAME'!$J$17	$='SHEETNAME'!J32-'SHEETNAME'!$J$32	$='SHEETNAME'!J47-'SHEETNAME'!$J$47	$='SHEETNAME'!J62-'SHEETNAME'!$J$62	$='SHEETNAME'!J77-'SHEETNAME'!$J$77	$='SHEETNAME'!J92-'SHEETNAME'!$J$92	$='SHEETNAME'!J107-'SHEETNAME'!$J$107	$='SHEETNAME'!J122-'SHEETNAME'!$J$122	$='SHEETNAME'!J137-'SHEETNAME'!$J$137	#DIV/0!	#DIV/0!
10	$='SHEETNAME'!J3-'SHEETNAME'!$J$2	$='SHEETNAME'!J18-'SHEETNAME'!$J$17	$='SHEETNAME'!J33-'SHEETNAME'!$J$32	$='SHEETNAME'!J48-'SHEETNAME'!$J$47	$='SHEETNAME'!J63-'SHEETNAME'!$J$62	$='SHEETNAME'!J78-'SHEETNAME'!$J$77	$='SHEETNAME'!J93-'SHEETNAME'!$J$92	$='SHEETNAME'!J108-'SHEETNAME'!$J$107	$='SHEETNAME'!J123-'SHEETNAME'!$J$122	$='SHEETNAME'!J138-'SHEETNAME'!$J$137	#DIV/0!	#DIV/0!
20	$='SHEETNAME'!J4-'SHEETNAME'!$J$2	$='SHEETNAME'!J19-'SHEETNAME'!$J$17	$='SHEETNAME'!J34-'SHEETNAME'!$J$32	$='SHEETNAME'!J49-'SHEETNAME'!$J$47	$='SHEETNAME'!J64-'SHEETNAME'!$J$62	$='SHEETNAME'!J79-'SHEETNAME'!$J$77	$='SHEETNAME'!J94-'SHEETNAME'!$J$92	$='SHEETNAME'!J109-'SHEETNAME'!$J$107	$='SHEETNAME'!J124-'SHEETNAME'!$J$122	$='SHEETNAME'!J139-'SHEETNAME'!$J$137	#DIV/0!	#DIV/0!
30	$='SHEETNAME'!J5-'SHEETNAME'!$J$2	$='SHEETNAME'!J20-'SHEETNAME'!$J$17	$='SHEETNAME'!J35-'SHEETNAME'!$J$32	$='SHEETNAME'!J50-'SHEETNAME'!$J$47	$='SHEETNAME'!J65-'SHEETNAME'!$J$62	$='SHEETNAME'!J80-'SHEETNAME'!$J$77	$='SHEETNAME'!J95-'SHEETNAME'!$J$92	$='SHEETNAME'!J110-'SHEETNAME'!$J$107	$='SHEETNAME'!J125-'SHEETNAME'!$J$122	$='SHEETNAME'!J140-'SHEETNAME'!$J$137	#DIV/0!	#DIV/0!
40	$='SHEETNAME'!J6-'SHEETNAME'!$J$2	$='SHEETNAME'!J21-'SHEETNAME'!$J$17	$='SHEETNAME'!J36-'SHEETNAME'!$J$32	$='SHEETNAME'!J51-'SHEETNAME'!$J$47	$='SHEETNAME'!J66-'SHEETNAME'!$J$62	$='SHEETNAME'!J81-'SHEETNAME'!$J$77	$='SHEETNAME'!J96-'SHEETNAME'!$J$92	$='SHEETNAME'!J111-'SHEETNAME'!$J$107	$='SHEETNAME'!J126-'SHEETNAME'!$J$122	$='SHEETNAME'!J141-'SHEETNAME'!$J$137	#DIV/0!	#DIV/0!
50	$='SHEETNAME'!J7-'SHEETNAME'!$J$2	$='SHEETNAME'!J22-'SHEETNAME'!$J$17	$='SHEETNAME'!J37-'SHEETNAME'!$J$32	$='SHEETNAME'!J52-'SHEETNAME'!$J$47	$='SHEETNAME'!J67-'SHEETNAME'!$J$62	$='SHEETNAME'!J82-'SHEETNAME'!$J$77	$='SHEETNAME'!J97-'SHEETNAME'!$J$92	$='SHEETNAME'!J112-'SHEETNAME'!$J$107	$='SHEETNAME'!J127-'SHEETNAME'!$J$122	$='SHEETNAME'!J142-'SHEETNAME'!$J$137	#DIV/0!	#DIV/0!
60	$='SHEETNAME'!J8-'SHEETNAME'!$J$2	$='SHEETNAME'!J23-'SHEETNAME'!$J$17	$='SHEETNAME'!J38-'SHEETNAME'!$J$32	$='SHEETNAME'!J53-'SHEETNAME'!$J$47	$='SHEETNAME'!J68-'SHEETNAME'!$J$62	$='SHEETNAME'!J83-'SHEETNAME'!$J$77	$='SHEETNAME'!J98-'SHEETNAME'!$J$92	$='SHEETNAME'!J113-'SHEETNAME'!$J$107	$='SHEETNAME'!J128-'SHEETNAME'!$J$122	$='SHEETNAME'!J143-'SHEETNAME'!$J$137	#DIV/0!	#DIV/0!
70	$='SHEETNAME'!J9-'SHEETNAME'!$J$2	$='SHEETNAME'!J24-'SHEETNAME'!$J$17	$='SHEETNAME'!J39-'SHEETNAME'!$J$32	$='SHEETNAME'!J54-'SHEETNAME'!$J$47	$='SHEETNAME'!J69-'SHEETNAME'!$J$62	$='SHEETNAME'!J84-'SHEETNAME'!$J$77	$='SHEETNAME'!J99-'SHEETNAME'!$J$92	$='SHEETNAME'!J114-'SHEETNAME'!$J$107	$='SHEETNAME'!J129-'SHEETNAME'!$J$122	$='SHEETNAME'!J144-'SHEETNAME'!$J$137	#DIV/0!	#DIV/0!
80	$='SHEETNAME'!J10-'SHEETNAME'!$J$2	$='SHEETNAME'!J25-'SHEETNAME'!$J$17	$='SHEETNAME'!J40-'SHEETNAME'!$J$32	$='SHEETNAME'!J55-'SHEETNAME'!$J$47	$='SHEETNAME'!J70-'SHEETNAME'!$J$62	$='SHEETNAME'!J85-'SHEETNAME'!$J$77	$='SHEETNAME'!J100-'SHEETNAME'!$J$92	$='SHEETNAME'!J115-'SHEETNAME'!$J$107	$='SHEETNAME'!J130-'SHEETNAME'!$J$122	$='SHEETNAME'!J145-'SHEETNAME'!$J$137	#DIV/0!	#DIV/0!
90	$='SHEETNAME'!J11-'SHEETNAME'!$J$2	$='SHEETNAME'!J26-'SHEETNAME'!$J$17	$='SHEETNAME'!J41-'SHEETNAME'!$J$32	$='SHEETNAME'!J56-'SHEETNAME'!$J$47	$='SHEETNAME'!J71-'SHEETNAME'!$J$62	$='SHEETNAME'!J86-'SHEETNAME'!$J$77	$='SHEETNAME'!J101-'SHEETNAME'!$J$92	$='SHEETNAME'!J116-'SHEETNAME'!$J$107	$='SHEETNAME'!J131-'SHEETNAME'!$J$122	$='SHEETNAME'!J146-'SHEETNAME'!$J$137	#DIV/0!	#DIV/0!
100	$='SHEETNAME'!J12-'SHEETNAME'!$J$2	$='SHEETNAME'!J27-'SHEETNAME'!$J$17	$='SHEETNAME'!J42-'SHEETNAME'!$J$32	$='SHEETNAME'!J57-'SHEETNAME'!$J$47	$='SHEETNAME'!J72-'SHEETNAME'!$J$62	$='SHEETNAME'!J87-'SHEETNAME'!$J$77	$='SHEETNAME'!J102-'SHEETNAME'!$J$92	$='SHEETNAME'!J117-'SHEETNAME'!$J$107	$='SHEETNAME'!J132-'SHEETNAME'!$J$122	$='SHEETNAME'!J147-'SHEETNAME'!$J$137	#DIV/0!	#DIV/0!
110	$='SHEETNAME'!J13-'SHEETNAME'!$J$2	$='SHEETNAME'!J28-'SHEETNAME'!$J$17	$='SHEETNAME'!J43-'SHEETNAME'!$J$32	$='SHEETNAME'!J58-'SHEETNAME'!$J$47	$='SHEETNAME'!J73-'SHEETNAME'!$J$62	$='SHEETNAME'!J88-'SHEETNAME'!$J$77	$='SHEETNAME'!J103-'SHEETNAME'!$J$92	$='SHEETNAME'!J118-'SHEETNAME'!$J$107	$='SHEETNAME'!J133-'SHEETNAME'!$J$122	$='SHEETNAME'!J148-'SHEETNAME'!$J$137	#DIV/0!	#DIV/0!
120	$='SHEETNAME'!J14-'SHEETNAME'!$J$2	$='SHEETNAME'!J29-'SHEETNAME'!$J$17	$='SHEETNAME'!J44-'SHEETNAME'!$J$32	$='SHEETNAME'!J59-'SHEETNAME'!$J$47	$='SHEETNAME'!J74-'SHEETNAME'!$J$62	$='SHEETNAME'!J89-'SHEETNAME'!$J$77	$='SHEETNAME'!J104-'SHEETNAME'!$J$92	$='SHEETNAME'!J119-'SHEETNAME'!$J$107	$='SHEETNAME'!J134-'SHEETNAME'!$J$122	$='SHEETNAME'!J149-'SHEETNAME'!$J$137	#DIV/0!	#DIV/0!
ΔHFnu
Time	Rat 1	Rat 2	Rat 3	Rat 4	Rat 5	Rat 6	Rat 7	Rat 8	Rat 9	Rat 10	Mean	SEM
0	$='SHEETNAME'!K2-'SHEETNAME'!$K$2	$='SHEETNAME'!K17-'SHEETNAME'!$K$17	$='SHEETNAME'!K32-'SHEETNAME'!$K$32	$='SHEETNAME'!K47-'SHEETNAME'!$K$47	$='SHEETNAME'!K62-'SHEETNAME'!$K$62	$='SHEETNAME'!K77-'SHEETNAME'!$K$77	$='SHEETNAME'!K92-'SHEETNAME'!$K$92	$='SHEETNAME'!K107-'SHEETNAME'!$K$107	$='SHEETNAME'!K122-'SHEETNAME'!$K$122	$='SHEETNAME'!K137-'SHEETNAME'!$K$137	#DIV/0!	#DIV/0!
10	$='SHEETNAME'!K3-'SHEETNAME'!$K$2	$='SHEETNAME'!K18-'SHEETNAME'!$K$17	$='SHEETNAME'!K33-'SHEETNAME'!$K$32	$='SHEETNAME'!K48-'SHEETNAME'!$K$47	$='SHEETNAME'!K63-'SHEETNAME'!$K$62	$='SHEETNAME'!K78-'SHEETNAME'!$K$77	$='SHEETNAME'!K93-'SHEETNAME'!$K$92	$='SHEETNAME'!K108-'SHEETNAME'!$K$107	$='SHEETNAME'!K123-'SHEETNAME'!$K$122	$='SHEETNAME'!K138-'SHEETNAME'!$K$137	#DIV/0!	#DIV/0!
20	$='SHEETNAME'!K4-'SHEETNAME'!$K$2	$='SHEETNAME'!K19-'SHEETNAME'!$K$17	$='SHEETNAME'!K34-'SHEETNAME'!$K$32	$='SHEETNAME'!K49-'SHEETNAME'!$K$47	$='SHEETNAME'!K64-'SHEETNAME'!$K$62	$='SHEETNAME'!K79-'SHEETNAME'!$K$77	$='SHEETNAME'!K94-'SHEETNAME'!$K$92	$='SHEETNAME'!K109-'SHEETNAME'!$K$107	$='SHEETNAME'!K124-'SHEETNAME'!$K$122	$='SHEETNAME'!K139-'SHEETNAME'!$K$137	#DIV/0!	#DIV/0!
30	$='SHEETNAME'!K5-'SHEETNAME'!$K$2	$='SHEETNAME'!K20-'SHEETNAME'!$K$17	$='SHEETNAME'!K35-'SHEETNAME'!$K$32	$='SHEETNAME'!K50-'SHEETNAME'!$K$47	$='SHEETNAME'!K65-'SHEETNAME'!$K$62	$='SHEETNAME'!K80-'SHEETNAME'!$K$77	$='SHEETNAME'!K95-'SHEETNAME'!$K$92	$='SHEETNAME'!K110-'SHEETNAME'!$K$107	$='SHEETNAME'!K125-'SHEETNAME'!$K$122	$='SHEETNAME'!K140-'SHEETNAME'!$K$137	#DIV/0!	#DIV/0!
40	$='SHEETNAME'!K6-'SHEETNAME'!$K$2	$='SHEETNAME'!K21-'SHEETNAME'!$K$17	$='SHEETNAME'!K36-'SHEETNAME'!$K$32	$='SHEETNAME'!K51-'SHEETNAME'!$K$47	$='SHEETNAME'!K66-'SHEETNAME'!$K$62	$='SHEETNAME'!K81-'SHEETNAME'!$K$77	$='SHEETNAME'!K96-'SHEETNAME'!$K$92	$='SHEETNAME'!K111-'SHEETNAME'!$K$107	$='SHEETNAME'!K126-'SHEETNAME'!$K$122	$='SHEETNAME'!K141-'SHEETNAME'!$K$137	#DIV/0!	#DIV/0!
50	$='SHEETNAME'!K7-'SHEETNAME'!$K$2	$='SHEETNAME'!K22-'SHEETNAME'!$K$17	$='SHEETNAME'!K37-'SHEETNAME'!$K$32	$='SHEETNAME'!K52-'SHEETNAME'!$K$47	$='SHEETNAME'!K67-'SHEETNAME'!$K$62	$='SHEETNAME'!K82-'SHEETNAME'!$K$77	$='SHEETNAME'!K97-'SHEETNAME'!$K$92	$='SHEETNAME'!K112-'SHEETNAME'!$K$107	$='SHEETNAME'!K127-'SHEETNAME'!$K$122	$='SHEETNAME'!K142-'SHEETNAME'!$K$137	#DIV/0!	#DIV/0!
60	$='SHEETNAME'!K8-'SHEETNAME'!$K$2	$='SHEETNAME'!K23-'SHEETNAME'!$K$17	$='SHEETNAME'!K38-'SHEETNAME'!$K$32	$='SHEETNAME'!K53-'SHEETNAME'!$K$47	$='SHEETNAME'!K68-'SHEETNAME'!$K$62	$='SHEETNAME'!K83-'SHEETNAME'!$K$77	$='SHEETNAME'!K98-'SHEETNAME'!$K$92	$='SHEETNAME'!K113-'SHEETNAME'!$K$107	$='SHEETNAME'!K128-'SHEETNAME'!$K$122	$='SHEETNAME'!K143-'SHEETNAME'!$K$137	#DIV/0!	#DIV/0!
70	$='SHEETNAME'!K9-'SHEETNAME'!$K$2	$='SHEETNAME'!K24-'SHEETNAME'!$K$17	$='SHEETNAME'!K39-'SHEETNAME'!$K$32	$='SHEETNAME'!K54-'SHEETNAME'!$K$47	$='SHEETNAME'!K69-'SHEETNAME'!$K$62	$='SHEETNAME'!K84-'SHEETNAME'!$K$77	$='SHEETNAME'!K99-'SHEETNAME'!$K$92	$='SHEETNAME'!K114-'SHEETNAME'!$K$107	$='SHEETNAME'!K129-'SHEETNAME'!$K$122	$='SHEETNAME'!K144-'SHEETNAME'!$K$137	#DIV/0!	#DIV/0!
80	$='SHEETNAME'!K10-'SHEETNAME'!$K$2	$='SHEETNAME'!K25-'SHEETNAME'!$K$17	$='SHEETNAME'!K40-'SHEETNAME'!$K$32	$='SHEETNAME'!K55-'SHEETNAME'!$K$47	$='SHEETNAME'!K70-'SHEETNAME'!$K$62	$='SHEETNAME'!K85-'SHEETNAME'!$K$77	$='SHEETNAME'!K100-'SHEETNAME'!$K$92	$='SHEETNAME'!K115-'SHEETNAME'!$K$107	$='SHEETNAME'!K130-'SHEETNAME'!$K$122	$='SHEETNAME'!K145-'SHEETNAME'!$K$137	#DIV/0!	#DIV/0!
90	$='SHEETNAME'!K11-'SHEETNAME'!$K$2	$='SHEETNAME'!K26-'SHEETNAME'!$K$17	$='SHEETNAME'!K41-'SHEETNAME'!$K$32	$='SHEETNAME'!K56-'SHEETNAME'!$K$47	$='SHEETNAME'!K71-'SHEETNAME'!$K$62	$='SHEETNAME'!K86-'SHEETNAME'!$K$77	$='SHEETNAME'!K101-'SHEETNAME'!$K$92	$='SHEETNAME'!K116-'SHEETNAME'!$K$107	$='SHEETNAME'!K131-'SHEETNAME'!$K$122	$='SHEETNAME'!K146-'SHEETNAME'!$K$137	#DIV/0!	#DIV/0!
100	$='SHEETNAME'!K12-'SHEETNAME'!$K$2	$='SHEETNAME'!K27-'SHEETNAME'!$K$17	$='SHEETNAME'!K42-'SHEETNAME'!$K$32	$='SHEETNAME'!K57-'SHEETNAME'!$K$47	$='SHEETNAME'!K72-'SHEETNAME'!$K$62	$='SHEETNAME'!K87-'SHEETNAME'!$K$77	$='SHEETNAME'!K102-'SHEETNAME'!$K$92	$='SHEETNAME'!K117-'SHEETNAME'!$K$107	$='SHEETNAME'!K132-'SHEETNAME'!$K$122	$='SHEETNAME'!K147-'SHEETNAME'!$K$137	#DIV/0!	#DIV/0!
110	$='SHEETNAME'!K13-'SHEETNAME'!$K$2	$='SHEETNAME'!K28-'SHEETNAME'!$K$17	$='SHEETNAME'!K43-'SHEETNAME'!$K$32	$='SHEETNAME'!K58-'SHEETNAME'!$K$47	$='SHEETNAME'!K73-'SHEETNAME'!$K$62	$='SHEETNAME'!K88-'SHEETNAME'!$K$77	$='SHEETNAME'!K103-'SHEETNAME'!$K$92	$='SHEETNAME'!K118-'SHEETNAME'!$K$107	$='SHEETNAME'!K133-'SHEETNAME'!$K$122	$='SHEETNAME'!K148-'SHEETNAME'!$K$137	#DIV/0!	#DIV/0!
120	$='SHEETNAME'!K14-'SHEETNAME'!$K$2	$='SHEETNAME'!K29-'SHEETNAME'!$K$17	$='SHEETNAME'!K44-'SHEETNAME'!$K$32	$='SHEETNAME'!K59-'SHEETNAME'!$K$47	$='SHEETNAME'!K74-'SHEETNAME'!$K$62	$='SHEETNAME'!K89-'SHEETNAME'!$K$77	$='SHEETNAME'!K104-'SHEETNAME'!$K$92	$='SHEETNAME'!K119-'SHEETNAME'!$K$107	$='SHEETNAME'!K134-'SHEETNAME'!$K$122	$='SHEETNAME'!K149-'SHEETNAME'!$K$137	#DIV/0!	#DIV/0!
ΔLF/HF ratio
Time	Rat 1	Rat 2	Rat 3	Rat 4	Rat 5	Rat 6	Rat 7	Rat 8	Rat 9	Rat 10	Mean	SEM
0	$='SHEETNAME'!L2-'SHEETNAME'!$L$2	$='SHEETNAME'!L17-'SHEETNAME'!$L$17	$='SHEETNAME'!L32-'SHEETNAME'!$L$32	$='SHEETNAME'!L47-'SHEETNAME'!$L$47	$='SHEETNAME'!L62-'SHEETNAME'!$L$62	$='SHEETNAME'!L77-'SHEETNAME'!$L$77	$='SHEETNAME'!L92-'SHEETNAME'!$L$92	$='SHEETNAME'!L107-'SHEETNAME'!$L$107	$='SHEETNAME'!L122-'SHEETNAME'!$L$122	$='SHEETNAME'!L137-'SHEETNAME'!$L$137	#DIV/0!	#DIV/0!
10	$='SHEETNAME'!L3-'SHEETNAME'!$L$2	$='SHEETNAME'!L18-'SHEETNAME'!$L$17	$='SHEETNAME'!L33-'SHEETNAME'!$L$32	$='SHEETNAME'!L48-'SHEETNAME'!$L$47	$='SHEETNAME'!L63-'SHEETNAME'!$L$62	$='SHEETNAME'!L78-'SHEETNAME'!$L$77	$='SHEETNAME'!L93-'SHEETNAME'!$L$92	$='SHEETNAME'!L108-'SHEETNAME'!$L$107	$='SHEETNAME'!L123-'SHEETNAME'!$L$122	$='SHEETNAME'!L138-'SHEETNAME'!$L$137	#DIV/0!	#DIV/0!
20	$='SHEETNAME'!L4-'SHEETNAME'!$L$2	$='SHEETNAME'!L19-'SHEETNAME'!$L$17	$='SHEETNAME'!L34-'SHEETNAME'!$L$32	$='SHEETNAME'!L49-'SHEETNAME'!$L$47	$='SHEETNAME'!L64-'SHEETNAME'!$L$62	$='SHEETNAME'!L79-'SHEETNAME'!$L$77	$='SHEETNAME'!L94-'SHEETNAME'!$L$92	$='SHEETNAME'!L109-'SHEETNAME'!$L$107	$='SHEETNAME'!L124-'SHEETNAME'!$L$122	$='SHEETNAME'!L139-'SHEETNAME'!$L$137	#DIV/0!	#DIV/0!
30	$='SHEETNAME'!L5-'SHEETNAME'!$L$2	$='SHEETNAME'!L20-'SHEETNAME'!$L$17	$='SHEETNAME'!L35-'SHEETNAME'!$L$32	$='SHEETNAME'!L50-'SHEETNAME'!$L$47	$='SHEETNAME'!L65-'SHEETNAME'!$L$62	$='SHEETNAME'!L80-'SHEETNAME'!$L$77	$='SHEETNAME'!L95-'SHEETNAME'!$L$92	$='SHEETNAME'!L110-'SHEETNAME'!$L$107	$='SHEETNAME'!L125-'SHEETNAME'!$L$122	$='SHEETNAME'!L140-'SHEETNAME'!$L$137	#DIV/0!	#DIV/0!
40	$='SHEETNAME'!L6-'SHEETNAME'!$L$2	$='SHEETNAME'!L21-'SHEETNAME'!$L$17	$='SHEETNAME'!L36-'SHEETNAME'!$L$32	$='SHEETNAME'!L51-'SHEETNAME'!$L$47	$='SHEETNAME'!L66-'SHEETNAME'!$L$62	$='SHEETNAME'!L81-'SHEETNAME'!$L$77	$='SHEETNAME'!L96-'SHEETNAME'!$L$92	$='SHEETNAME'!L111-'SHEETNAME'!$L$107	$='SHEETNAME'!L126-'SHEETNAME'!$L$122	$='SHEETNAME'!L141-'SHEETNAME'!$L$137	#DIV/0!	#DIV/0!
50	$='SHEETNAME'!L7-'SHEETNAME'!$L$2	$='SHEETNAME'!L22-'SHEETNAME'!$L$17	$='SHEETNAME'!L37-'SHEETNAME'!$L$32	$='SHEETNAME'!L52-'SHEETNAME'!$L$47	$='SHEETNAME'!L67-'SHEETNAME'!$L$62	$='SHEETNAME'!L82-'SHEETNAME'!$L$77	$='SHEETNAME'!L97-'SHEETNAME'!$L$92	$='SHEETNAME'!L112-'SHEETNAME'!$L$107	$='SHEETNAME'!L127-'SHEETNAME'!$L$122	$='SHEETNAME'!L142-'SHEETNAME'!$L$137	#DIV/0!	#DIV/0!
60	$='SHEETNAME'!L8-'SHEETNAME'!$L$2	$='SHEETNAME'!L23-'SHEETNAME'!$L$17	$='SHEETNAME'!L38-'SHEETNAME'!$L$32	$='SHEETNAME'!L53-'SHEETNAME'!$L$47	$='SHEETNAME'!L68-'SHEETNAME'!$L$62	$='SHEETNAME'!L83-'SHEETNAME'!$L$77	$='SHEETNAME'!L98-'SHEETNAME'!$L$92	$='SHEETNAME'!L113-'SHEETNAME'!$L$107	$='SHEETNAME'!L128-'SHEETNAME'!$L$122	$='SHEETNAME'!L143-'SHEETNAME'!$L$137	#DIV/0!	#DIV/0!
70	$='SHEETNAME'!L9-'SHEETNAME'!$L$2	$='SHEETNAME'!L24-'SHEETNAME'!$L$17	$='SHEETNAME'!L39-'SHEETNAME'!$L$32	$='SHEETNAME'!L54-'SHEETNAME'!$L$47	$='SHEETNAME'!L69-'SHEETNAME'!$L$62	$='SHEETNAME'!L84-'SHEETNAME'!$L$77	$='SHEETNAME'!L99-'SHEETNAME'!$L$92	$='SHEETNAME'!L114-'SHEETNAME'!$L$107	$='SHEETNAME'!L129-'SHEETNAME'!$L$122	$='SHEETNAME'!L144-'SHEETNAME'!$L$137	#DIV/0!	#DIV/0!
80	$='SHEETNAME'!L10-'SHEETNAME'!$L$2	$='SHEETNAME'!L25-'SHEETNAME'!$L$17	$='SHEETNAME'!L40-'SHEETNAME'!$L$32	$='SHEETNAME'!L55-'SHEETNAME'!$L$47	$='SHEETNAME'!L70-'SHEETNAME'!$L$62	$='SHEETNAME'!L85-'SHEETNAME'!$L$77	$='SHEETNAME'!L100-'SHEETNAME'!$L$92	$='SHEETNAME'!L115-'SHEETNAME'!$L$107	$='SHEETNAME'!L130-'SHEETNAME'!$L$122	$='SHEETNAME'!L145-'SHEETNAME'!$L$137	#DIV/0!	#DIV/0!
90	$='SHEETNAME'!L11-'SHEETNAME'!$L$2	$='SHEETNAME'!L26-'SHEETNAME'!$L$17	$='SHEETNAME'!L41-'SHEETNAME'!$L$32	$='SHEETNAME'!L56-'SHEETNAME'!$L$47	$='SHEETNAME'!L71-'SHEETNAME'!$L$62	$='SHEETNAME'!L86-'SHEETNAME'!$L$77	$='SHEETNAME'!L101-'SHEETNAME'!$L$92	$='SHEETNAME'!L116-'SHEETNAME'!$L$107	$='SHEETNAME'!L131-'SHEETNAME'!$L$122	$='SHEETNAME'!L146-'SHEETNAME'!$L$137	#DIV/0!	#DIV/0!
100	$='SHEETNAME'!L12-'SHEETNAME'!$L$2	$='SHEETNAME'!L27-'SHEETNAME'!$L$17	$='SHEETNAME'!L42-'SHEETNAME'!$L$32	$='SHEETNAME'!L57-'SHEETNAME'!$L$47	$='SHEETNAME'!L72-'SHEETNAME'!$L$62	$='SHEETNAME'!L87-'SHEETNAME'!$L$77	$='SHEETNAME'!L102-'SHEETNAME'!$L$92	$='SHEETNAME'!L117-'SHEETNAME'!$L$107	$='SHEETNAME'!L132-'SHEETNAME'!$L$122	$='SHEETNAME'!L147-'SHEETNAME'!$L$137	#DIV/0!	#DIV/0!
110	$='SHEETNAME'!L13-'SHEETNAME'!$L$2	$='SHEETNAME'!L28-'SHEETNAME'!$L$17	$='SHEETNAME'!L43-'SHEETNAME'!$L$32	$='SHEETNAME'!L58-'SHEETNAME'!$L$47	$='SHEETNAME'!L73-'SHEETNAME'!$L$62	$='SHEETNAME'!L88-'SHEETNAME'!$L$77	$='SHEETNAME'!L103-'SHEETNAME'!$L$92	$='SHEETNAME'!L118-'SHEETNAME'!$L$107	$='SHEETNAME'!L133-'SHEETNAME'!$L$122	$='SHEETNAME'!L148-'SHEETNAME'!$L$137	#DIV/0!	#DIV/0!
120	$='SHEETNAME'!L14-'SHEETNAME'!$L$2	$='SHEETNAME'!L29-'SHEETNAME'!$L$17	$='SHEETNAME'!L44-'SHEETNAME'!$L$32	$='SHEETNAME'!L59-'SHEETNAME'!$L$47	$='SHEETNAME'!L74-'SHEETNAME'!$L$62	$='SHEETNAME'!L89-'SHEETNAME'!$L$77	$='SHEETNAME'!L104-'SHEETNAME'!$L$92	$='SHEETNAME'!L119-'SHEETNAME'!$L$107	$='SHEETNAME'!L134-'SHEETNAME'!$L$122	$='SHEETNAME'!L149-'SHEETNAME'!$L$137	#DIV/0!	#DIV/0!

## Sheet: empty sheet
Rat 1	SDNN	RMSSD	Range	Average HR	Total Power	VLF	LFms2	HFms2	Lf nu	HF nu	LF/HF	1	SDNN	RMSSD	Range	Average HR	Total Power	VLF	LFms2	HFms2	Lf nu	HF nu	LF/HF		Rat 1	Cycle Duration (s)	Max dP/dt (mmHg/s)	Min dP/dt (mmHg/s)	IRP (mmHg/s)	Tau (s)	PTI (mmHg.s)		Rat 1	Cycle Duration (s)	Max dP/dt (mmHg/s)	Min dP/dt (mmHg/s)	IRP (mmHg/s)	Tau (s)	PTI (mmHg.s)
Area 1													0	0	0	0	0	0	0	0	0	0	0		Area 1							1	Area 1	0	0	0	0	0	0
Area 2													0	0	0	0	0	0	0	0	0	0	0		Area 2								Area 2	0	0	0	0	0	0
Area 3													0	0	0	0	0	0	0	0	0	0	0		Area 3								Area 3	0	0	0	0	0	0
Area 4													0	0	0	0	0	0	0	0	0	0	0		Area 4								Area 4	0	0	0	0	0	0
Area 5													0	0	0	0	0	0	0	0	0	0	0		Area 5								Area 5	0	0	0	0	0	0
Area 6													0	0	0	0	0	0	0	0	0	0	0		Area 6								Area 6	0	0	0	0	0	0
Area 7													0	0	0	0	0	0	0	0	0	0	0		Area 7								Area 7	0	0	0	0	0	0
Area 8													0	0	0	0	0	0	0	0	0	0	0		Area 8								Area 8	0	0	0	0	0	0
Area 9													0	0	0	0	0	0	0	0	0	0	0		Area 9								Area 9	0	0	0	0	0	0
Area 10													0	0	0	0	0	0	0	0	0	0	0		Area 10								Area 10	0	0	0	0	0	0
Area 11													0	0	0	0	0	0	0	0	0	0	0		Area 11								Area 11	0	0	0	0	0	0
Area 12													0	0	0	0	0	0	0	0	0	0	0		Area 12								Area 12	0	0	0	0	0	0
Area 13													0	0	0	0	0	0	0	0	0	0	0		Area 13								Area 13	0	0	0	0	0	0
Rat 2	SDNN	RMSSD	Range	Average HR	Total Power	VLF	LFms2	HFms2	Lf nu	HF nu	LF/HF	1	SDNN	RMSSD	Range	Average HR	Total Power	VLF	LFms2	HFms2	Lf nu	HF nu	LF/HF		Rat 2	Cycle Duration (s)	Max dP/dt (mmHg/s)	Min dP/dt (mmHg/s)	IRP (mmHg/s)	Tau (s)	PTI (mmHg.s)	1	Rat 2	Cycle Duration (s)	Max dP/dt (mmHg/s)	Min dP/dt (mmHg/s)	IRP (mmHg/s)	Tau (s)	PTI (mmHg.s)
Area 1													0	0	0	0	0	0	0	0	0	0	0		Area 1								Area 1	0	0	0	0	0	0
Area 2													0	0	0	0	0	0	0	0	0	0	0		Area 2								Area 2	0	0	0	0	0	0
Area 3													0	0	0	0	0	0	0	0	0	0	0		Area 3								Area 3	0	0	0	0	0	0
Area 4													0	0	0	0	0	0	0	0	0	0	0		Area 4								Area 4	0	0	0	0	0	0
Area 5													0	0	0	0	0	0	0	0	0	0	0		Area 5								Area 5	0	0	0	0	0	0
Area 6													0	0	0	0	0	0	0	0	0	0	0		Area 6								Area 6	0	0	0	0	0	0
Area 7													0	0	0	0	0	0	0	0	0	0	0		Area 7								Area 7	0	0	0	0	0	0
Area 8													0	0	0	0	0	0	0	0	0	0	0		Area 8								Area 8	0	0	0	0	0	0
Area 9													0	0	0	0	0	0	0	0	0	0	0		Area 9								Area 9	0	0	0	0	0	0
Area 10													0	0	0	0	0	0	0	0	0	0	0		Area 10								Area 10	0	0	0	0	0	0
Area 11													0	0	0	0	0	0	0	0	0	0	0		Area 11								Area 11	0	0	0	0	0	0
Area 12													0	0	0	0	0	0	0	0	0	0	0		Area 12								Area 12	0	0	0	0	0	0
Area 13													0	0	0	0	0	0	0	0	0	0	0		Area 13								Area 13	0	0	0	0	0	0
Rat 3	SDNN	RMSSD	Range	Average HR	Total Power	VLF	LFms2	HFms2	Lf nu	HF nu	LF/HF	1	SDNN	RMSSD	Range	Average HR	Total Power	VLF	LFms2	HFms2	Lf nu	HF nu	LF/HF		Rat 3	Cycle Duration (s)	Max dP/dt (mmHg/s)	Min dP/dt (mmHg/s)	IRP (mmHg/s)	Tau (s)	PTI (mmHg.s)	1	Rat 3	Cycle Duration (s)	Max dP/dt (mmHg/s)	Min dP/dt (mmHg/s)	IRP (mmHg/s)	Tau (s)	PTI (mmHg.s)
Area 1													0	0	0	0	0	0	0	0	0	0	0		Area 1								Area 1	0	0	0	0	0	0
Area 2													0	0	0	0	0	0	0	0	0	0	0		Area 2								Area 2	0	0	0	0	0	0
Area 3													0	0	0	0	0	0	0	0	0	0	0		Area 3								Area 3	0	0	0	0	0	0
Area 4													0	0	0	0	0	0	0	0	0	0	0		Area 4								Area 4	0	0	0	0	0	0
Area 5													0	0	0	0	0	0	0	0	0	0	0		Area 5								Area 5	0	0	0	0	0	0
Area 6													0	0	0	0	0	0	0	0	0	0	0		Area 6								Area 6	0	0	0	0	0	0
Area 7													0	0	0	0	0	0	0	0	0	0	0		Area 7								Area 7	0	0	0	0	0	0
Area 8													0	0	0	0	0	0	0	0	0	0	0		Area 8								Area 8	0	0	0	0	0	0
Area 9													0	0	0	0	0	0	0	0	0	0	0		Area 9								Area 9	0	0	0	0	0	0
Area 10													0	0	0	0	0	0	0	0	0	0	0		Area 10								Area 10	0	0	0	0	0	0
Area 11													0	0	0	0	0	0	0	0	0	0	0		Area 11								Area 11	0	0	0	0	0	0
Area 12													0	0	0	0	0	0	0	0	0	0	0		Area 12								Area 12	0	0	0	0	0	0
Area 13													0	0	0	0	0	0	0	0	0	0	0		Area 13								Area 13	0	0	0	0	0	0
													0
Rat 4	SDNN	RMSSD	Range	Average HR	Total Power	VLF	LFms2	HFms2	Lf nu	HF nu	LF/HF	1	SDNN	RMSSD	Range	Average HR	Total Power	VLF	LFms2	HFms2	Lf nu	HF nu	LF/HF		Rat 4	Cycle Duration (s)	Max dP/dt (mmHg/s)	Min dP/dt (mmHg/s)	IRP (mmHg/s)	Tau (s)	PTI (mmHg.s)	1	Rat 4	Cycle Duration (s)	Max dP/dt (mmHg/s)	Min dP/dt (mmHg/s)	IRP (mmHg/s)	Tau (s)	PTI (mmHg.s)
Area 1													0	0	0	0	0	0	0	0	0	0	0		Area 1								Area 1	0	0	0	0	0	0
Area 2													0	0	0	0	0	0	0	0	0	0	0		Area 2								Area 2	0	0	0	0	0	0
Area 3													0	0	0	0	0	0	0	0	0	0	0		Area 3								Area 3	0	0	0	0	0	0
Area 4													0	0	0	0	0	0	0	0	0	0	0		Area 4								Area 4	0	0	0	0	0	0
Area 5													0	0	0	0	0	0	0	0	0	0	0		Area 5								Area 5	0	0	0	0	0	0
Area 6													0	0	0	0	0	0	0	0	0	0	0		Area 6								Area 6	0	0	0	0	0	0
Area 7													0	0	0	0	0	0	0	0	0	0	0		Area 7								Area 7	0	0	0	0	0	0
Area 8													0	0	0	0	0	0	0	0	0	0	0		Area 8								Area 8	0	0	0	0	0	0
Area 9													0	0	0	0	0	0	0	0	0	0	0		Area 9								Area 9	0	0	0	0	0	0
Area 10													0	0	0	0	0	0	0	0	0	0	0		Area 10								Area 10	0	0	0	0	0	0
Area 11													0	0	0	0	0	0	0	0	0	0	0		Area 11								Area 11	0	0	0	0	0	0
Area 12													0	0	0	0	0	0	0	0	0	0	0		Area 12								Area 12	0	0	0	0	0	0
Area 13													0	0	0	0	0	0	0	0	0	0	0		Area 13								Area 13	0	0	0	0	0	0
													0
Rat 5	SDNN	RMSSD	Range	Average HR	Total Power	VLF	LFms2	HFms2	Lf nu	HF nu	LF/HF	1	SDNN	RMSSD	Range	Average HR	Total Power	VLF	LFms2	HFms2	Lf nu	HF nu	LF/HF		Rat 5	Cycle Duration (s)	Max dP/dt (mmHg/s)	Min dP/dt (mmHg/s)	IRP (mmHg/s)	Tau (s)	PTI (mmHg.s)	1	Rat 5	Cycle Duration (s)	Max dP/dt (mmHg/s)	Min dP/dt (mmHg/s)	IRP (mmHg/s)	Tau (s)	PTI (mmHg.s)
Area 1													0	0	0	0	0	0	0	0	0	0	0		Area 1								Area 1	0	0	0	0	0	0
Area 2													0	0	0	0	0	0	0	0	0	0	0		Area 2								Area 2	0	0	0	0	0	0
Area 3													0	0	0	0	0	0	0	0	0	0	0		Area 3								Area 3	0	0	0	0	0	0
Area 4													0	0	0	0	0	0	0	0	0	0	0		Area 4								Area 4	0	0	0	0	0	0
Area 5													0	0	0	0	0	0	0	0	0	0	0		Area 5								Area 5	0	0	0	0	0	0
Area 6													0	0	0	0	0	0	0	0	0	0	0		Area 6								Area 6	0	0	0	0	0	0
Area 7													0	0	0	0	0	0	0	0	0	0	0		Area 7								Area 7	0	0	0	0	0	0
Area 8													0	0	0	0	0	0	0	0	0	0	0		Area 8								Area 8	0	0	0	0	0	0
Area 9													0	0	0	0	0	0	0	0	0	0	0		Area 9								Area 9	0	0	0	0	0	0
Area 10													0	0	0	0	0	0	0	0	0	0	0		Area 10								Area 10	0	0	0	0	0	0
Area 11													0	0	0	0	0	0	0	0	0	0	0		Area 11								Area 11	0	0	0	0	0	0
Area 12													0	0	0	0	0	0	0	0	0	0	0		Area 12								Area 12	0	0	0	0	0	0
Area 13													0	0	0	0	0	0	0	0	0	0	0		Area 13								Area 13	0	0	0	0	0	0
Rat 6	SDNN	RMSSD	Range	Average HR	Total Power	VLF	LFms2	HFms2	Lf nu	HF nu	LF/HF	1	SDNN	RMSSD	Range	Average HR	Total Power	VLF	LFms2	HFms2	Lf nu	HF nu	LF/HF		Rat 6	Cycle Duration (s)	Max dP/dt (mmHg/s)	Min dP/dt (mmHg/s)	IRP (mmHg/s)	Tau (s)	PTI (mmHg.s)	1	Rat 6	Cycle Duration (s)	Max dP/dt (mmHg/s)	Min dP/dt (mmHg/s)	IRP (mmHg/s)	Tau (s)	PTI (mmHg.s)
Area 1													0	0	0	0	0	0	0	0	0	0	0		Area 1								Area 1	0	0	0	0	0	0
Area 2													0	0	0	0	0	0	0	0	0	0	0		Area 2								Area 2	0	0	0	0	0	0
Area 3													0	0	0	0	0	0	0	0	0	0	0		Area 3								Area 3	0	0	0	0	0	0
Area 4													0	0	0	0	0	0	0	0	0	0	0		Area 4								Area 4	0	0	0	0	0	0
Area 5													0	0	0	0	0	0	0	0	0	0	0		Area 5								Area 5	0	0	0	0	0	0
Area 6													0	0	0	0	0	0	0	0	0	0	0		Area 6								Area 6	0	0	0	0	0	0
Area 7													0	0	0	0	0	0	0	0	0	0	0		Area 7								Area 7	0	0	0	0	0	0
Area 8													0	0	0	0	0	0	0	0	0	0	0		Area 8								Area 8	0	0	0	0	0	0
Area 9													0	0	0	0	0	0	0	0	0	0	0		Area 9								Area 9	0	0	0	0	0	0
Area 10													0	0	0	0	0	0	0	0	0	0	0		Area 10								Area 10	0	0	0	0	0	0
Area 11													0	0	0	0	0	0	0	0	0	0	0		Area 11								Area 11	0	0	0	0	0	0
Area 12													0	0	0	0	0	0	0	0	0	0	0		Area 12								Area 12	0	0	0	0	0	0
Area 13													0	0	0	0	0	0	0	0	0	0	0		Area 13								Area 13	0	0	0	0	0	0
Rat 7	SDNN	RMSSD	Range	Average HR	Total Power	VLF	LFms2	HFms2	Lf nu	HF nu	LF/HF	1	SDNN	RMSSD	Range	Average HR	Total Power	VLF	LFms2	HFms2	Lf nu	HF nu	LF/HF		Rat 7	Cycle Duration (s)	Max dP/dt (mmHg/s)	Min dP/dt (mmHg/s)	IRP (mmHg/s)	Tau (s)	PTI (mmHg.s)	1	Rat 7	Cycle Duration (s)	Max dP/dt (mmHg/s)	Min dP/dt (mmHg/s)	IRP (mmHg/s)	Tau (s)	PTI (mmHg.s)
Area 1													0	0	0	0	0	0	0	0	0	0	0		Area 1								Area 1	0	0	0	0	0	0
Area 2													0	0	0	0	0	0	0	0	0	0	0		Area 2								Area 2	0	0	0	0	0	0
Area 3													0	0	0	0	0	0	0	0	0	0	0		Area 3								Area 3	0	0	0	0	0	0
Area 4													0	0	0	0	0	0	0	0	0	0	0		Area 4								Area 4	0	0	0	0	0	0
Area 5													0	0	0	0	0	0	0	0	0	0	0		Area 5								Area 5	0	0	0	0	0	0
Area 6													0	0	0	0	0	0	0	0	0	0	0		Area 6								Area 6	0	0	0	0	0	0
Area 7													0	0	0	0	0	0	0	0	0	0	0		Area 7								Area 7	0	0	0	0	0	0
Area 8													0	0	0	0	0	0	0	0	0	0	0		Area 8								Area 8	0	0	0	0	0	0
Area 9													0	0	0	0	0	0	0	0	0	0	0		Area 9								Area 9	0	0	0	0	0	0
Area 10													0	0	0	0	0	0	0	0	0	0	0		Area 10								Area 10	0	0	0	0	0	0
Area 11													0	0	0	0	0	0	0	0	0	0	0		Area 11								Area 11	0	0	0	0	0	0
Area 12													0	0	0	0	0	0	0	0	0	0	0		Area 12								Area 12	0	0	0	0	0	0
Area 13													0	0	0	0	0	0	0	0	0	0	0		Area 13								Area 13	0	0	0	0	0	0
Rat 8	SDNN	RMSSD	Range	Average HR	Total Power	VLF	LFms2	HFms2	Lf nu	HF nu	LF/HF	1	SDNN	RMSSD	Range	Average HR	Total Power	VLF	LFms2	HFms2	Lf nu	HF nu	LF/HF		Rat 8	Cycle Duration (s)	Max dP/dt (mmHg/s)	Min dP/dt (mmHg/s)	IRP (mmHg/s)	Tau (s)	PTI (mmHg.s)	1	Rat 8	Cycle Duration (s)	Max dP/dt (mmHg/s)	Min dP/dt (mmHg/s)	IRP (mmHg/s)	Tau (s)	PTI (mmHg.s)
Area 1													0	0	0	0	0	0	0	0	0	0	0		Area 1								Area 1	0	0	0	0	0	0
Area 2													0	0	0	0	0	0	0	0	0	0	0		Area 2								Area 2	0	0	0	0	0	0
Area 3													0	0	0	0	0	0	0	0	0	0	0		Area 3								Area 3	0	0	0	0	0	0
Area 4													0	0	0	0	0	0	0	0	0	0	0		Area 4								Area 4	0	0	0	0	0	0
Area 5													0	0	0	0	0	0	0	0	0	0	0		Area 5								Area 5	0	0	0	0	0	0
Area 6													0	0	0	0	0	0	0	0	0	0	0		Area 6								Area 6	0	0	0	0	0	0
Area 7													0	0	0	0	0	0	0	0	0	0	0		Area 7								Area 7	0	0	0	0	0	0
Area 8													0	0	0	0	0	0	0	0	0	0	0		Area 8								Area 8	0	0	0	0	0	0
Area 9													0	0	0	0	0	0	0	0	0	0	0		Area 9								Area 9	0	0	0	0	0	0
Area 10													0	0	0	0	0	0	0	0	0	0	0		Area 10								Area 10	0	0	0	0	0	0
Area 11													0	0	0	0	0	0	0	0	0	0	0		Area 11								Area 11	0	0	0	0	0	0
Area 12													0	0	0	0	0	0	0	0	0	0	0		Area 12								Area 12	0	0	0	0	0	0
Area 13													0	0	0	0	0	0	0	0	0	0	0		Area 13								Area 13	0	0	0	0	0	0
Rat 9	SDNN	RMSSD	Range	Average HR	Total Power	VLF	LFms2	HFms2	Lf nu	HF nu	LF/HF	1	SDNN	RMSSD	Range	Average HR	Total Power	VLF	LFms2	HFms2	Lf nu	HF nu	LF/HF		Rat 9	Cycle Duration (s)	Max dP/dt (mmHg/s)	Min dP/dt (mmHg/s)	IRP (mmHg/s)	Tau (s)	PTI (mmHg.s)	1	Rat 9	Cycle Duration (s)	Max dP/dt (mmHg/s)	Min dP/dt (mmHg/s)	IRP (mmHg/s)	Tau (s)	PTI (mmHg.s)
Area 1													0	0	0	0	0	0	0	0	0	0	0		Area 1								Area 1	0	0	0	0	0	0
Area 2													0	0	0	0	0	0	0	0	0	0	0		Area 2								Area 2	0	0	0	0	0	0
Area 3													0	0	0	0	0	0	0	0	0	0	0		Area 3								Area 3	0	0	0	0	0	0
Area 4													0	0	0	0	0	0	0	0	0	0	0		Area 4								Area 4	0	0	0	0	0	0
Area 5													0	0	0	0	0	0	0	0	0	0	0		Area 5								Area 5	0	0	0	0	0	0
Area 6													0	0	0	0	0	0	0	0	0	0	0		Area 6								Area 6	0	0	0	0	0	0
Area 7													0	0	0	0	0	0	0	0	0	0	0		Area 7								Area 7	0	0	0	0	0	0
Area 8													0	0	0	0	0	0	0	0	0	0	0		Area 8								Area 8	0	0	0	0	0	0
Area 9													0	0	0	0	0	0	0	0	0	0	0		Area 9								Area 9	0	0	0	0	0	0
Area 10													0	0	0	0	0	0	0	0	0	0	0		Area 10								Area 10	0	0	0	0	0	0
Area 11													0	0	0	0	0	0	0	0	0	0	0		Area 11								Area 11	0	0	0	0	0	0
Area 12													0	0	0	0	0	0	0	0	0	0	0		Area 12								Area 12	0	0	0	0	0	0
Area 13													0	0	0	0	0	0	0	0	0	0	0		Area 13								Area 13	0	0	0	0	0	0
Rat 10	SDNN	RMSSD	Range	Average HR	Total Power	VLF	LFms2	HFms2	Lf nu	HF nu	LF/HF	1	SDNN	RMSSD	Range	Average HR	Total Power	VLF	LFms2	HFms2	Lf nu	HF nu	LF/HF		Rat 10	Cycle Duration (s)	Max dP/dt (mmHg/s)	Min dP/dt (mmHg/s)	IRP (mmHg/s)	Tau (s)	PTI (mmHg.s)	1	Rat 10	Cycle Duration (s)	Max dP/dt (mmHg/s)	Min dP/dt (mmHg/s)	IRP (mmHg/s)	Tau (s)	PTI (mmHg.s)
Area 1													0	0	0	0	0	0	0	0	0	0	0		Area 1								Area 1	0	0	0	0	0	0
Area 2													0	0	0	0	0	0	0	0	0	0	0		Area 2								Area 2	0	0	0	0	0	0
Area 3													0	0	0	0	0	0	0	0	0	0	0		Area 3								Area 3	0	0	0	0	0	0
Area 4													0	0	0	0	0	0	0	0	0	0	0		Area 4								Area 4	0	0	0	0	0	0
Area 5													0	0	0	0	0	0	0	0	0	0	0		Area 5								Area 5	0	0	0	0	0	0
Area 6													0	0	0	0	0	0	0	0	0	0	0		Area 6								Area 6	0	0	0	0	0	0
Area 7													0	0	0	0	0	0	0	0	0	0	0		Area 7								Area 7	0	0	0	0	0	0
Area 8													0	0	0	0	0	0	0	0	0	0	0		Area 8								Area 8	0	0	0	0	0	0
Area 9													0	0	0	0	0	0	0	0	0	0	0		Area 9								Area 9	0	0	0	0	0	0
Area 10													0	0	0	0	0	0	0	0	0	0	0		Area 10								Area 10	0	0	0	0	0	0
Area 11													0	0	0	0	0	0	0	0	0	0	0		Area 11								Area 11	0	0	0	0	0	0
Area 12													0	0	0	0	0	0	0	0	0	0	0		Area 12								Area 12	0	0	0	0	0	0
Area 13													0	0	0	0	0	0	0	0	0	0	0		Area 13								Area 13	0	0	0	0	0	0
MEAN1													0	0	0	0	0	0	0	0	0	0	0		MEAN1	#DIV/0!	#DIV/0!	#DIV/0!	#DIV/0!	#DIV/0!	#DIV/0!		MEAN1	0	0	0	0	0	0
SEM1													0	0	0	0	0	0	0	0	0	0	0		SEM	#DIV/0!	#DIV/0!	#DIV/0!	#DIV/0!	#DIV/0!	#DIV/0!		SEM	0	0	0	0	0	0
MEAN2													0	0	0	0	0	0	0	0	0	0	0		MEAN2	#DIV/0!	#DIV/0!	#DIV/0!	#DIV/0!	#DIV/0!	#DIV/0!		MEAN2	0	0	0	0	0	0
SEM2													0	0	0	0	0	0	0	0	0	0	0		SEM	#DIV/0!	#DIV/0!	#DIV/0!	#DIV/0!	#DIV/0!	#DIV/0!		SEM	0	0	0	0	0	0
MEAN3													0	0	0	0	0	0	0	0	0	0	0		MEAN3	#DIV/0!	#DIV/0!	#DIV/0!	#DIV/0!	#DIV/0!	#DIV/0!		MEAN3	0	0	0	0	0	0
SEM3													0	0	0	0	0	0	0	0	0	0	0		SEM	#DIV/0!	#DIV/0!	#DIV/0!	#DIV/0!	#DIV/0!	#DIV/0!		SEM	0	0	0	0	0	0
MEAN4													0	0	0	0	0	0	0	0	0	0	0		MEAN4	#DIV/0!	#DIV/0!	#DIV/0!	#DIV/0!	#DIV/0!	#DIV/0!		MEAN4	0	0	0	0	0	0
SEM4													0	0	0	0	0	0	0	0	0	0	0		SEM	#DIV/0!	#DIV/0!	#DIV/0!	#DIV/0!	#DIV/0!	#DIV/0!		SEM	0	0	0	0	0	0
MEAN5													0	0	0	0	0	0	0	0	0	0	0		MEAN5	#DIV/0!	#DIV/0!	#DIV/0!	#DIV/0!	#DIV/0!	#DIV/0!		MEAN5	0	0	0	0	0	0
SEM5													0	0	0	0	0	0	0	0	0	0	0		SEM	#DIV/0!	#DIV/0!	#DIV/0!	#DIV/0!	#DIV/0!	#DIV/0!		SEM	0	0	0	0	0	0
MEAN6													0	0	0	0	0	0	0	0	0	0	0		MEAN6	#DIV/0!	#DIV/0!	#DIV/0!	#DIV/0!	#DIV/0!	#DIV/0!		MEAN6	0	0	0	0	0	0
SEM6													0	0	0	0	0	0	0	0	0	0	0		SEM	#DIV/0!	#DIV/0!	#DIV/0!	#DIV/0!	#DIV/0!	#DIV/0!		SEM	0	0	0	0	0	0
MEAN7													0	0	0	0	0	0	0	0	0	0	0		MEAN7	#DIV/0!	#DIV/0!	#DIV/0!	#DIV/0!	#DIV/0!	#DIV/0!		MEAN7	0	0	0	0	0	0
SEM7													0	0	0	0	0	0	0	0	0	0	0		SEM	#DIV/0!	#DIV/0!	#DIV/0!	#DIV/0!	#DIV/0!	#DIV/0!		SEM	0	0	0	0	0	0
MEAN8													0	0	0	0	0	0	0	0	0	0	0		MEAN8	#DIV/0!	#DIV/0!	#DIV/0!	#DIV/0!	#DIV/0!	#DIV/0!		MEAN8	0	0	0	0	0	0
SEM8													0	0	0	0	0	0	0	0	0	0	0		SEM	#DIV/0!	#DIV/0!	#DIV/0!	#DIV/0!	#DIV/0!	#DIV/0!		SEM	0	0	0	0	0	0
MEAN9													0	0	0	0	0	0	0	0	0	0	0		MEAN9	#DIV/0!	#DIV/0!	#DIV/0!	#DIV/0!	#DIV/0!	#DIV/0!		MEAN9	0	0	0	0	0	0
SEM9													0	0	0	0	0	0	0	0	0	0	0		SEM	#DIV/0!	#DIV/0!	#DIV/0!	#DIV/0!	#DIV/0!	#DIV/0!		SEM	0	0	0	0	0	0
MEAN10													0	0	0	0	0	0	0	0	0	0	0		MEAN10	#DIV/0!	#DIV/0!	#DIV/0!	#DIV/0!	#DIV/0!	#DIV/0!		MEAN10	0	0	0	0	0	0
SEM10													0	0	0	0	0	0	0	0	0	0	0		SEM	#DIV/0!	#DIV/0!	#DIV/0!	#DIV/0!	#DIV/0!	#DIV/0!		SEM	0	0	0	0	0	0
MEAN11													0	0	0	0	0	0	0	0	0	0	0		MEAN11	#DIV/0!	#DIV/0!	#DIV/0!	#DIV/0!	#DIV/0!	#DIV/0!		MEAN11	0	0	0	0	0	0
SEM11													0	0	0	0	0	0	0	0	0	0	0		SEM	#DIV/0!	#DIV/0!	#DIV/0!	#DIV/0!	#DIV/0!	#DIV/0!		SEM	0	0	0	0	0	0
MEAN12													0	0	0	0	0	0	0	0	0	0	0		MEAN12	#DIV/0!	#DIV/0!	#DIV/0!	#DIV/0!	#DIV/0!	#DIV/0!		MEAN12	0	0	0	0	0	0
SEM12													0	0	0	0	0	0	0	0	0	0	0		SEM	#DIV/0!	#DIV/0!	#DIV/0!	#DIV/0!	#DIV/0!	#DIV/0!		SEM	0	0	0	0	0	0
MEAN13													0	0	0	0	0	0	0	0	0	0	0		MEAN13	#DIV/0!	#DIV/0!	#DIV/0!	#DIV/0!	#DIV/0!	#DIV/0!		MEAN13	0	0	0	0	0	0
SEM13													0	0	0	0	0	0	0	0	0	0	0		SEM	#DIV/0!	#DIV/0!	#DIV/0!	#DIV/0!	#DIV/0!	#DIV/0!		SEM	0	0	0	0	0	0
													SDNN	RMSSD	Range	Average HR	Total Power	VLF	LFms2	HFms2	Lf nu	HF nu	LF/HF											Cycle Duration (s)	Max dP/dt (mmHg/s)	Min dP/dt (mmHg/s)	IRP (mmHg/s)	Tau (s)	PTI (mmHg.s)
												MEAN1	0	0	0	0	0	0	0	0	0	0	0										MEAN1	0	0	0	0	0	0
												MEAN2	0	0	0	0	0	0	0	0	0	0	0										MEAN2	0	0	0	0	0	0
												MEAN3	0	0	0	0	0	0	0	0	0	0	0										MEAN3	0	0	0	0	0	0
												MEAN4	0	0	0	0	0	0	0	0	0	0	0										MEAN4	0	0	0	0	0	0
												MEAN5	0	0	0	0	0	0	0	0	0	0	0										MEAN5	0	0	0	0	0	0
												MEAN6	0	0	0	0	0	0	0	0	0	0	0										MEAN6	0	0	0	0	0	0
												MEAN7	0	0	0	0	0	0	0	0	0	0	0										MEAN7	0	0	0	0	0	0
												MEAN8	0	0	0	0	0	0	0	0	0	0	0										MEAN8	0	0	0	0	0	0
												MEAN9	0	0	0	0	0	0	0	0	0	0	0										MEAN9	0	0	0	0	0	0
												MEAN10	0	0	0	0	0	0	0	0	0	0	0										MEAN10	0	0	0	0	0	0
												MEAN11	0	0	0	0	0	0	0	0	0	0	0										MEAN11	0	0	0	0	0	0
												MEAN12	0	0	0	0	0	0	0	0	0	0	0										MEAN12	0	0	0	0	0	0
												MEAN13	0	0	0	0	0	0	0	0	0	0	0										MEAN13	0	0	0	0	0	0
													SDNN	RMSSD	Range	Average HR	Total Power	VLF	LFms2	HFms2	Lf nu	HF nu	LF/HF											Cycle Duration (s)	Max dP/dt (mmHg/s)	Min dP/dt (mmHg/s)	IRP (mmHg/s)	Tau (s)	PTI (mmHg.s)
												SEM1	0	0	0	0	0	0	0	0	0	0	0										SEM 1	0	0	0	0	0	0
												SEM2	0	0	0	0	0	0	0	0	0	0	0										SEM 2	0	0	0	0	0	0
												SEM3	0	0	0	0	0	0	0	0	0	0	0										SEM 3	0	0	0	0	0	0
												SEM4	0	0	0	0	0	0	0	0	0	0	0										SEM 4	0	0	0	0	0	0
												SEM5	0	0	0	0	0	0	0	0	0	0	0										SEM 5	0	0	0	0	0	0
												SEM6	0	0	0	0	0	0	0	0	0	0	0										SEM 6	0	0	0	0	0	0
												SEM7	0	0	0	0	0	0	0	0	0	0	0										SEM 7	0	0	0	0	0	0
												SEM8	0	0	0	0	0	0	0	0	0	0	0										SEM 8	0	0	0	0	0	0
												SEM9	0	0	0	0	0	0	0	0	0	0	0										SEM 9	0	0	0	0	0	0
												SEM10	0	0	0	0	0	0	0	0	0	0	0										SEM 10	0	0	0	0	0	0
												SEM11	0	0	0	0	0	0	0	0	0	0	0										SEM 11	0	0	0	0	0	0
												SEM12	0	0	0	0	0	0	0	0	0	0	0										SEM 12	0	0	0	0	0	0
												SEM13	0	0	0	0	0	0	0	0	0	0	0										SEM 13	0	0	0	0	0	0
													SDNN	RMSSD	Range	Average HR	Total Power	VLF	LFms2	HFms2	Lf nu	HF nu	LF/HF											Cycle Duration (s)	Max dP/dt (mmHg/s)	Min dP/dt (mmHg/s)	IRP (mmHg/s)	Tau (s)	PTI (mmHg.s)
												SDEV 1	0	0	0	0	0	0	0	0	0	0	0										SDEV 1	0	0	0	0	0	0
												SDEV 2	0	0	0	0	0	0	0	0	0	0	0										SDEV 2	0	0	0	0	0	0
												SDEV 3	0	0	0	0	0	0	0	0	0	0	0										SDEV 3	0	0	0	0	0	0
												SDEV 4	0	0	0	0	0	0	0	0	0	0	0										SDEV 4	0	0	0	0	0	0
												SDEV 5	0	0	0	0	0	0	0	0	0	0	0										SDEV 5	0	0	0	0	0	0
												SDEV 6	0	0	0	0	0	0	0	0	0	0	0										SDEV 6	0	0	0	0	0	0
												SDEV 7	0	0	0	0	0	0	0	0	0	0	0										SDEV 7	0	0	0	0	0	0
												SDEV 8	0	0	0	0	0	0	0	0	0	0	0										SDEV 8	0	0	0	0	0	0
												SDEV 9	0	0	0	0	0	0	0	0	0	0	0										SDEV 9	0	0	0	0	0	0
												SDEV 10	0	0	0	0	0	0	0	0	0	0	0										SDEV 10	0	0	0	0	0	0
												SDEV 11	0	0	0	0	0	0	0	0	0	0	0										SDEV 11	0	0	0	0	0	0
												SDEV 12	0	0	0	0	0	0	0	0	0	0	0										SDEV 12	0	0	0	0	0	0
												SDEV 13	0	0	0	0	0	0	0	0	0	0	0										SDEV 13	0	0	0	0	0	0

## Sheet: Baseline
PD-MECA-NIC	SDNN	RMSSD	Range	Average HR	Total Power	VLF	LFms2	HFms2	Lf nu	HF nu	LF/HF		PD-MECA-NIC	Cycle Duration (s)	Max dP/dt (mmHg/s)	Min dP/dt (mmHg/s)	IRP (mmHg/s)	Tau (s)	PTI (mmHg.s)
rat 1	2.452	3.8614	16.6639	411.894	5.8287	0.4965	0.0891	4.5599	1.6707	85.517	0.0195		rat 1	0.147956	2035.23	-969.043	-481.814	0.0692464	7.27704
rat 2	4.2871	4.3695	23.6236	348.463	10.8403	3.1335	0.5855	7.1213	7.5973	92.4027	0.0822		rat 2	0.173069	1618.74	-840.019	-332.429	0.0973756	6.85947
rat 3	2.823	3.449	13.9469	408.785	7.7429	1.9057	1.374	4.276	23.5379	73.2543	0.3213		rat 3	0.1453	2230.03	-1269.83	-336.951	0.0449414	5.85693
rat 4	4.8548	6.9054	28.291	403.424	27.595	7.5914	1.4583	16.989	7.2901	84.9295	0.0858		rat 4	0.148558	1656.97	-810.613	-442.481	0.0818553	6.47397
rat 5	3.8699	3.5477	19.3294	334.702	11.1191	6.0777	0.3397	4.7017	6.7389	93.2611	0.0723		rat 5	0.180044	2514.94	-925.459	-252.433	0.192284	7.59413
rat 6	3.125	4.9516	18.2851	374.795	8.5556	1.1653	0.1821	6.7283	2.4638	91.0427	0.0271		rat 6	0.161735	1543.38	-664.033	-368.936	0.55528	7.3391
rat 7	3.7913	5.7625	23.9	360.927	11.0754	1.8818	0.399	8.7799	4.3404	95.5011	0.0454		rat 7	0.169856	1321.81	-557.173	-412.035	0.18799	9.36086
rat 8	3.8817	3.6776	18.8072	366.092	10.3852	5.5306	0.3288	4.4379	6.774	91.4162	0.0741		rat 8	0.157309	2153.43	-971.756	-449.28	0.270966	9.45793
MEAN	3.60044	4.69244	20.5771	377.57	11.6428	3.47281	0.594562	7.19925	7.55164	88.4156	0.0909625		MEAN	0.160478	1884.32	-875.991	-384.545	0.187492	7.52743
SDEV	0.846889	1.27547	4.93136	31.066	6.71712	2.59857	0.528217	4.27518	6.84189	7.13047	0.0964015		SDEV	0.0129294	408.354	216.308	76.01	0.167265	1.28382
SEM	0.320094	0.482081	1.86388	11.7418	2.37486	0.918734	0.186753	1.5115	2.41897	2.521	0.0340831		SEM	0.00457124	144.375	76.4766	26.8736	0.0591369	0.4539
SP-MECA-NIC	SDNN	RMSSD	Range	Average HR	Total Power	VLF	LFms2	HFms2	Lf nu	HF nu	LF/HF		SP-MECA-NIC	Cycle Duration (s)	Max dP/dt (mmHg/s)	Min dP/dt (mmHg/s)	IRP (mmHg/s)	Tau (s)	PTI (mmHg.s)
rat 1	4.9258	7.3149	28.8723	323.579	17.4942	2.9081	0.3739	14.2121	2.5636	97.4364	0.0263		rat 1	0.185501	1454.21	-641.838	-351.899	0.138865	8.72136
rat 2	2.4025	3.4246	13.2949	338.893	4.8782	0.8689	0.2381	3.7713	5.9385	94.0615	0.0631		rat 2	0.16937	2116.01	-1004.88	-377.87	0.0883444	7.74619
rat 3	3.9753	5.2447	27.4846	372.996	12.1026	1.8888	0.97	9.1738	9.4973	89.8173	0.1057		rat 3	0.158401	2205.83	-1014	-412.544	0.0945708	7.08546
rat 4	4.4196	6.6952	23.976	347.463	18.6832	1.9968	1.2833	15.4031	7.6906	92.3094	0.0833		rat 4	0.168477	1360.17	-486.871	-340.842	0.982715	8.10086
rat 5	4.2947	6.0885	22.4362	385.152	17.0279	4.3856	1.3199	11.0852	10.4402	87.6827	0.1191		rat 5	0.159568	3025.83	-1278.35	-397.301	0.10045	7.63305
rat 6	2.5033	3.5186	16.4763	416.061	5.738	1.2417	0.2681	3.9971	5.9623	88.8976	0.0671		rat 6	0.156472	1727.82	-821.075	-437.126	0.12027	6.45225
rat 7	1.5245	2.2808	10.3222	380.679	2.9968	0.8938	0.2104	1.6126	10.0056	76.6759	0.1305		rat 7	0.173587	1418.5	-657.587	-295.498	0.122017	6.50232
rat 8	3.067	3.8628	17.2743	332.93	6.6567	2.2668	0.1642	4.2258	3.7395	96.2605	0.0388		rat 8	0.180557	2928.95	-1088.37	-284.263	0.172854	7.26617
MEAN	3.38909	4.80376	20.0171	362.219	10.6972	2.05631	0.603488	7.93513	6.9797	90.3927	0.0792375		MEAN	0.168992	2029.66	-874.121	-362.168	0.227511	7.43846
SDEV	1.19078	1.79415	6.70759	31.6104	6.39313	1.17425	0.500845	5.25367	2.93001	6.53824	0.0373763		SDEV	0.0105935	663.707	267.151	54.3949	0.30636	0.776478
SEM	0.421003	0.634328	2.37149	11.176	2.26031	0.415159	0.177075	1.85745	1.03592	2.31162	0.0132145		SEM	0.00374535	234.656	94.452	19.2315	0.108314	0.274527
Wortmannin-mecanic	SDNN	RMSSD	Range	Average HR	Total Power	VLF	LFms2	HFms2	Lf nu	HF nu	LF/HF		Wortmannin-mecanic	Cycle Duration (s)	Max dP/dt (mmHg/s)	Min dP/dt (mmHg/s)	IRP (mmHg/s)	Tau (s)	PTI (mmHg.s)
rat 1	4.075	4.2432	23.7818	371.781	11.0158	4.3072	0.876	5.7394	13.0577	85.5538	0.1526		rat 1	0.159961	1566.28	-704.662	-416.427	0.133336	6.45763
rat 2	3.2205	3.6446	21.6069	401.039	10.1328	3.3074	0.7759	5.5697	11.3674	81.6026	0.1393		rat 2	0.149867	2174.27	-1153.76	-372.291	0.0694963	6.52593
rat 3	3.5629	4.9343	24.0139	378.686	11.5028	1.5873	0.7603	9.0509	7.668	91.2801	0.084		rat 3	0.152772	3377.1	-1563.79	-362.061	0.126974	7.5194
rat 4	4.9749	7.6076	29.7806	384.471	25.2081	8.8075	0.6244	14.7666	3.8072	90.0366	0.0423		rat 4	0.162033	1375.96	-767.981	-391.48	0.10055	6.53569
rat 5	3.5291	5.121	23.7538	320.451	14.0882	4.7748	0.6678	8.6455	7.1705	92.8295	0.0772		rat 5	0.187107	1418.08	-600.339	-325.303	0.126609	6.66435
rat 6	1.7049	1.3746	8.6967	452.693	2.7981	1.8053	0.03	0.8677	3.0191	87.4009	0.0345		rat 6	0.132575	1439.31	-623.723	-372.251	0.082865	5.44357
rat 7	4.0033	5.8653	24.2683	379.253	14.2866	2.4105	0.4942	11.187	4.1613	94.1974	0.0442		rat 7	0.160492	2240.96	-997.728	-371.192	0.158872	7.2444
MEAN	3.58151	4.68437	22.2717	384.053	12.7189	3.85714	0.604086	7.97526	7.17874	88.9858	0.0820143		MEAN	0.15783	1941.71	-915.998	-373.001	0.1141	6.62728
SDEV	1.0015	1.93319	6.48851	39.2596	6.70575	2.49359	0.281064	4.45995	3.87559	4.41786	0.0475322		SDEV	0.0163974	729.337	349.877	27.7681	0.0312129	0.661652
SEM	0.354085	0.683485	2.29404	13.8804	2.37084	0.881617	0.0993711	1.57683	1.37023	1.56195	0.0168052		SEM	0.00579735	257.86	123.7	9.81751	0.0110354	0.233929
infliximab-mecanic	SDNN	RMSSD	Range	Average HR	Total Power	VLF	LFms2	HFms2	Lf nu	HF nu	LF/HF		infliximab-mecanic	Cycle Duration (s)	Max dP/dt (mmHg/s)	Min dP/dt (mmHg/s)	IRP (mmHg/s)	Tau (s)	PTI (mmHg.s)
rat 1	2.2011	2.3066	10.8715	455.74	5.7811	4.2267	0.0448	0.9763	2.8826	62.8081	0.0459		rat 1	0.131732	2607.55	-1435.35	-593.558	0.0434289	7.41466
rat 2	3.5395	5.1982	19.1009	432.758	12.6401	1.4847	0.5772	8.2437	5.1746	73.8987	0.07		rat 2	0.140423	2148.69	-1042.38	-397.996	0.0549876	5.17646
rat 3	3.569	4.1618	27.708	366.096	7.4713	1.9227	0.4807	5.0547	8.6634	91.0986	0.0951		rat 3	0.166709	2697.37	-1455.28	-365.563	0.0686408	9.22291
rat 4	3.0445	4.3241	14.6344	350.935	9.7909	1.777	0.9724	7.0414	12.1339	87.8661	0.1381		rat 4	0.186255	1624.9	-671.913	-378.198	0.898231	9.3421
rat 5	3.348	4.873	21.0624	347.192	8.2156	1.6933	0.3444	6.1778	5.2806	94.7194	0.0557		rat 5	0.17901	2077.42	-789.37	-370.187	0.118737	7.62255
rat 6	4.607	5.6961	32.7305	338.203	22.0848	10.4554	1.2759	10.3535	10.9714	89.0286	0.1232		rat 6	0.180164	2707.71	-1106.62	-350.304	0.234443	8.54783
rat 7	4.031	4.8853	40.7169	429.09	13.7965	5.3526	0.6859	7.0058	8.1225	82.969	0.0979		rat 7	0.165043	1779.43	-871.352	-390.144	0.0882229	6.70985
rat 8	1.8566	2.0921	10.8395	406.325	2.6932	0.8334	0.1287	1.4457	6.9217	77.7356	0.089		rat 8	0.147604	2409.81	-1272.52	-439.225	0.0869266	6.48926
MEAN	3.27459	4.19215	22.208	390.792	10.3092	3.46822	0.56375	5.78736	7.51884	82.5155	0.0893625		MEAN	0.162117	2256.61	-1080.6	-410.647	0.199202	7.5657
SDEV	0.904413	1.32027	10.7546	45.595	5.94585	3.21209	0.41453	3.22105	3.09954	10.5515	0.0316754		SDEV	0.0200993	416.603	292.972	78.5742	0.288689	1.43886
SEM	0.319758	0.466787	3.80234	16.1203	2.10217	1.13565	0.146558	1.13881	1.09585	3.73052	0.0111989		SEM	0.00710616	147.291	103.581	27.7802	0.102067	0.508714
	SDNN			RMSSD			Range			average HR			total power
	MEAN	SDEV	SEM	MEAN	SDEV	SEM	MEAN	SDEV	SEM	MEAN	SDEV	SEM	MEAN	SDEV	SEM
PD-MECA-NIC	3.60044	0.846889	0.320094	4.69244	1.27547	0.482081	20.5771	4.93136	1.86388	377.57	31.066	11.7418	11.6428	6.71712	2.37486
SP-MECA-NIC	3.38909	1.19078	0.421003	4.80376	1.79415	0.634328	20.0171	6.70759	2.37149	362.219	31.6104	11.176	10.6972	6.39313	2.26031
Wortmannin-mecanic	3.58151	1.0015	0.354085	4.68437	1.93319	0.683485	22.2717	6.48851	2.29404	384.053	39.2596	13.8804	12.7189	6.70575	2.37084
infliximab-meca-nic	3.27459	0.904413	0.319758	4.19215	1.32027	0.466787	22.208	10.7546	3.80234	390.792	45.595	16.1203	10.3092	5.94585	2.10217
	VLF			LFms2			HFms2			Lfnu			Hfnu			LF/HF
	MEAN	SDV	SEM	MEAN	SDEV	SEM	MEAN	SDEV	SEM	MEAN	SDEV	SEM	MEAN	SDEV	SEM	MEAN	SDEV	SEM
PD-MECA-NIC	3.47281	2.59857	0.918734	0.594562	0.528217	0.186753	7.19925	4.27518	1.5115	7.55164	6.84189	2.41897	88.4156	7.13047	2.521	0.0909625	0.0964015	0.0340831
SP-MECA-NIC	2.05631	1.17425	0.415159	0.603488	0.500845	0.177075	7.93513	5.25367	1.85745	6.9797	2.93001	1.03592	90.3927	6.53824	2.31162	0.0792375	0.0373763	0.0132145
Wortmannin-mecanic	3.85714	2.49359	0.881617	0.604086	0.281064	0.0993711	7.97526	4.45995	1.57683	7.17874	3.87559	1.37023	88.9858	4.41786	1.56195	0.0820143	0.0475322	0.0168052
infliximab-meca-nic	3.46822	3.21209	1.13565	0.56375	0.41453	0.146558	5.78736	3.22105	1.13881	7.51884	3.09954	1.09585	82.5155	10.5515	3.73052	0.0893625	0.0316754	0.0111989
							Cycle duration			max dP/dt			Min dP/dt			IRP			Tau			PTI
							MEAN	SDEV	SEM	MEAN	SDEV	SEM	MEAN	SDEV	SEM	MEAN	SDEV	SEM	MEAN	SDEV	SEM	MEAN	SDEV	SEM
PD-MECA-NIC							0.160478	0.0129294	0.00457124	1884.32	408.354	144.375	-875.991	216.308	76.4766	-384.545	76.01	26.8736	0.187492	0.167265	0.0591369	7.52743	1.28382	0.4539
SP-MECA-NIC							0.168992	0.0105935	0.00374535	2029.66	663.707	234.656	-874.121	267.151	94.452	-362.168	54.3949	19.2315	0.227511	0.30636	0.108314	7.43846	0.776478	0.274527
Wortmannin-mecanic							0.15783	0.0163974	0.00579735	1941.71	729.337	257.86	-915.998	349.877	123.7	-373.001	27.7681	9.81751	0.1141	0.0312129	0.0110354	6.62728	0.661652	0.233929
infliximab-meca-nic							0.162117	0.0200993	0.00710616	2256.61	416.603	147.291	-1080.6	292.972	103.581	-410.647	78.5742	27.7802	0.199202	0.288689	0.102067	7.5657	1.43886	0.508714

## Sheet: SP
Rat 1 (28.2.2022.ch 1)	SDNN	RMSSD	Range	Average HR	Total Power	VLF	LFms2	HFms2	Lf nu	HF nu	LF/HF	1	SDNN	RMSSD	Range	Average HR	Total Power	VLF	LFms2	HFms2	Lf nu	HF nu	LF/HF		Rat 1	Cycle Duration (s)	Max dP/dt (mmHg/s)	Min dP/dt (mmHg/s)	IRP (mmHg/s)	Tau (s)	PTI (mmHg.s)		Rat 1	Cycle Duration (s)	Max dP/dt (mmHg/s)	Min dP/dt (mmHg/s)	IRP (mmHg/s)	Tau (s)	PTI (mmHg.s)
Area 1	4.9258	7.3149	28.8723	323.579	17.4942	2.9081	0.3739	14.2121	2.5636	97.4364	0.0263		4.9258	7.3149	28.8723	323.579	17.4942	2.9081	0.3739	14.2121	2.5636	97.4364	0.0263		Area 1	0.185501	1454.21	-641.838	-351.899	0.138865	8.72136	1	Area 1	0.185501	1454.21	-641.838	-351.899	0.138865	8.72136
Area 2	6.1466	8.7373	56.9921	306.627	36.5219	10.0896	1.5763	24.8559	5.9637	94.0363	0.0634		6.1466	8.7373	56.9921	306.627	36.5219	10.0896	1.5763	24.8559	5.9637	94.0363	0.0634		Area 2	0.195378	2203.56	-829.042	-327.409	0.128581	8.43811		Area 2	0.195378	2203.56	-829.042	-327.409	0.128581	8.43811
Area 3	5.7155	9.0108	30.3139	309.28	30.5548	6.6271	1.0483	22.8794	4.3811	95.6189	0.0458		5.7155	9.0108	30.3139	309.28	30.5548	6.6271	1.0483	22.8794	4.3811	95.6189	0.0458		Area 3	0.193274	1570.39	-609.477	-318.438	0.19597	8.13193		Area 3	0.193274	1570.39	-609.477	-318.438	0.19597	8.13193
Area 4	9.0233	13.9435	37.325	312.932	96.7097	16.1713	3.8246	76.7139	4.7488	95.2512	0.0499		9.0233	13.9435	37.325	312.932	96.7097	16.1713	3.8246	76.7139	4.7488	95.2512	0.0499		Area 4	0.191869	1901.21	-829.271	-322.928	0.132381	8.08974		Area 4	0.191869	1901.21	-829.271	-322.928	0.132381	8.08974
Area 5	9.9837	13.5194	47.1507	315.558	98.2883	22.5716	4.5743	71.1424	6.0413	93.9587	0.0643		9.9837	13.5194	47.1507	315.558	98.2883	22.5716	4.5743	71.1424	6.0413	93.9587	0.0643		Area 5	0.188173	1549.65	-695.148	-321.559	0.611135	8.73705		Area 5	0.188173	1549.65	-695.148	-321.559	0.611135	8.73705
Area 6	4.7627	6.2794	28.1514	312.43	21.6166	6.1051	1.0133	14.4982	6.5323	93.4677	0.0699		4.7627	6.2794	28.1514	312.43	21.6166	6.1051	1.0133	14.4982	6.5323	93.4677	0.0699		Area 6	0.185832	1532.62	-602.448	-329.773	0.187282	8.21243		Area 6	0.185832	1532.62	-602.448	-329.773	0.187282	8.21243
Area 7	7.0936	7.8022	41.4537	320.778	34.1646	10.7169	2.1152	21.3325	9.021	90.979	0.0992		7.0936	7.8022	41.4537	320.778	34.1646	10.7169	2.1152	21.3325	9.021	90.979	0.0992		Area 7	0.187341	2595.46	-986.54	-338.126	0.123829	8.34666		Area 7	0.187341	2595.46	-986.54	-338.126	0.123829	8.34666
Area 8	6.8539	7.1005	36.6485	332.504	47.4266	30.5861	2.0764	14.7642	12.3296	87.6704	0.1406		6.8539	7.1005	36.6485	332.504	47.4266	30.5861	2.0764	14.7642	12.3296	87.6704	0.1406		Area 8	0.179764	2090.43	-872.369	-329.096	0.118165	7.72659		Area 8	0.179764	2090.43	-872.369	-329.096	0.118165	7.72659
Area 9	7.3636	6.9126	31.542	342.131	39.0655	24.3313	1.261	13.4732	8.5581	91.4419	0.0936		7.3636	6.9126	31.542	342.131	39.0655	24.3313	1.261	13.4732	8.5581	91.4419	0.0936		Area 9	0.177071	1989.71	-847.762	-338.48	0.111189	7.68383		Area 9	0.177071	1989.71	-847.762	-338.48	0.111189	7.68383
Area 10	7.3102	10.0218	46.668	332.093	54.1974	5.9616	3.6388	44.5969	7.5438	92.4562	0.0816		7.3102	10.0218	46.668	332.093	54.1974	5.9616	3.6388	44.5969	7.5438	92.4562	0.0816		Area 10	0.166128	2594.62	-1113.89	-386.79	0.110666	7.66504		Area 10	0.166128	2594.62	-1113.89	-386.79	0.110666	7.66504
Area 11	5.4893	6.9166	37.8754	338.217	37.8678	12.0089	3.2477	22.6111	12.5595	87.4405	0.1436		5.4893	6.9166	37.8754	338.217	37.8678	12.0089	3.2477	22.6111	12.5595	87.4405	0.1436		Area 11	0.177235	2069.45	-865.204	-340.061	0.117207	7.69843		Area 11	0.177235	2069.45	-865.204	-340.061	0.117207	7.69843
Area 12	7.1048	8.748	36.0841	358.267	56.5442	21.1773	2.0699	33.2971	5.8526	94.1474	0.0622		7.1048	8.748	36.0841	358.267	56.5442	21.1773	2.0699	33.2971	5.8526	94.1474	0.0622		Area 12	0.170059	2538.56	-1137.37	-375.509	0.0880392	8.09325		Area 12	0.170059	2538.56	-1137.37	-375.509	0.0880392	8.09325
Area 13	5.4154	5.7638	27.6481	354.215	38.8377	26.0094	1.1266	11.7018	8.7818	91.2182	0.0963		5.4154	5.7638	27.6481	354.215	38.8377	26.0094	1.1266	11.7018	8.7818	91.2182	0.0963		Area 13	0.16937	2116.01	-1004.88	-377.87	0.0883444	7.74619		Area 13	0.16937	2116.01	-1004.88	-377.87	0.0883444	7.74619
Rat 2 (28.2.2022.ch 2)	SDNN	RMSSD	Range	Average HR	Total Power	VLF	LFms2	HFms2	Lf nu	HF nu	LF/HF	1	SDNN	RMSSD	Range	Average HR	Total Power	VLF	LFms2	HFms2	Lf nu	HF nu	LF/HF		Rat 2	Cycle Duration (s)	Max dP/dt (mmHg/s)	Min dP/dt (mmHg/s)	IRP (mmHg/s)	Tau (s)	PTI (mmHg.s)	1	Rat 2	Cycle Duration (s)	Max dP/dt (mmHg/s)	Min dP/dt (mmHg/s)	IRP (mmHg/s)	Tau (s)	PTI (mmHg.s)
Area 1	2.4025	3.4246	13.2949	338.893	4.8782	0.8689	0.2381	3.7713	5.9385	94.0615	0.0631		2.4025	3.4246	13.2949	338.893	4.8782	0.8689	0.2381	3.7713	5.9385	94.0615	0.0631		Area 1	0.16937	2116.01	-1004.88	-377.87	0.0883444	7.74619		Area 1	0.16937	2116.01	-1004.88	-377.87	0.0883444	7.74619
Area 2	4.2063	4.9563	27.3923	337.875	11.3866	4.8845	0.9779	5.5242	15.0401	84.9599	0.177		4.2063	4.9563	27.3923	337.875	11.3866	4.8845	0.9779	5.5242	15.0401	84.9599	0.177		Area 2	0.179755	1966.39	-809.409	-368.231	0.0982544	7.10702		Area 2	0.179755	1966.39	-809.409	-368.231	0.0982544	7.10702
Area 3	2.8587	4.5208	19.3526	361.812	9.4044	1.3113	0.2684	7.8178	3.3162	96.5982	0.0343		2.8587	4.5208	19.3526	361.812	9.4044	1.3113	0.2684	7.8178	3.3162	96.5982	0.0343		Area 3	0.177406	2256.06	-831.544	-371.948	0.182194	6.92334		Area 3	0.177406	2256.06	-831.544	-371.948	0.182194	6.92334
Area 4	2.0512	3.0422	15.6461	378.138	3.9997	0.5988	0.1953	3.1643	5.7437	93.0441	0.0617		2.0512	3.0422	15.6461	378.138	3.9997	0.5988	0.1953	3.1643	5.7437	93.0441	0.0617		Area 4	0.165797	1853.56	-700.67	-413.783	0.144166	6.44279		Area 4	0.165797	1853.56	-700.67	-413.783	0.144166	6.44279
Area 5	3.9334	3.4703	34.8828	372.551	10.1094	6.2273	0.2105	3.5266	5.4214	90.8438	0.0597		3.9334	3.4703	34.8828	372.551	10.1094	6.2273	0.2105	3.5266	5.4214	90.8438	0.0597		Area 5	0.158811	2651.89	-1159.57	-388.168	0.11201	6.17559		Area 5	0.158811	2651.89	-1159.57	-388.168	0.11201	6.17559
Area 6	2.2937	2.9663	13.8494	382.887	5.211	2.3006	0.1165	2.7634	4.0035	94.9486	0.0422		2.2937	2.9663	13.8494	382.887	5.211	2.3006	0.1165	2.7634	4.0035	94.9486	0.0422		Area 6	0.161791	2343.08	-1003.46	-374.195	0.0975847	6.29296		Area 6	0.161791	2343.08	-1003.46	-374.195	0.0975847	6.29296
Area 7	2.5401	2.7375	12.581	383.443	5.4867	2.3395	0.1945	2.9292	6.1802	93.0734	0.0664		2.5401	2.7375	12.581	383.443	5.4867	2.3395	0.1945	2.9292	6.1802	93.0734	0.0664		Area 7	0.156613	2288.05	-950.06	-439.376	0.0854422	6.53181		Area 7	0.156613	2288.05	-950.06	-439.376	0.0854422	6.53181
Area 8	2.9871	2.386	15.0487	390.933	4.4728	2.4418	0.2222	1.7536	10.9415	86.3374	0.1267		2.9871	2.386	15.0487	390.933	4.4728	2.4418	0.2222	1.7536	10.9415	86.3374	0.1267		Area 8	0.156555	2109.44	-856.217	-420.297	0.0931838	6.34315		Area 8	0.156555	2109.44	-856.217	-420.297	0.0931838	6.34315
Area 9	4.6607	3.644	21.812	388.457	13.8895	8.9544	0.2187	4.6627	4.4319	94.4808	0.0469		4.6607	3.644	21.812	388.457	13.8895	8.9544	0.2187	4.6627	4.4319	94.4808	0.0469		Area 9	0.154433	2754.35	-1140.49	-404.544	0.0905135	6.16165		Area 9	0.154433	2754.35	-1140.49	-404.544	0.0905135	6.16165
Area 10	3.5898	3.1565	17.1304	403.716	11.9051	9.4923	0.1885	2.111	7.8107	87.4911	0.0893		3.5898	3.1565	17.1304	403.716	11.9051	9.4923	0.1885	2.111	7.8107	87.4911	0.0893		Area 10	0.154652	2837.95	-1154.18	-395.862	0.0931889	6.14263		Area 10	0.154652	2837.95	-1154.18	-395.862	0.0931889	6.14263
Area 11	4.049	3.4394	20.4961	395.763	13.7999	8.7359	0.7694	3.4509	15.1934	68.1449	0.223		4.049	3.4394	20.4961	395.763	13.7999	8.7359	0.7694	3.4509	15.1934	68.1449	0.223		Area 11	0.148349	2560.37	-1162.91	-440.256	0.0762308	6.00908		Area 11	0.148349	2560.37	-1162.91	-440.256	0.0762308	6.00908
Area 12	5.3546	2.3488	20.6843	418.004	11.7914	9.8763	0.2152	1.3631	11.2396	71.1744	0.1579		5.3546	2.3488	20.6843	418.004	11.7914	9.8763	0.2152	1.3631	11.2396	71.1744	0.1579		Area 12	0.146532	2822.76	-1291.38	-425.612	0.0712689	6.1028		Area 12	0.146532	2822.76	-1291.38	-425.612	0.0712689	6.1028
Area 13	2.8523	2.2034	16.031	438.135	7.2	5.65	0.1736	1.206	11.2027	77.8077	0.144		2.8523	2.2034	16.031	438.135	7.2	5.65	0.1736	1.206	11.2027	77.8077	0.144		Area 13	0.147052	2756.41	-1213.33	-428.521	0.0668139	5.86228		Area 13	0.147052	2756.41	-1213.33	-428.521	0.0668139	5.86228
																										0.136799	3002.58	-1401.51	-472.501	0.0525501	5.99292
Rat 3 (28.2.2022.ch 3)	SDNN	RMSSD	Range	Average HR	Total Power	VLF	LFms2	HFms2	Lf nu	HF nu	LF/HF	1	SDNN	RMSSD	Range	Average HR	Total Power	VLF	LFms2	HFms2	Lf nu	HF nu	LF/HF		Rat 3	Cycle Duration (s)	Max dP/dt (mmHg/s)	Min dP/dt (mmHg/s)	IRP (mmHg/s)	Tau (s)	PTI (mmHg.s)	1	Rat 3	Cycle Duration (s)	Max dP/dt (mmHg/s)	Min dP/dt (mmHg/s)	IRP (mmHg/s)	Tau (s)	PTI (mmHg.s)
Area 1	3.9753	5.2447	27.4846	372.996	12.1026	1.8888	0.97	9.1738	9.4973	89.8173	0.1057		3.9753	5.2447	27.4846	372.996	12.1026	1.8888	0.97	9.1738	9.4973	89.8173	0.1057		Area 1	0.158401	2205.83	-1014	-412.544	0.0945708	7.08546		Area 1	0.158401	2205.83	-1014	-412.544	0.0945708	7.08546
Area 2	8.1497	8.6398	64.9171	290.252	74.8455	43.8423	7.1719	23.8313	23.1328	76.8672	0.3009		8.1497	8.6398	64.9171	290.252	74.8455	43.8423	7.1719	23.8313	23.1328	76.8672	0.3009		Area 2	0.206467	3188.7	-1348.53	-374.937	0.115816	9.88169		Area 2	0.206467	3188.7	-1348.53	-374.937	0.115816	9.88169
Area 3	3.9805	4.7875	24.6259	308.2	15.5093	4.6269	2.228	8.6545	20.4734	79.5266	0.2574		3.9805	4.7875	24.6259	308.2	15.5093	4.6269	2.228	8.6545	20.4734	79.5266	0.2574		Area 3	0.194556	3390.74	-1275.38	-398.739	0.115126	8.80532		Area 3	0.194556	3390.74	-1275.38	-398.739	0.115126	8.80532
Area 4	3.9179	4.5015	24.1086	331.239	17.0649	8.9762	1.0681	7.0206	13.2054	86.7946	0.1521		3.9179	4.5015	24.1086	331.239	17.0649	8.9762	1.0681	7.0206	13.2054	86.7946	0.1521		Area 4	0.181272	3364.58	-1280.82	-398.291	0.109699	8.21955		Area 4	0.181272	3364.58	-1280.82	-398.291	0.109699	8.21955
Area 5	4.8313	6.4976	49.3554	344.16	19.4895	3.986	1.4569	14.0467	9.3971	90.6029	0.1037		4.8313	6.4976	49.3554	344.16	19.4895	3.986	1.4569	14.0467	9.3971	90.6029	0.1037		Area 5	0.174587	4049.78	-1396.57	-393.016	0.120777	7.97298		Area 5	0.174587	4049.78	-1396.57	-393.016	0.120777	7.97298
Area 6	5.1102	5.0381	28.0475	352.16	24.0255	11.6162	1.3285	11.0808	10.706	89.294	0.1199		5.1102	5.0381	28.0475	352.16	24.0255	11.6162	1.3285	11.0808	10.706	89.294	0.1199		Area 6	0.17046	3586.09	-1364.47	-394.193	0.10142	8.06274		Area 6	0.17046	3586.09	-1364.47	-394.193	0.10142	8.06274
Area 7	6.4305	5.7244	34.3458	349.096	41.3479	25.3259	1.2512	14.7709	7.809	92.191	0.0847		6.4305	5.7244	34.3458	349.096	41.3479	25.3259	1.2512	14.7709	7.809	92.191	0.0847		Area 7	0.171884	3392.07	-1348.62	-375.628	0.106098	7.88634		Area 7	0.171884	3392.07	-1348.62	-375.628	0.106098	7.88634
Area 8	4.8048	5.2106	27.2144	355.196	26.6301	11.1997	2.0897	13.3407	13.5428	86.4572	0.1566		4.8048	5.2106	27.2144	355.196	26.6301	11.1997	2.0897	13.3407	13.5428	86.4572	0.1566		Area 8	0.169077	3257.55	-1283.88	-364.846	0.109131	7.53951		Area 8	0.169077	3257.55	-1283.88	-364.846	0.109131	7.53951
Area 9	5.8154	7.1323	30.7365	342.786	32.2416	15.1806	1.529	15.532	8.962	91.038	0.0984		5.8154	7.1323	30.7365	342.786	32.2416	15.1806	1.529	15.532	8.962	91.038	0.0984		Area 9	0.176025	3497.78	-1408.11	-366.395	0.116014	7.95425		Area 9	0.176025	3497.78	-1408.11	-366.395	0.116014	7.95425
Area 10	4.8249	5.6233	29.7545	366.656	21.736	7.397	1.2968	13.0106	9.0441	90.7362	0.0997		4.8249	5.6233	29.7545	366.656	21.736	7.397	1.2968	13.0106	9.0441	90.7362	0.0997		Area 10	0.167906	3693.68	-1491.44	-384.102	0.110833	7.84873		Area 10	0.167906	3693.68	-1491.44	-384.102	0.110833	7.84873
Area 11	4.2202	4.6568	28.6597	374.701	22.3626	12.212	1.3653	8.6833	13.4504	85.545	0.1572		4.2202	4.6568	28.6597	374.701	22.3626	12.212	1.3653	8.6833	13.4504	85.545	0.1572		Area 11	0.160268	3219.95	-1363.56	-378.804	0.109488	7.14143		Area 11	0.160268	3219.95	-1363.56	-378.804	0.109488	7.14143
Area 12	4.5795	5.3373	30.9821	361.183	25.8271	9.1644	3.3964	13.2435	20.3833	79.4799	0.2565		4.5795	5.3373	30.9821	361.183	25.8271	9.1644	3.3964	13.2435	20.3833	79.4799	0.2565		Area 12	0.166094	3579.43	-1394.59	-332.011	0.153952	7.153		Area 12	0.166094	3579.43	-1394.59	-332.011	0.153952	7.153
Area 13	5.7968	8.5342	34.6909	340.446	31.0697	1.5637	1.6317	27.8743	5.5301	94.4699	0.0585		5.7968	8.5342	34.6909	340.446	31.0697	1.5637	1.6317	27.8743	5.5301	94.4699	0.0585		Area 13	0.172239	4146.2	-1451.58	-344.447	0.164347	7.40658		Area 13	0.172239	4146.2	-1451.58	-344.447	0.164347	7.40658
													0
Rat 4 (6.3.2022.ch 2)	SDNN	RMSSD	Range	Average HR	Total Power	VLF	LFms2	HFms2	Lf nu	HF nu	LF/HF	1	SDNN	RMSSD	Range	Average HR	Total Power	VLF	LFms2	HFms2	Lf nu	HF nu	LF/HF		Rat 4	Cycle Duration (s)	Max dP/dt (mmHg/s)	Min dP/dt (mmHg/s)	IRP (mmHg/s)	Tau (s)	PTI (mmHg.s)	1	Rat 4	Cycle Duration (s)	Max dP/dt (mmHg/s)	Min dP/dt (mmHg/s)	IRP (mmHg/s)	Tau (s)	PTI (mmHg.s)
Area 1	4.4196	6.6952	23.976	347.463	18.6832	1.9968	1.2833	15.4031	7.6906	92.3094	0.0833		4.4196	6.6952	23.976	347.463	18.6832	1.9968	1.2833	15.4031	7.6906	92.3094	0.0833		Area 1	0.168477	1360.17	-486.871	-340.842	0.982715	8.10086		Area 1	0.168477	1360.17	-486.871	-340.842	0.982715	8.10086
Area 2	6.0366	9.2011	46.6648	333.604	40.1697	10.7052	1.9283	27.5362	6.5446	93.4554	0.07		6.0366	9.2011	46.6648	333.604	40.1697	10.7052	1.9283	27.5362	6.5446	93.4554	0.07		Area 2	0.17901	1982.05	-882.351	-436.188	0.100166	9.31246		Area 2	0.17901	1982.05	-882.351	-436.188	0.100166	9.31246
Area 3	6.3792	9.4332	46.8601	359.761	35.6888	4.8039	0.4864	30.3985	1.5749	98.4251	0.016		6.3792	9.4332	46.8601	359.761	35.6888	4.8039	0.4864	30.3985	1.5749	98.4251	0.016		Area 3	0.167321	2748.45	-1243.14	-437.315	0.0739868	8.47764		Area 3	0.167321	2748.45	-1243.14	-437.315	0.0739868	8.47764
Area 4	5.4919	6.6279	47.3695	364.117	30.5899	13.216	1.5534	15.0643	8.9408	86.7065	0.1031		5.4919	6.6279	47.3695	364.117	30.5899	13.216	1.5534	15.0643	8.9408	86.7065	0.1031		Area 4	0.165088	2933.91	-1216.77	-407.154	0.0823547	7.70254		Area 4	0.165088	2933.91	-1216.77	-407.154	0.0823547	7.70254
Area 5	5.9389	6.4293	52.5417	375.333	38.5587	16.8193	2.9651	18.188	13.6393	83.6635	0.163		5.9389	6.4293	52.5417	375.333	38.5587	16.8193	2.9651	18.188	13.6393	83.6635	0.163		Area 5	0.161551	2477.94	-1017.97	-386.708	0.0776946	6.8921		Area 5	0.161551	2477.94	-1017.97	-386.708	0.0776946	6.8921
Area 6	5.5881	5.8492	32.8823	375.715	30.2856	15.0831	1.7552	13.0589	11.5455	85.8994	0.1344		5.5881	5.8492	32.8823	375.715	30.2856	15.0831	1.7552	13.0589	11.5455	85.8994	0.1344		Area 6	0.160931	2843.08	-1165.38	-371.892	0.0946753	6.58309		Area 6	0.160931	2843.08	-1165.38	-371.892	0.0946753	6.58309
Area 7	5.5331	6.6427	30.4439	396.034	26.9239	9.5703	1.8147	13.8887	10.4574	80.0339	0.1307		5.5331	6.6427	30.4439	396.034	26.9239	9.5703	1.8147	13.8887	10.4574	80.0339	0.1307		Area 7	0.151201	2557	-1102.42	-386.797	0.0835183	6.43709		Area 7	0.151201	2557	-1102.42	-386.797	0.0835183	6.43709
Area 8	6.7679	7.4343	47.881	367.333	31.2908	9.3891	5.5858	16.062	25.504	73.3367	0.3478		6.7679	7.4343	47.881	367.333	31.2908	9.3891	5.5858	16.062	25.504	73.3367	0.3478		Area 8	0.158196	2893.56	-1169.93	-383.444	0.0981064	6.74217		Area 8	0.158196	2893.56	-1169.93	-383.444	0.0981064	6.74217
Area 9	6.0444	6.1319	27.4491	388.148	32.0169	13.596	1.8937	16.0911	10.2801	87.3523	0.1177		6.0444	6.1319	27.4491	388.148	32.0169	13.596	1.8937	16.0911	10.2801	87.3523	0.1177		Area 9	0.152271	2571.75	-1064.19	-365.821	0.0782803	6.04009		Area 9	0.152271	2571.75	-1064.19	-365.821	0.0782803	6.04009
Area 10	5.03	4.1458	33.6007	410.963	26.9831	14.6303	3.1484	8.8723	25.4874	71.8243	0.3549		5.03	4.1458	33.6007	410.963	26.9831	14.6303	3.1484	8.8723	25.4874	71.8243	0.3549		Area 10	0.153144	2949.56	-1423.37	-349.296	0.0968486	5.68173		Area 10	0.153144	2949.56	-1423.37	-349.296	0.0968486	5.68173
Area 11	6.3083	6.3015	49.3391	388.232	31.2891	9.0819	4.6547	16.9924	20.9605	76.5176	0.2739		6.3083	6.3015	49.3391	388.232	31.2891	9.0819	4.6547	16.9924	20.9605	76.5176	0.2739		Area 11	0.139636	2673.02	-1233.25	-386.882	0.0573767	5.68097		Area 11	0.139636	2673.02	-1233.25	-386.882	0.0573767	5.68097
Area 12	5.3553	3.8458	33.5512	399.389	28.504	19.0929	2.9066	5.9231	30.8847	62.9383	0.4907		5.3553	3.8458	33.5512	399.389	28.504	19.0929	2.9066	5.9231	30.8847	62.9383	0.4907		Area 12	0.135017	2724.47	-1376.97	-393.224	0.0555988	5.32451		Area 12	0.135017	2724.47	-1376.97	-393.224	0.0555988	5.32451
Area 13	5.0502	4.2207	45.4214	405.354	30.4166	20.1271	4.4884	5.4619	43.6206	53.0815	0.8218		5.0502	4.2207	45.4214	405.354	30.4166	20.1271	4.4884	5.4619	43.6206	53.0815	0.8218		Area 13	0.137234	2981.29	-1577.33	-388.74	0.053014	5.32276		Area 13	0.137234	2981.29	-1577.33	-388.74	0.053014	5.32276
													0
Rat 5 (6.3.2022 ch 3)	SDNN	RMSSD	Range	Average HR	Total Power	VLF	LFms2	HFms2	Lf nu	HF nu	LF/HF	1	SDNN	RMSSD	Range	Average HR	Total Power	VLF	LFms2	HFms2	Lf nu	HF nu	LF/HF		Rat 5	Cycle Duration (s)	Max dP/dt (mmHg/s)	Min dP/dt (mmHg/s)	IRP (mmHg/s)	Tau (s)	PTI (mmHg.s)	1	Rat 5	Cycle Duration (s)	Max dP/dt (mmHg/s)	Min dP/dt (mmHg/s)	IRP (mmHg/s)	Tau (s)	PTI (mmHg.s)
Area 1	4.2947	6.0885	22.4362	385.152	17.0279	4.3856	1.3199	11.0852	10.4402	87.6827	0.1191		4.2947	6.0885	22.4362	385.152	17.0279	4.3856	1.3199	11.0852	10.4402	87.6827	0.1191		Area 1	0.159568	3025.83	-1278.35	-397.301	0.10045	7.63305		Area 1	0.159568	3025.83	-1278.35	-397.301	0.10045	7.63305
Area 2	8.0226	11.0557	44.5013	306.018	54.237	14.5297	2.091	37.6162	5.2661	94.7339	0.0556		8.0226	11.0557	44.5013	306.018	54.237	14.5297	2.091	37.6162	5.2661	94.7339	0.0556		Area 2	0.234781	3457.06	-1247.24	-325.751	0.1731	10.6903		Area 2	0.234781	3457.06	-1247.24	-325.751	0.1731	10.6903
Area 3	8.6395	13.3049	51.1988	302.684	89.0239	9.0466	2.662	77.3153	3.3284	96.6716	0.0344		8.6395	13.3049	51.1988	302.684	89.0239	9.0466	2.662	77.3153	3.3284	96.6716	0.0344		Area 3	0.230917	3529.42	-1260.83	-318.334	0.168715	10.5807		Area 3	0.230917	3529.42	-1260.83	-318.334	0.168715	10.5807
Area 4	10.092	16.3188	41.0518	290.656	99.6593	6.909	3.4341	89.3162	3.7025	96.2975	0.0384		10.092	16.3188	41.0518	290.656	99.6593	6.909	3.4341	89.3162	3.7025	96.2975	0.0384		Area 4	0.233934	3580.28	-1247.61	-306.104	0.207219	10.5586		Area 4	0.233934	3580.28	-1247.61	-306.104	0.207219	10.5586
Area 5	8.6321	11.9592	69.0517	306.559	86.1603	28.6174	3.5741	53.9688	6.2112	93.7888	0.0662		8.6321	11.9592	69.0517	306.559	86.1603	28.6174	3.5741	53.9688	6.2112	93.7888	0.0662		Area 5	0.252658	2951.5	-1105.07	-296.161	0.171838	10.8291		Area 5	0.252658	2951.5	-1105.07	-296.161	0.171838	10.8291
Area 6	8.507	12.643	47.4224	302.098	78.7822	12.1174	4.0299	62.6349	6.045	93.955	0.0643		8.507	12.643	47.4224	302.098	78.7822	12.1174	4.0299	62.6349	6.045	93.955	0.0643		Area 6	0.212265	3585.65	-1335.48	-330.22	0.160362	10.4641		Area 6	0.212265	3585.65	-1335.48	-330.22	0.160362	10.4641
Area 7	8.5175	11.5369	46.964	310.007	78.5575	22.771	2.3465	53.4399	4.2063	95.7937	0.0439		8.5175	11.5369	46.964	310.007	78.5575	22.771	2.3465	53.4399	4.2063	95.7937	0.0439		Area 7	0.205637	3206.64	-1404.39	-343.32	0.125766	10.4935		Area 7	0.205637	3206.64	-1404.39	-343.32	0.125766	10.4935
Area 8	8.5268	12.7024	44.671	312.363	56.6369	5.15	3.0501	48.4368	5.924	94.076	0.063		8.5268	12.7024	44.671	312.363	56.6369	5.15	3.0501	48.4368	5.924	94.076	0.063		Area 8	0.207651	2912.72	-1317.1	-316.859	0.116177	9.91091		Area 8	0.207651	2912.72	-1317.1	-316.859	0.116177	9.91091
Area 9	8.3569	12.3822	46.4718	308.661	74.7864	12.1492	3.9892	58.648	6.3688	93.6312	0.068		8.3569	12.3822	46.4718	308.661	74.7864	12.1492	3.9892	58.648	6.3688	93.6312	0.068		Area 9	0.209871	2710.47	-1307.26	-309.962	0.107898	9.88383		Area 9	0.209871	2710.47	-1307.26	-309.962	0.107898	9.88383
Area 10	9.194	14.6917	46.3569	318.917	78.5194	12.8437	2.6004	63.0753	3.9594	96.0406	0.0412		9.194	14.6917	46.3569	318.917	78.5194	12.8437	2.6004	63.0753	3.9594	96.0406	0.0412		Area 10	0.19664	3117.34	-1476.26	-316.833	0.105186	9.66797		Area 10	0.19664	3117.34	-1476.26	-316.833	0.105186	9.66797
Area 11	9.7108	13.8275	66.3502	329.336	70.0677	20.2668	3.4644	46.3365	6.9565	93.0435	0.0748		9.7108	13.8275	66.3502	329.336	70.0677	20.2668	3.4644	46.3365	6.9565	93.0435	0.0748		Area 11	0.199527	2851.84	-1367.81	-317.602	0.0997569	9.60949		Area 11	0.199527	2851.84	-1367.81	-317.602	0.0997569	9.60949
Area 12	7.4979	9.8628	42.2651	336.473	58.0103	18.528	4.6667	34.8156	11.8197	88.1803	0.134		7.4979	9.8628	42.2651	336.473	58.0103	18.528	4.6667	34.8156	11.8197	88.1803	0.134		Area 12	0.189948	3303.45	-1522.13	-322.082	0.103612	9.5784		Area 12	0.189948	3303.45	-1522.13	-322.082	0.103612	9.5784
Area 13	5.9011	8.1273	35.4238	325.555	39.6988	9.6314	3.6272	26.4401	12.0636	87.9364	0.1372		5.9011	8.1273	35.4238	325.555	39.6988	9.6314	3.6272	26.4401	12.0636	87.9364	0.1372		Area 13	0.179573	3442.34	-1484.43	-338.498	0.104761	9.16874		Area 13	0.179573	3442.34	-1484.43	-338.498	0.104761	9.16874
																										0.166602	1862.14	-1238.45	-288.211	0.113865	8.01156
Rat 6 (9.3.2022.ch 1)	SDNN	RMSSD	Range	Average HR	Total Power	VLF	LFms2	HFms2	Lf nu	HF nu	LF/HF	1	SDNN	RMSSD	Range	Average HR	Total Power	VLF	LFms2	HFms2	Lf nu	HF nu	LF/HF		Rat 6	Cycle Duration (s)	Max dP/dt (mmHg/s)	Min dP/dt (mmHg/s)	IRP (mmHg/s)	Tau (s)	PTI (mmHg.s)	1	Rat 6	Cycle Duration (s)	Max dP/dt (mmHg/s)	Min dP/dt (mmHg/s)	IRP (mmHg/s)	Tau (s)	PTI (mmHg.s)
Area 1	2.5033	3.5186	16.4763	416.061	5.738	1.2417	0.2681	3.9971	5.9623	88.8976	0.0671		2.5033	3.5186	16.4763	416.061	5.738	1.2417	0.2681	3.9971	5.9623	88.8976	0.0671		Area 1	0.156472	1727.82	-821.075	-437.126	0.12027	6.45225		Area 1	0.156472	1727.82	-821.075	-437.126	0.12027	6.45225
Area 2	3.3264	4.6231	25.1757	323.181	10.9461	2.4923	1.0061	7.4477	11.9017	88.0983	0.1351		3.3264	4.6231	25.1757	323.181	10.9461	2.4923	1.0061	7.4477	11.9017	88.0983	0.1351		Area 2	0.185177	2055.33	-804.228	-306.414	0.150614	6.55986		Area 2	0.185177	2055.33	-804.228	-306.414	0.150614	6.55986
Area 3	2.7446	3.4531	14.9366	376.106	6.0377	2.3326	0.154	3.5314	4.1552	95.3137	0.0436		2.7446	3.4531	14.9366	376.106	6.0377	2.3326	0.154	3.5314	4.1552	95.3137	0.0436		Area 3	0.160288	2100.13	-929.745	-367.942	0.103432	6.27615		Area 3	0.160288	2100.13	-929.745	-367.942	0.103432	6.27615
Area 4	2.5322	4.0199	12.3557	379.134	5.7125	1.5663	0.1239	3.9318	2.9885	94.8279	0.0315		2.5322	4.0199	12.3557	379.134	5.7125	1.5663	0.1239	3.9318	2.9885	94.8279	0.0315		Area 4	0.158225	2679.59	-1194.33	-385.345	0.10431	6.81384		Area 4	0.158225	2679.59	-1194.33	-385.345	0.10431	6.81384
Area 5	2.7273	4.1692	19.5631	369.475	5.9012	1.0555	0.3043	4.5014	6.2795	92.8955	0.0676		2.7273	4.1692	19.5631	369.475	5.9012	1.0555	0.3043	4.5014	6.2795	92.8955	0.0676		Area 5	0.162153	2108.67	-953.996	-359.889	0.0951564	6.77556		Area 5	0.162153	2108.67	-953.996	-359.889	0.0951564	6.77556
Area 6	3.2006	4.1469	22.436	377.034	8.3032	3.0907	0.395	4.5751	7.5778	87.7736	0.0863		3.2006	4.1469	22.436	377.034	8.3032	3.0907	0.395	4.5751	7.5778	87.7736	0.0863		Area 6	0.159121	1877.31	-856.905	-367.141	0.0913683	6.73013		Area 6	0.159121	1877.31	-856.905	-367.141	0.0913683	6.73013
Area 7	3.6528	4.2749	17.0718	372.007	7.6198	2.3597	0.1655	4.9706	3.1467	94.4966	0.0333		3.6528	4.2749	17.0718	372.007	7.6198	2.3597	0.1655	4.9706	3.1467	94.4966	0.0333		Area 7	0.161597	2459.19	-1112.1	-373.176	0.108262	7.031		Area 7	0.161597	2459.19	-1112.1	-373.176	0.108262	7.031
Area 8	3.0766	3.6674	17.2077	384.035	10.4201	6.2793	0.4029	3.5228	9.7302	85.074	0.1144		3.0766	3.6674	17.2077	384.035	10.4201	6.2793	0.4029	3.5228	9.7302	85.074	0.1144		Area 8	0.153828	2060.84	-979.645	-374.704	0.0867379	6.64964		Area 8	0.153828	2060.84	-979.645	-374.704	0.0867379	6.64964
Area 9	3.5746	4.0711	35.4405	386.424	10.8808	6.1173	0.3217	3.2352	6.7525	67.9168	0.0994		3.5746	4.0711	35.4405	386.424	10.8808	6.1173	0.3217	3.2352	6.7525	67.9168	0.0994		Area 9	0.161457	1993.63	-914.06	-397.107	0.0945147	6.9806		Area 9	0.161457	1993.63	-914.06	-397.107	0.0945147	6.9806
Area 10	5.1775	4.2778	32.2015	364.549	11.7921	6.7713	0.3443	4.6625	6.8573	92.8624	0.0738		5.1775	4.2778	32.2015	364.549	11.7921	6.7713	0.3443	4.6625	6.8573	92.8624	0.0738		Area 10	0.151379	1956.08	-901.698	-412.487	0.0904345	6.57109		Area 10	0.151379	1956.08	-901.698	-412.487	0.0904345	6.57109
Area 11	3.0031	2.8074	16.0623	408.791	11.151	8.2013	0.0605	2.5592	2.0512	86.7628	0.0236		3.0031	2.8074	16.0623	408.791	11.151	8.2013	0.0605	2.5592	2.0512	86.7628	0.0236		Area 11	0.132934	2210.2	-1144.25	-445.511	0.0537702	6.16394		Area 11	0.132934	2210.2	-1144.25	-445.511	0.0537702	6.16394
Area 12	2.4095	1.9226	13.7071	471.229	7.1049	4.8033	0.4958	1.5018	21.5431	65.2495	0.3302		2.4095	1.9226	13.7071	471.229	7.1049	4.8033	0.4958	1.5018	21.5431	65.2495	0.3302		Area 12	0.140612	2866.22	-1450.37	-431.053	0.0636627	6.43374		Area 12	0.140612	2866.22	-1450.37	-431.053	0.0636627	6.43374
Area 13	3.1368	1.1547	11.3649	438.869	11.3445	10.7678	0.0432	0.4547	7.4987	78.8362	0.0951		3.1368	1.1547	11.3649	438.869	11.3445	10.7678	0.0432	0.4547	7.4987	78.8362	0.0951		Area 13	0.13717	2700.31	-1476.4	-415.666	0.0469776	6.49892		Area 13	0.13717	2700.31	-1476.4	-415.666	0.0469776	6.49892
Rat 7 (9.3.2022.ch 2)	SDNN	RMSSD	Range	Average HR	Total Power	VLF	LFms2	HFms2	Lf nu	HF nu	LF/HF	1	SDNN	RMSSD	Range	Average HR	Total Power	VLF	LFms2	HFms2	Lf nu	HF nu	LF/HF		Rat 7	Cycle Duration (s)	Max dP/dt (mmHg/s)	Min dP/dt (mmHg/s)	IRP (mmHg/s)	Tau (s)	PTI (mmHg.s)	1	Rat 7	Cycle Duration (s)	Max dP/dt (mmHg/s)	Min dP/dt (mmHg/s)	IRP (mmHg/s)	Tau (s)	PTI (mmHg.s)
Area 1	1.5245	2.2808	10.3222	380.679	2.9968	0.8938	0.2104	1.6126	10.0056	76.6759	0.1305		1.5245	2.2808	10.3222	380.679	2.9968	0.8938	0.2104	1.6126	10.0056	76.6759	0.1305		Area 1	0.173587	1418.5	-657.587	-295.498	0.122017	6.50232		Area 1	0.173587	1418.5	-657.587	-295.498	0.122017	6.50232
Area 2	9.8505	15.7937	82.071	274.286	58.0566	6.011	5.3433	46.7023	10.2665	89.7335	0.1144		9.8505	15.7937	82.071	274.286	58.0566	6.011	5.3433	46.7023	10.2665	89.7335	0.1144		Area 2	0.252856	1786.24	-671.768	-271.995	0.245426	9.50287		Area 2	0.252856	1786.24	-671.768	-271.995	0.245426	9.50287
Area 3	12.2251	16.4617	138.108	291.184	58.4064	7.7795	3.931	46.6958	7.7647	92.2353	0.0842		12.2251	16.4617	138.108	291.184	58.4064	7.7795	3.931	46.6958	7.7647	92.2353	0.0842		Area 3	0.230827	1663.17	-572.975	-287.51	0.205131	8.03094		Area 3	0.230827	1663.17	-572.975	-287.51	0.205131	8.03094
Area 4	8.4368	13.8553	67.9835	287.965	68.737	8.4361	3.1446	57.1562	5.2149	94.7851	0.055		8.4368	13.8553	67.9835	287.965	68.737	8.4361	3.1446	57.1562	5.2149	94.7851	0.055		Area 4	0.206715	2012.93	-755.081	-301.331	0.180958	8.83505		Area 4	0.206715	2012.93	-755.081	-301.331		8.83505
Area 5	4.8262	8.2381	35.3573	299.533	26.797	2.254	1.4754	23.0676	6.0114	93.9886	0.064		4.8262	8.2381	35.3573	299.533	26.797	2.254	1.4754	23.0676	6.0114	93.9886	0.064		Area 5	0.200413	1508.97	-545.589	-274.877	0.233069	7.77143		Area 5	0.200413	1508.97	-545.589	-274.877	0.233069	7.77143
Area 6	5.4096	9.8267	25.099	307.098	32.2547	1.0872	0.7673	30.4002	2.4618	97.5382	0.0252		5.4096	9.8267	25.099	307.098	32.2547	1.0872	0.7673	30.4002	2.4618	97.5382	0.0252		Area 6	0.197659	1385.65	-505.069	-265.283	0.265662	7.86778		Area 6	0.197659	1385.65	-505.069	-265.283	0.265662	7.86778
Area 7	5.271	8.3848	32.4355	295.214	24.6929	6.523	2.0562	16.1136	11.3168	88.6832	0.1276		5.271	8.3848	32.4355	295.214	24.6929	6.523	2.0562	16.1136	11.3168	88.6832	0.1276		Area 7	0.185905	2595.07	-866.943	-316.351	0.181547	7.50721		Area 7	0.185905	2595.07	-866.943	-316.351	0.181547	7.50721
Area 8	4.3718	6.4828	53.7322	313.065	21.4308	3.3971	1.4274	16.6063	7.9154	92.0846	0.086		4.3718	6.4828	53.7322	313.065	21.4308	3.3971	1.4274	16.6063	7.9154	92.0846	0.086		Area 8	0.192017	1855.3	-698.271	-278.756	0.146387	7.22169		Area 8	0.192017	1855.3	-698.271	-278.756	0.146387	7.22169
Area 9	3.5214	5.1339	46.9864	313.194	18.7453	3.2795	1.8483	13.6174	11.9509	88.0491	0.1357		3.5214	5.1339	46.9864	313.194	18.7453	3.2795	1.8483	13.6174	11.9509	88.0491	0.1357		Area 9	0.183937	2230.35	-802.909	-283.014	0.152138	7.16977		Area 9	0.183937	2230.35	-802.909	-283.014	0.152138	7.16977
Area 10	4.7382	5.9768	47.7048	331.557	25.3655	6.5455	2.3456	16.4744	12.4633	87.5367	0.1424		4.7382	5.9768	47.7048	331.557	25.3655	6.5455	2.3456	16.4744	12.4633	87.5367	0.1424		Area 10	0.183955	2028.73	-806.831	-289.916	0.121044	7.44319		Area 10	0.183955	2028.73	-806.831	-289.916	0.121044	7.44319
Area 11	4.1607	5.1095	28.6534	333.738	17.5879	7.3256	1.711	8.5514	16.6721	83.3279	0.2001		4.1607	5.1095	28.6534	333.738	17.5879	7.3256	1.711	8.5514	16.6721	83.3279	0.2001		Area 11	0.179351	1706.31	-689.982	-295.307	0.117105	7.04267		Area 11	0.179351	1706.31	-689.982	-295.307	0.117105	7.04267
Area 12	4.4796	6.3422	51.0923	330.686	19.384	5.8932	1.7853	11.7054	13.2337	86.7663	0.1525		4.4796	6.3422	51.0923	330.686	19.384	5.8932	1.7853	11.7054	13.2337	86.7663	0.1525		Area 12	0.18138	1652.77	-606.075	-306.938	0.138808	7.00102		Area 12	0.18138	1652.77	-606.075	-306.938	0.138808	7.00102
Area 13	4.9248	6.595	72.7915	326.266	18.8376	4.9681	1.312	12.5575	9.4594	90.5406	0.1045		4.9248	6.595	72.7915	326.266	18.8376	4.9681	1.312	12.5575	9.4594	90.5406	0.1045		Area 13	0.186097	2364.15	-815.09	-297.158	0.180967	7.49342		Area 13	0.186097	2364.15	-815.09	-297.158	0.180967	7.49342
Rat 8 (9.3.2022.ch 3)	SDNN	RMSSD	Range	Average HR	Total Power	VLF	LFms2	HFms2	Lf nu	HF nu	LF/HF	1	SDNN	RMSSD	Range	Average HR	Total Power	VLF	LFms2	HFms2	Lf nu	HF nu	LF/HF		Rat 8	Cycle Duration (s)	Max dP/dt (mmHg/s)	Min dP/dt (mmHg/s)	IRP (mmHg/s)	Tau (s)	PTI (mmHg.s)	1	Rat 8	Cycle Duration (s)	Max dP/dt (mmHg/s)	Min dP/dt (mmHg/s)	IRP (mmHg/s)	Tau (s)	PTI (mmHg.s)
Area 1	3.067	3.8628	17.2743	332.93	6.6567	2.2668	0.1642	4.2258	3.7395	96.2605	0.0388		3.067	3.8628	17.2743	332.93	6.6567	2.2668	0.1642	4.2258	3.7395	96.2605	0.0388		Area 1	0.180557	2928.95	-1088.37	-284.263	0.172854	7.26617		Area 1	0.180557	2928.95	-1088.37	-284.263	0.172854	7.26617
Area 2	4.2455	5.8975	21.0826	346.396	18.5344	4.4695	0.6215	13.4435	4.4187	95.5813	0.0462		4.2455	5.8975	21.0826	346.396	18.5344	4.4695	0.6215	13.4435	4.4187	95.5813	0.0462		Area 2	0.172763	2977.98	-1096.84	-329.149	0.161108	7.05968		Area 2	0.172763	2977.98	-1096.84	-329.149	0.161108	7.05968
Area 3	3.1627	4.0997	14.8668	351.341	9.2207	3.7351	0.3502	5.1354	6.3838	93.6162	0.0682		3.1627	4.0997	14.8668	351.341	9.2207	3.7351	0.3502	5.1354	6.3838	93.6162	0.0682		Area 3	0.17056	4495.12	-1415.61	-359.232	0.221389	7.39818		Area 3	0.17056	4495.12	-1415.61	-359.232	0.221389	7.39818
Area 4	4.8008	6.4662	25.8936	364.003	23.5196	9.0698	1.4503	12.8974	10.0369	89.2568	0.1124		4.8008	6.4662	25.8936	364.003	23.5196	9.0698	1.4503	12.8974	10.0369	89.2568	0.1124		Area 4	0.164364	4243.46	-1365.8	-335.296	0.291279	7.06586		Area 4	0.164364	4243.46	-1365.8	-335.296	0.291279	7.06586
Area 5	5.3806	6.189	28.0234	358.805	23.095	9.5494	0.7732	12.7724	5.7079	94.2921	0.0605		5.3806	6.189	28.0234	358.805	23.095	9.5494	0.7732	12.7724	5.7079	94.2921	0.0605		Area 5	0.167661	3967.61	-1302.13	-324.421	0.273867	7.13328		Area 5	0.167661	3967.61	-1302.13	-324.421	0.273867	7.13328
Area 6	4.8327	5.6591	26.285	354.039	26.0956	14.7389	0.8329	10.5238	7.3337	92.6663	0.0791		4.8327	5.6591	26.285	354.039	26.0956	14.7389	0.8329	10.5238	7.3337	92.6663	0.0791		Area 6	0.169212	4539.08	-1453.03	-345.422	0.285751	7.40392		Area 6	0.169212	4539.08	-1453.03	-345.422	0.285751	7.40392
Area 7	7.0942	6.2808	45.1593	377.524	28.4575	13.1602	2.1546	13.0803	14.0849	85.507	0.1647		7.0942	6.2808	45.1593	377.524	28.4575	13.1602	2.1546	13.0803	14.0849	85.507	0.1647		Area 7	0.1606	4172.73	-1431.03	-349.714	0.214826	7.14112		Area 7	0.1606	4172.73	-1431.03	-349.714	0.214826	7.14112
Area 8	4.8494	4.2829	35.427	366.948	18.5349	10.4805	0.8189	7.2203	10.1677	89.645	0.1134		4.8494	4.2829	35.427	366.948	18.5349	10.4805	0.8189	7.2203	10.1677	89.645	0.1134		Area 8	0.163791	4141.53	-1397.31	-352.856	0.193956	7.13777		Area 8	0.163791	4141.53	-1397.31	-352.856	0.193956	7.13777
Area 9	6.5457	6.1707	30.2596	373.886	34.9032	15.798	1.8484	16.8659	9.6748	88.2794	0.1096		6.5457	6.1707	30.2596	373.886	34.9032	15.798	1.8484	16.8659	9.6748	88.2794	0.1096		Area 9	0.173642	4131.21	-1395.65	-340.088	0.203173	7.37189		Area 9	0.173642	4131.21	-1395.65	-340.088	0.203173	7.37189
Area 10	6.5893	6.8302	34.3508	361.606	25.0976	10.994	2.1568	11.9271	15.2928	84.5682	0.1808		6.5893	6.8302	34.3508	361.606	25.0976	10.994	2.1568	11.9271	15.2928	84.5682	0.1808		Area 10	0.165423	3122.38	-1224.11	-333.368	0.15453	6.92549		Area 10	0.165423	3122.38	-1224.11	-333.368	0.15453	6.92549
Area 11	5.2699	4.0063	32.6575	350.96	22.9487	14.9016	0.9212	7.1258	11.4477	88.5523	0.1293		5.2699	4.0063	32.6575	350.96	22.9487	14.9016	0.9212	7.1258	11.4477	88.5523	0.1293		Area 11	0.170519	2478.76	-1151.38	-340.301	0.120184	7.09952		Area 11	0.170519	2478.76	-1151.38	-340.301	0.120184	7.09952
Area 12	5.6204	5.961	34.452	347.439	34.1136	17.7962	2.6269	13.6904	16.099	83.901	0.1919		5.6204	5.961	34.452	347.439	34.1136	17.7962	2.6269	13.6904	16.099	83.901	0.1919		Area 12	0.173612	4031.65	-1488.56	-346.32	0.192223	7.53483		Area 12	0.173612	4031.65	-1488.56	-346.32	0.192223	7.53483
Area 13	5.804	4.7922	33.6681	359.995	37.9223	28.0407	1.0288	8.8528	10.4115	89.5885	0.1162		5.804	4.7922	33.6681	359.995	37.9223	28.0407	1.0288	8.8528	10.4115	89.5885	0.1162		Area 13	0.169743	3513.04	-1325.73	-338.643	0.185396	7.20864		Area 13	0.169743	3513.04	-1325.73	-338.643	0.185396	7.20864
MEAN1													3.38909	4.80376	20.0171	362.219	10.6972	2.05631	0.603488	7.93513	6.9797	90.3927	0.0792375		MEAN1	0.168992	2029.66	-874.121	-362.168	0.227511	7.43846		MEAN1	0.168992	2029.66	-874.121	-362.168	0.227511	7.43846
SEM1													0.421003	0.634328	2.37149	11.176	2.26031	0.415159	0.177075	1.85745	1.03592	2.31162	0.0132145		SEM	0.00374535	234.656	94.452	19.2315	0.108314	0.274527		SEM	0.00374535	234.656	94.452	19.2315	0.108314	0.274527
MEAN2													6.24803	8.61306	46.0996	314.78	38.0872	12.128	2.58954	23.3697	10.3168	89.6832	0.120325		MEAN2	0.200773	2452.16	-961.176	-342.509	0.146633	8.569		MEAN2	0.200773	2452.16	-961.176	-342.509	0.146633	8.569
SEM2													0.807476	1.29942	7.5394	8.80591	8.29094	4.74178	0.837423	5.0668	2.24623	2.24623	0.0303344		SEM	0.0102416	229.46	85.0815	17.6531	0.017145	0.536475		SEM	0.0102416	229.46	85.0815	17.6531	0.017145	0.536475
MEAN3													5.71322	8.13396	42.5329	332.546	31.7307	5.03287	1.39104	25.3035	6.42221	93.5007	0.0729875		MEAN3	0.190644	2719.18	-1017.34	-357.432	0.158243	8.07803		MEAN3	0.190644	2719.18	-1017.34	-357.432	0.158243	8.07803
SEM3													1.17928	1.69551	14.4931	11.6378	10.2987	0.937689	0.492389	9.12063	2.11821	2.1068	0.0273837		SEM	0.00973109	360.923	115.068	17.0871	0.0190183	0.462898		SEM	0.00973109	360.923	115.068	17.0871	0.0190183	0.462898
MEAN4													5.79326	8.59691	33.9667	338.523	43.2491	8.11794	1.84929	33.1581	6.82269	92.1205	0.0755125		MEAN4	0.183408	2821.19	-1073.79	-358.779	0.156546	7.966		MEAN4	0.183408	2821.19	-1073.79	-358.779	0.153058	7.966
SEM4													1.07845	1.85577	6.49628	13.4152	13.9351	1.85892	0.511667	12.5368	1.25388	1.39136	0.0149818		SEM	0.00927253	309.465	93.9131	16.6606	0.0240837	0.464522		SEM	0.00927253	309.465	93.9131	16.6606	0.0275164	0.464522
MEAN5													5.78169	7.55901	41.9908	342.747	38.5499	11.3851	1.91672	25.1517	7.33864	91.7542	0.081125		MEAN5	0.183251	2658.25	-1022.01	-343.1	0.211943	7.78589		MEAN5	0.183251	2658.25	-1022.01	-343.1	0.211943	7.78589
SEM5													0.850724	1.25241	5.53736	11.0523	12.2842	3.60163	0.569048	8.62829	1.00097	1.26314	0.0127332		SEM	0.0111544	343.854	102.037	16.0228	0.0619912	0.518233		SEM	0.0111544	343.854	102.037	16.0228	0.0619912	0.518233
MEAN6													4.96307	6.55109	28.0216	345.433	28.3218	8.2674	1.27983	18.6919	7.0257	91.9428	0.0776625		MEAN6	0.177159	2711.57	-1035.78	-347.265	0.160513	7.70214		MEAN6	0.177159	2711.57	-1035.78	-347.265	0.160513	7.70214
SEM6													0.647249	1.11902	3.39022	11.8581	7.98302	2.0398	0.432207	6.93727	1.08184	1.38977	0.0129066		SEM	0.00689309	397.888	126.153	14.1736	0.0280386	0.469005		SEM	0.00689309	397.888	126.153	14.1736	0.0280386	0.469005
MEAN7													5.7666	6.67302	32.5569	350.513	30.9064	11.5958	1.5123	17.5657	8.27779	90.0947	0.0938125		MEAN7	0.172597	2908.28	-1150.26	-365.311	0.128661	7.67184		MEAN7	0.172597	2908.28	-1150.26	-365.311	0.128661	7.67184
SEM7													0.690629	0.946389	4.41597	13.3183	8.06133	3.03974	0.31276	5.53813	1.30785	1.84276	0.0161156		SEM	0.00663438	224.707	77.1893	13.3487	0.0164121	0.463043		SEM	0.00663438	224.707	77.1893	13.3487	0.0164121	0.463043
MEAN8													5.27979	6.15836	34.7288	352.797	27.1054	9.86545	1.95918	15.2133	12.0069	86.8352	0.143563		MEAN8	0.17261	2665.17	-1071.84	-352.607	0.120231	7.40893		MEAN8	0.17261	2665.17	-1071.84	-352.607	0.120231	7.40893
SEM8													0.688958	1.1204	4.97833	10.7511	6.26654	3.17292	0.61811	5.16148	2.10475	2.21311	0.0309781		SEM	0.00676682	277.24	90.1389	15.5009	0.0123969	0.39287		SEM	0.00676682	277.24	90.1389	15.5009	0.0123969	0.39287
MEAN9													5.73534	6.44734	33.8372	355.461	32.0661	12.4258	1.61375	17.7657	8.37239	87.7737	0.0961625		MEAN9	0.173588	2734.91	-1110.05	-350.676	0.119215	7.40574		MEAN9	0.173588	2734.91	-1110.05	-350.676	0.119215	7.40574
SEM9													0.612483	0.957252	3.12878	11.7795	7.11983	2.30547	0.413573	6.12143	0.852406	2.98273	0.00986482		SEM	0.00656033	264.529	85.9684	14.6572	0.0142961	0.426143		SEM	0.00656033	264.529	85.9684	14.6572	0.0142961	0.426143
MEAN10													5.80674	6.84049	35.971	361.257	31.9495	9.32946	1.96495	20.5913	11.0574	87.9395	0.132962		MEAN10	0.167403	2787.54	-1198.97	-358.582	0.110341	7.24323		MEAN10	0.167403	2787.54	-1198.97	-358.582	0.110341	7.24323
SEM10													0.631978	1.34556	3.72262	11.8313	8.11865	1.13875	0.443536	7.6336	2.40202	2.63735	0.0351541		SEM	0.00560173	205.943	91.1047	15.1907	0.00727846	0.436427		SEM	0.00560173	205.943	91.1047	15.1907	0.00727846	0.436427
MEAN11													5.27641	5.88313	35.0117	364.967	28.3843	11.5917	2.02427	14.5388	12.4114	83.6668	0.153188		MEAN11	0.163477	2471.24	-1122.29	-368.09	0.0938898	7.05569		MEAN11	0.163477	2471.24	-1122.29	-368.09	0.0938898	7.05569
SEM11													0.729589	1.235	5.75028	10.9066	6.71876	1.52901	0.561728	5.13012	2.06199	2.77521	0.0284298		SEM	0.00794049	167.376	83.1055	19.3991	0.00973431	0.437626		SEM	0.00794049	167.376	83.1055	19.3991	0.00973431	0.437626
MEAN12													5.3002	5.54606	32.8523	377.834	30.1599	13.2915	2.27035	14.4425	16.382	78.9796	0.221988		MEAN12	0.162907	2939.91	-1283.43	-366.594	0.108396	7.15269		MEAN12	0.162907	2939.91	-1283.43	-366.594	0.108396	7.15269
SEM12													0.5629	0.999813	4.12503	17.0705	6.67348	2.31083	0.520826	4.61203	2.74218	4.02354	0.0478506		SEM	0.00706024	254.124	105.918	16.6765	0.0172334	0.460961		SEM	0.00706024	254.124	105.918	16.6765	0.0172334	0.460961
MEAN13													4.86017	5.17391	34.63	373.604	26.9159	13.3448	1.67894	11.8186	13.571	82.9349	0.1967		MEAN13	0.16231	3002.47	-1293.6	-366.193	0.111328	7.08844		MEAN13	0.16231	3002.47	-1293.6	-366.193	0.111328	7.08844
SEM13													0.426818	0.929802	6.69521	16.713	4.53681	3.56312	0.558939	3.69145	4.35524	4.74928	0.0897965		SEM	0.00676274	235.578	94.0269	15.6649	0.020372	0.422758		SEM	0.00676274	235.578	94.0269	15.6649	0.020372	0.422758
													SDNN	RMSSD	Range	Average HR	Total Power	VLF	LFms2	HFms2	Lf nu	HF nu	LF/HF											Cycle Duration (s)	Max dP/dt (mmHg/s)	Min dP/dt (mmHg/s)	IRP (mmHg/s)	Tau (s)	PTI (mmHg.s)
												MEAN1	3.38909	4.80376	20.0171	362.219	10.6972	2.05631	0.603488	7.93513	6.9797	90.3927	0.0792375										MEAN1	0.168992	2029.66	-874.121	-362.168	0.227511	7.43846
												MEAN2	6.24803	8.61306	46.0996	314.78	38.0872	12.128	2.58954	23.3697	10.3168	89.6832	0.120325										MEAN2	0.200773	2452.16	-961.176	-342.509	0.146633	8.569
												MEAN3	5.71322	8.13396	42.5329	332.546	31.7307	5.03287	1.39104	25.3035	6.42221	93.5007	0.0729875										MEAN3	0.190644	2719.18	-1017.34	-357.432	0.158243	8.07803
												MEAN4	5.79326	8.59691	33.9667	338.523	43.2491	8.11794	1.84929	33.1581	6.82269	92.1205	0.0755125										MEAN4	0.183408	2821.19	-1073.79	-358.779	0.153058	7.966
												MEAN5	5.78169	7.55901	41.9908	342.747	38.5499	11.3851	1.91672	25.1517	7.33864	91.7542	0.081125										MEAN5	0.183251	2658.25	-1022.01	-343.1	0.211943	7.78589
												MEAN6	4.96307	6.55109	28.0216	345.433	28.3218	8.2674	1.27983	18.6919	7.0257	91.9428	0.0776625										MEAN6	0.177159	2711.57	-1035.78	-347.265	0.160513	7.70214
												MEAN7	5.7666	6.67302	32.5569	350.513	30.9064	11.5958	1.5123	17.5657	8.27779	90.0947	0.0938125										MEAN7	0.172597	2908.28	-1150.26	-365.311	0.128661	7.67184
												MEAN8	5.27979	6.15836	34.7288	352.797	27.1054	9.86545	1.95918	15.2133	12.0069	86.8352	0.143563										MEAN8	0.17261	2665.17	-1071.84	-352.607	0.120231	7.40893
												MEAN9	5.73534	6.44734	33.8372	355.461	32.0661	12.4258	1.61375	17.7657	8.37239	87.7737	0.0961625										MEAN9	0.173588	2734.91	-1110.05	-350.676	0.119215	7.40574
												MEAN10	5.80674	6.84049	35.971	361.257	31.9495	9.32946	1.96495	20.5913	11.0574	87.9395	0.132962										MEAN10	0.167403	2787.54	-1198.97	-358.582	0.110341	7.24323
												MEAN11	5.27641	5.88313	35.0117	364.967	28.3843	11.5917	2.02427	14.5388	12.4114	83.6668	0.153188										MEAN11	0.163477	2471.24	-1122.29	-368.09	0.0938898	7.05569
												MEAN12	5.3002	5.54606	32.8523	377.834	30.1599	13.2915	2.27035	14.4425	16.382	78.9796	0.221988										MEAN12	0.162907	2939.91	-1283.43	-366.594	0.108396	7.15269
												MEAN13	4.86017	5.17391	34.63	373.604	26.9159	13.3448	1.67894	11.8186	13.571	82.9349	0.1967										MEAN13	0.16231	3002.47	-1293.6	-366.193	0.111328	7.08844
													SDNN	RMSSD	Range	Average HR	Total Power	VLF	LFms2	HFms2	Lf nu	HF nu	LF/HF											Cycle Duration (s)	Max dP/dt (mmHg/s)	Min dP/dt (mmHg/s)	IRP (mmHg/s)	Tau (s)	PTI (mmHg.s)
												SEM1	0.421003	0.634328	2.37149	11.176	2.26031	0.415159	0.177075	1.85745	1.03592	2.31162	0.0132145										SEM 1	0.00374535	234.656	94.452	19.2315	0.108314	0.274527
												SEM2	0.807476	1.29942	7.5394	8.80591	8.29094	4.74178	0.837423	5.0668	2.24623	2.24623	0.0303344										SEM 2	0.0102416	229.46	85.0815	17.6531	0.017145	0.536475
												SEM3	1.17928	1.69551	14.4931	11.6378	10.2987	0.937689	0.492389	9.12063	2.11821	2.1068	0.0273837										SEM 3	0.00973109	360.923	115.068	17.0871	0.0190183	0.462898
												SEM4	1.07845	1.85577	6.49628	13.4152	13.9351	1.85892	0.511667	12.5368	1.25388	1.39136	0.0149818										SEM 4	0.00927253	309.465	93.9131	16.6606	0.0275164	0.464522
												SEM5	0.850724	1.25241	5.53736	11.0523	12.2842	3.60163	0.569048	8.62829	1.00097	1.26314	0.0127332										SEM 5	0.0111544	343.854	102.037	16.0228	0.0619912	0.518233
												SEM6	0.647249	1.11902	3.39022	11.8581	7.98302	2.0398	0.432207	6.93727	1.08184	1.38977	0.0129066										SEM 6	0.00689309	397.888	126.153	14.1736	0.0280386	0.469005
												SEM7	0.690629	0.946389	4.41597	13.3183	8.06133	3.03974	0.31276	5.53813	1.30785	1.84276	0.0161156										SEM 7	0.00663438	224.707	77.1893	13.3487	0.0164121	0.463043
												SEM8	0.688958	1.1204	4.97833	10.7511	6.26654	3.17292	0.61811	5.16148	2.10475	2.21311	0.0309781										SEM 8	0.00676682	277.24	90.1389	15.5009	0.0123969	0.39287
												SEM9	0.612483	0.957252	3.12878	11.7795	7.11983	2.30547	0.413573	6.12143	0.852406	2.98273	0.00986482										SEM 9	0.00656033	264.529	85.9684	14.6572	0.0142961	0.426143
												SEM10	0.631978	1.34556	3.72262	11.8313	8.11865	1.13875	0.443536	7.6336	2.40202	2.63735	0.0351541										SEM 10	0.00560173	205.943	91.1047	15.1907	0.00727846	0.436427
												SEM11	0.729589	1.235	5.75028	10.9066	6.71876	1.52901	0.561728	5.13012	2.06199	2.77521	0.0284298										SEM 11	0.00794049	167.376	83.1055	19.3991	0.00973431	0.437626
												SEM12	0.5629	0.999813	4.12503	17.0705	6.67348	2.31083	0.520826	4.61203	2.74218	4.02354	0.0478506										SEM 12	0.00706024	254.124	105.918	16.6765	0.0172334	0.460961
												SEM13	0.426818	0.929802	6.69521	16.713	4.53681	3.56312	0.558939	3.69145	4.35524	4.74928	0.0897965										SEM 13	0.00676274	235.578	94.0269	15.6649	0.020372	0.422758
													SDNN	RMSSD	Range	Average HR	Total Power	VLF	LFms2	HFms2	Lf nu	HF nu	LF/HF											Cycle Duration (s)	Max dP/dt (mmHg/s)	Min dP/dt (mmHg/s)	IRP (mmHg/s)	Tau (s)	PTI (mmHg.s)
												SDEV 1	1.19078	1.79415	6.70759	31.6104	6.39313	1.17425	0.500845	5.25367	2.93001	6.53824	0.0373763										SDEV 1	0.0105935	663.707	267.151	54.3949	0.30636	0.776478
												SDEV 2	2.28389	3.67532	21.3246	24.9069	23.4503	13.4118	2.36859	14.3311	6.35329	6.35329	0.0857985										SDEV 2	0.0289677	649.011	240.647	49.9305	0.0484932	1.51738
												SDEV 3	3.33552	4.79563	40.9926	32.9166	29.1292	2.65218	1.39269	25.797	5.99119	5.95894	0.0774529										SDEV 3	0.0275237	1020.85	325.463	48.3296	0.0537919	1.30927
												SDEV 4	3.05031	5.24891	18.3742	37.9439	39.4143	5.25783	1.44721	35.4594	3.54649	3.93536	0.0423748										SDEV 4	0.0262267	875.3	265.626	47.1233	0.0728015	1.31387
												SDEV 5	2.40621	3.54234	15.662	31.2607	34.745	10.1869	1.60951	24.4045	2.83116	3.5727	0.0360151										SDEV 5	0.0315494	972.567	288.603	45.3192	0.175338	1.46578
												SDEV 6	1.8307	3.16506	9.589	33.5398	22.5794	5.76941	1.22247	19.6216	3.0599	3.93087	0.0365055										SDEV 6	0.0194966	1125.4	356.816	40.0891	0.079305	1.32655
												SDEV 7	1.95339	2.67679	12.4902	37.6698	22.8009	8.59768	0.884618	15.6642	3.69915	5.21212	0.0455817										SDEV 7	0.0187649	635.568	218.324	37.7559	0.0464204	1.30968
												SDEV 8	1.94867	3.16897	14.0808	30.4088	17.7244	8.97438	1.74828	14.5989	5.95313	6.25962	0.0876193										SDEV 8	0.0191395	784.152	254.951	43.8433	0.0350637	1.1112
												SDEV 9	1.73236	2.70752	8.84954	33.3175	20.1379	6.52085	1.16976	17.314	2.41097	8.43642	0.0279019										SDEV 9	0.0185554	748.2	243.155	41.4568	0.0404354	1.20531
												SDEV 10	1.7875	3.80583	10.5291	33.464	22.963	3.22086	1.25451	21.5911	6.79393	7.45954	0.0994307										SDEV 10	0.0158441	582.495	257.683	42.9659	0.0205866	1.2344
												SDEV 11	2.06359	3.49311	16.2642	30.8486	19.0035	4.32469	1.58881	14.5102	5.83218	7.84947	0.0804116										SDEV 11	0.0224591	473.412	235.058	54.8688	0.0275328	1.23779
												SDEV 12	1.59212	2.8279	11.6673	48.2828	18.8754	6.53601	1.47312	13.0448	7.75605	11.3803	0.135342										SDEV 12	0.0199694	718.771	299.58	47.1682	0.0487435	1.30379
												SDEV 13	1.20722	2.62988	18.9369	47.2715	12.832	10.078	1.58092	10.441	12.3185	13.433	0.253983										SDEV 13	0.0191279	666.317	265.948	44.3071	0.0576207	1.19574

[truncated: 3 more sheets: PD, infliximab, wortmannin]
