# Supplementary material for: Suppression by central adenosine A3 receptors of the cholinergic defense against cardiovascular aberrations of sepsis: role of PI3K/MAPKs/NFκB signaling
Source: Front Pharmacol. 2024 Jun 20;15:1418981. doi: 10.3389/fphar.2024.1418981 (PMC11222418; doi:10.3389/fphar.2024.1418981)
Supplement: Supplementary file 4 [file Table4.XLSX]

## Sheet: Collective LVF
Δcycle duration
Time	IB-MECA			IB-MECA-NIC			VUF			VUF-NIC
	Mean	SEM	STDEV	Mean	SEM	STDEV	Mean	SEM	STDEV	Mean	SEM	STDEV
0	0	0	0	0	0	0	0	0	0	0	0	0
10	-0.0103269	0.00980547	0.0277341	-0.0076115	0.00425528	0.0120357	0.000745714	0.0058799	0.0155568	0.007393	0.00520855	0.014732
20	-0.00866175	0.00545301	0.0154234	-0.00573737	0.00313761	0.00887451	0.000910571	0.00521585	0.0137998	0.00713125	0.00686535	0.0194181
30	-0.002965	0.0063721	0.018023	0.0011385	0.0049459	0.0139891	0.00277986	0.00448308	0.0118611	0.00400712	0.00634659	0.0179509
40	-0.00773638	0.00532311	0.015056	-0.00114225	0.00566851	0.016033	0.00585243	0.0053176	0.014069	0.00153038	0.00477935	0.013518
50	-0.008508	0.008373	0.0236824	-0.00320987	0.00576669	0.0163107	0.00631543	0.00446574	0.0118152	-0.0029805	0.00587083	0.0166052
60	-0.0117208	0.00613681	0.0173575	-0.00168475	0.00557289	0.0157625	0.00151743	0.00444788	0.011768	-0.00107375	0.00480386	0.0135874
70	-0.0120074	0.00724414	0.0204895	-0.00365875	0.00483138	0.0136652	-0.00249371	0.00842208	0.0222827	8.25e-06	0.00504443	0.0142678
80	-0.0129381	0.00681088	0.0192641	-0.00774975	0.00471499	0.013336	-0.00143257	0.0069972	0.0185129	-0.00483625	0.00419303	0.0118597
90	-0.0119108	0.0061374	0.0173592	-0.00853188	0.00439185	0.012422	-0.00580429	0.00591563	0.0156513	-0.00610525	0.00517089	0.0146255
100	-0.008607	0.00604728	0.0171043	-0.00713237	0.00535105	0.0151351	-0.00574814	0.00617269	0.0163314	-0.00985313	0.00459881	0.0130074
110	-0.0074895	0.0038892	0.0110003	-0.0127534	0.00432821	0.012242	-0.00654429	0.00779902	0.0206343	-0.0112128	0.00581222	0.0164394
120	-0.00852888	0.00423765	0.0119859	-0.0115219	0.00630572	0.0178353	-0.00932771	0.00581417	0.0153828	-0.00972863	0.00502035	0.0141997
Δmax dp-dt
Time	IB-MECA			IB-MECA-NIC			VUF			VUF-NIC
	Mean	SEM	STDEV	Mean	SEM	STDEV	Mean	SEM	STDEV	Mean	SEM	STDEV
0	0	0	0	0	0	0	0	0	0	0	0	0
10	152.59	126.086	356.626	239.717	247.29	605.734	534.04	172.726	386.227	156.473	138.166	338.436
20	47.5162	108.605	307.181	83.4267	173.127	424.074	244.763	167.114	373.679	283.883	158.293	387.737
30	45.85	136.507	386.1	-179.263	174.447	427.306	76.544	107.937	241.354	258.29	147.454	361.188
40	39.6663	82.3314	232.868	-106.887	129.694	317.684	91.924	82.3058	184.041	460.838	100.137	245.285
50	-168.884	127.776	361.404	29.1483	180.335	441.729	96.76	124.743	278.934	376.39	150.697	369.131
60	-60.8612	158.523	448.37	126.497	133.466	326.925	260.104	108.044	241.594	463.752	155.477	380.84
70	97.8488	79.3889	224.546	153.693	176.182	431.555	223.522	142.603	318.87	475.652	69.456	170.132
80	-5.1475	100.509	284.283	72.1967	128.025	313.595	367.316	174.741	390.733	418.35	173.298	424.492
90	20.8012	93.1303	263.412	96.0483	197.537	483.866	258.084	110.128	246.254	486.325	176.581	432.534
100	-10.6262	146.363	413.977	96.8483	146.911	359.857	265.32	142.449	318.526	438.29	190.569	466.796
110	-186.149	130.887	370.203	53.425	179.562	439.836	372.706	154.63	345.763	338.417	164.191	402.185
120	-131.596	185.172	523.745	49.2367	172.04	421.411	350.784	95.23	212.941	386.402	234.29	573.892
ΔPTI
Time	IB-MECA			IB-MECA-NIC			VUF			VUF-NIC
	Mean	SEM	STDEV	Mean	SEM	STDEV	Mean	SEM	STDEV	Mean	SEM	STDEV
0	0	0	0	0	0	0	0	0	0	0	0	0
10	-0.814485	0.392768	1.11092	-1.14266	0.441478	1.24869	0.268337	0.65435	1.73125	-0.0462238	0.351797	0.995031
20	-0.933098	0.457205	1.29317	-1.42879	0.41888	1.18477	1.16299	1.38998	3.67754	0.085685	0.339578	0.960471
30	-0.702033	0.383011	1.08332	-0.86263	0.394131	1.11477	0.740067	0.930808	2.46269	-0.019665	0.343675	0.972061
40	-0.606352	0.341161	0.964949	-0.9685	0.468417	1.32488	0.585021	0.840325	2.22329	-0.154854	0.345885	0.978311
50	-0.756504	0.332569	0.940646	-1.11573	0.551865	1.56091	0.0754386	0.63695	1.68521	-0.44092	0.391193	1.10646
60	-1.13927	0.330791	0.935617	-1.24253	0.483937	1.36878	-0.28576	0.534499	1.41415	-0.506851	0.309091	0.874241
70	-1.12463	0.344598	0.97467	-1.29872	0.385945	1.09162	-0.40279	0.868486	2.2978	-0.545248	0.296045	0.837342
80	-1.13739	0.345606	0.977521	-1.58717	0.2352	0.665247	-0.730173	0.680626	1.80077	-0.88011	0.304005	0.859856
90	-1.13108	0.368028	1.04094	-1.31116	0.331637	0.93801	-0.788626	0.730848	1.93364	-0.760074	0.383752	1.08542
100	-1.03555	0.280268	0.792718	-1.32504	0.357683	1.01168	-0.872776	0.811374	2.14669	-0.699153	0.296497	0.838621
110	-1.04604	0.287114	0.812081	-1.54365	0.34526	0.976542	-0.845446	0.911422	2.4114	-0.691109	0.27932	0.790037
120	-0.925066	0.35891	1.01515	-1.41102	0.37978	1.07418	-1.15199	0.78838	2.08586	-0.503483	0.281636	0.796586
Δmin dp-dt
Time	IB-MECA			IB-MECA-NIC			VUF			VUF-NIC
	Mean	SEM	STDEV	Mean	SEM	STDEV	Mean	SEM	STDEV	Mean	SEM	STDEV
0	0	0	0	0	0	0	0	0	0	0	0	0
10	-26.501	91.0359	257.488	-156.038	129.685	366.805	-201.117	90.4369	239.274	-108.708	103.778	293.528
20	-32.7924	96.089	271.781	-87.1423	102.232	289.155	-138.279	101.617	268.852	-101.5	126.43	357.598
30	8.56125	115.031	325.357	90.062	77.3419	218.756	-70.3739	89.4679	236.71	-128.033	116.746	330.209
40	15.6377	73.2265	207.116	-9.88387	73.7702	208.654	-139.309	111.328	294.546	-138.082	95.2888	269.517
50	184.125	101.706	287.667	-148.469	134.139	379.403	-97.8754	99.2381	262.559	-157.63	149.006	421.454
60	75.1065	125.824	355.884	-62.2058	97.7823	276.57	-190.216	117.535	310.968	-161.539	125.294	354.385
70	-68.4956	91.7393	259.478	-25.2149	90.204	255.135	-245.819	120.774	319.537	-142.895	106.96	302.528
80	5.20175	85.0625	240.593	-12.6719	64.0063	181.037	-244.883	100.978	267.164	-78.4169	135.784	384.055
90	-2.7555	76.0328	215.053	-4.36038	93.052	263.191	-268.305	123.749	327.408	-137.884	107.078	302.863
100	59.101	106.79	302.048	-20.5208	74.478	210.656	-298.904	119.027	314.915	-123.117	100.503	284.267
110	84.4765	80.7851	228.495	-25.5434	87.5511	247.632	-353.93	127.816	338.168	-26.4246	132.455	374.639
120	55.4681	117.509	332.365	2.90025	81.6271	230.876	-284.18	117.9	311.935	-87.1524	119.849	338.984
ΔIRP
Time	IB-MECA			IB-MECA-NIC			VUF			VUF-NIC
	Mean	SEM	STDEV	Mean	SEM	STDEV	Mean	SEM	STDEV	Mean	SEM	STDEV
0	0	0	0	0	0	0	0	0	0	0	0	0
10	25.9755	17.4022	49.2208	-6.645	19.6985	55.7159	-16.511	11.3628	30.063	26.5561	30.616	86.5951
20	35.728	18.4471	52.1762	15.9616	21.2168	60.0102	-1.14157	11.3072	29.9161	34.5496	30.5412	86.3836
30	35.3389	21.4358	60.6296	44.8316	17.9548	50.7838	13.2801	12.1122	32.0459	47.9299	30.8718	87.3188
40	21.1932	18.3112	51.7919	53.9041	16.1011	45.5407	25.4817	14.4976	38.3572	43.5193	34.4389	97.4079
50	27.9469	26.8102	75.8307	43.1009	13.087	37.0157	29.2439	14.5697	38.5477	47.857	32.3593	91.526
60	45.7432	22.1225	62.5718	52.9796	12.9565	36.6465	41.343	20.2572	53.5956	56.4439	32.7039	92.5007
70	26.389	19.7094	55.7467	57.2592	12.5241	35.4234	35.5273	19.1103	50.5612	57.586	33.2075	93.9251
80	35.4214	22.3984	63.3521	59.0146	14.5898	41.2663	39.6313	17.2469	45.631	58.2006	28.1498	79.6197
90	40.979	22.4057	63.3729	56.9732	14.006	39.6149	37.9919	15.7244	41.6029	60.8525	30.5744	86.4776
100	43.1154	20.7678	58.7402	61.676	13.3897	37.8717	42.909	15.9283	42.1424	45.0019	31.5531	89.2457
110	46.6442	18.113	51.2314	58.1802	11.8951	33.6445	25.9817	13.2868	35.1536	44.0971	31.917	90.2749
120	36.6961	15.2657	43.1778	53.5226	17.4995	49.4961	28.0491	11.2684	29.8135	29.9843	31.0388	87.791
Δtau
Time	IB-MECA			IB-MECA-NIC			VUF			VUF-NIC
	Mean	SEM	STDEV	Mean	SEM	STDEV	Mean	SEM	STDEV	Mean	SEM	STDEV
0	0	0	0	0	0	0	0	0	0	0	0	0
10	0.0987823	0.106191	0.260113	0.00724105	0.0125016	0.0306225	0.044011	0.0617259	0.151197	0.00877461	0.00814877	0.0215596
20	0.157141	0.143162	0.350673	0.0185282	0.0376562	0.0922384	-0.0052053	0.0296654	0.0726652	0.0633089	0.0658204	0.174144
30	0.0277348	0.0331148	0.0811144	-0.00981822	0.0186687	0.0457288	-0.0199624	0.0354538	0.0868436	0.00871041	0.00766048	0.0202677
40	0.0159999	0.0270043	0.0661468	0.00432185	0.00770208	0.0188662	-0.0054069	0.0454587	0.111351	-0.0102906	0.0150635	0.0398542
50	0.0464726	0.0500306	0.12255	-0.00330837	0.00663159	0.016244	0.031892	0.0710217	0.173967	-0.00215821	0.0146521	0.0387658
60	0.0391242	0.0297236	0.0728075	-0.00264005	0.0114003	0.027925	0.0359222	0.0680553	0.166701	-0.00501741	0.0100177	0.0265044
70	-0.0112781	0.0219824	0.0538457	-0.00297418	0.0106198	0.0260131	-0.0467915	0.0200538	0.0491215	-0.0168513	0.00986449	0.026099
80	-0.00260868	0.0226426	0.0554628	-0.0189299	0.0119126	0.0291799	0.0199025	0.0727457	0.17819	-0.00636831	0.00662832	0.0175369
90	0.0127847	0.0362823	0.0888731	-0.00419857	0.0283914	0.0695444	-0.0140755	0.0512665	0.125577	0.111554	0.116562	0.308395
100	0.0218118	0.0279724	0.0685182	-0.00241193	0.0128527	0.0314825	-0.0514614	0.0228122	0.0558781	-0.0259348	0.0137399	0.0363525
110	0.00884083	0.0302084	0.0739951	-0.00819107	0.0103707	0.025403	-0.0279163	0.037923	0.0928921	-0.0288498	0.0126893	0.0335728
120	0.0046459	0.0227766	0.0557912	-0.0118002	0.0146031	0.0357702	-0.0454959	0.0254418	0.0623195	-0.0238886	0.0115364	0.0282583

## Sheet: AUC
	HRV Parameters												LV function paramers
	SDNN													Cycle duration
AUC	rat1	rat2	rat3	rat4	rat5	rat6	rat7	rat8	MEAN	STDEV	SEM		AUC	rat1	rat2	rat3	rat4	rat5	rat6	rat7	rat8	MEAN	STDEV	SEM
MECA 4 µg	-115.1	-171.5	-114.8	-114.1	-32.05	-162.5	-110.1	-111.7	-116.481	41.999	14.8489		MECA 4 µg	-0.8	-0.3	0.35	-5.4	0.85	-1.15	-0.9	-1.1	-1.05625	1.89557	0.670184
MECA-NIC	-107.5	-33.2	-76.26	-32.6	-36.1	-32.71	-106.8	-83.9	-63.6337	33.7245	11.9234		MECA-NIC	-1	-1.4	0.4	0.4	0.85	-2.22e-16	-0.55	-3.55	-0.60625	1.41256	0.499414
VUF 2 µg		149.5		71.4	250	190.5	60.47	269.7	165.262	88.0507	31.1306		VUF 2 µg	-1	0.3	2.4	-2.5	0.4	-0.4	0.05	-1.3	-0.25625	1.44357	0.510378
VUF-NIC	333.4	224.6	245	275.3	149.8	208.9	180.9	356.2	246.763	71.6783	25.3421		VUF-NIC	-0.9	-0.55	0.55	-0.65	-2.1	-1.1	0.75	2.45	-0.19375	1.40011	0.495014
CGS 2 µg									#DIV/0!	#DIV/0!	#DIV/0!
CSC 40 µg									#DIV/0!	#DIV/0!	#DIV/0!
CGS-NIC									#DIV/0!	#DIV/0!	#DIV/0!
CSC-NIC									#DIV/0!	#DIV/0!	#DIV/0!
	RMSSD													max dp/dt
AUC	rat1	rat2	rat3	rat4	rat5	rat6	rat7	rat8	MEAN	STDEV	SEM		AUC	rat1	rat2	rat3	rat4	rat5	rat6	rat7	rat8	MEAN	STDEV	SEM
MECA 4 µg	-351	-149.9	-181.8	-496.5		-441.3	-377.6	-193	-313.014	137.82	48.7266		MECA 4 µg	-17910	-44853	-25054	23789	6174	-410.1	7978	42477	-976.137	27838.3	9842.32
MECA-NIC	-185.3	-153	-173	-105.4	-62.15	-126.6		-348.1	-164.793	91.0588	32.1942		MECA-NIC	28671	10334		-62819	23167	41301	911.8		6927.63	36960.5	13067.5
VUF 2 µg	159.4	45.75		13.35	328.2	214.1		402.8	193.933	153.506	54.2726		VUF 2 µg	8656	34612		43433	32450	29411			29712.4	12876.5	4552.53
VUF-NIC	175.3	200.7	215.6	65.43		97.92	206.4	306.1	181.064	79.7617	28.2		VUF-NIC	49673	33236	38602	78855	20847	40101			43552.3	19708.5	6967.99
CGS 2 µg									#DIV/0!	#DIV/0!	#DIV/0!
CSC 40 µg									#DIV/0!	#DIV/0!	#DIV/0!
CGS-NIC									#DIV/0!	#DIV/0!	#DIV/0!
CSC-NIC									#DIV/0!	#DIV/0!	#DIV/0!
	Range													min dp/dt
AUC	rat1	rat2	rat3	rat4	rat5	rat6	rat7	rat8	MEAN	STDEV	SEM		AUC	rat1	rat2	rat3	rat4	rat5	rat6	rat7	rat8	MEAN	STDEV	SEM
MECA 4 µg	-3519	-1129	75.95	724.3	718	-1239	-325.1	-685.7	-672.444	1373.08	485.457		MECA 4 µg	1847	50474	17994	-35432	9368	3411	-3563	-17644	3306.88	25259.1	8930.45
MECA-NIC	-104.4	174.3	-2612	1554	-690.2	-190.2	-1913	449.7	-416.475	1323.71	468.003		MECA-NIC	-19643	21567	19433	9799	7758	-7834	-15656	-52519	-4636.88	24720	8739.84
VUF 2 µg	2215	-241.5	1500	514.5	2702	1637	299.8	2321	1368.47	1066.03	376.899		VUF 2 µg	-5612	-50825	-38053	25578	-17278	-23145	-58042	-65208	-29073.1	30261.1	10698.9
VUF-NIC	3536	1488	3560	1412	589.4	2744	450.5	2441	2027.61	1226.69	433.702		VUF-NIC	-10685	-22800	-59125	-42314	21263	-17656	2027	21149	-13517.6	28469.7	10065.6
	average HR													IRP
AUC	rat1	rat2	rat3	rat4	rat5	rat6	rat7	rat8	MEAN	STDEV	SEM		AUC	rat1	rat2	rat3	rat4	rat5	rat6	rat7	rat8	MEAN	STDEV	SEM
MECA 4 µg	1887	-357.8	-383.6	12255	-958.7	5682	2051	-355.4	2477.44	4511.2	1594.95		MECA 4 µg	11814	5795	9642	-4328	6188	8298	-1514	-3673	4027.75	6301.94	2228.07
MECA-NIC	990.3	19.02	-1305	-652.5	-1501	612.4	1609	7974	968.277	3033.41	1072.47		MECA-NIC	7443	3646	4219	10616	2197	-3193	10886	6116	5241.25	4634.62	1638.59
VUF 2 µg	2028	-2968	-17885	5970	-647.7	1519	1010	-6247	-2152.59	7310.84	2584.77		VUF 2 µg	2106	10711	232.9	4787	-1287	31.23	3590	780.8	2618.99	3824.97	1352.33
VUF-NIC	459.9	1135	-955.6	1774	776	3120	-424.4	-4713	146.488	2333.52	825.026		VUF-NIC	1764	11126	27228	1834	805.1	-5839	4260	1888	5383.26	9973.14	3526.04
	total power													tau
AUC	rat1	rat2	rat3	rat4	rat5	rat6	rat7	rat8	MEAN	STDEV	SEM		AUC	rat1	rat2	rat3	rat4	rat5	rat6	rat7	rat8	MEAN	STDEV	SEM
MECA 4 µg	-615.1	-949.3	-1343	-1287	-116	-273.1	-672.7	-1283	-817.4	475.252	168.027		MECA 4 µg	0.75	3.35		-10.35	24.77	7.05	-0.6		4.16167	11.6499	4.11888
MECA-NIC	-901.5	-216.5	-473.1	-591.9	-120.9		-470.2	-569.9	-477.714	257.15	90.9164		MECA-NIC	0.35	-0.4	-1.4	-1.55		-1.6	2.8		-0.3	1.70323	0.602184
VUF 2 µg	1654	1554		335.3	935.1	1363	208.1		1008.25	622.758	220.178		VUF 2 µg	2.506	-1.35	-8.3	20.75		-11.55	-6.2	-18.8	-3.27771	12.6335	4.46662
VUF-NIC	2687	1719	1036	1264			1190	2553	1741.5	718.735	254.111		VUF-NIC	17.2	2.15	-1.25	1.2	-1.95	7.676		-2.9	3.16086	7.12579	2.51935
	VLF													PTI
AUC	rat1	rat2	rat3	rat4	rat5	rat6	rat7	rat8	MEAN	STDEV	SEM		AUC	rat1	rat2	rat3	rat4	rat5	rat6	rat7	rat8	MEAN	STDEV	SEM
MECA 4 µg	192.1	-967.6	-618.5	143.9	-309.2	-41.98	311	-192.7	-185.373	436.335	154.268		MECA 4 µg	-144.8	-254	-39.51	-185.2	-38.38	-215.2	-36.98	42.97	-108.887	105.214	37.1986
MECA-NIC	-264.5	89.36	-150.7	881.5	-17.8	116.8	-551.4	117	27.5325	414.612	146.588		MECA-NIC	-221.7	-168.9	-77.31	-181.9	-5.408	19.75	-175.2	-353	-145.459	121.42	42.9286
VUF 2 µg	1201	512.4	479.7	212	222.8	476.7	403.8	315.9	478.038	314.321	111.129		VUF 2 µg	18.66	-98.3	292.3	-171.8	137.9	-24.73	-271.2	-107.8	-28.1212	178.661	63.1661
VUF-NIC	1781	668.9	297.9	1116	628.7	560.2	523.6	1329	863.163	498.953	176.407		VUF-NIC	-173.8	-69.75	-120.7	-28.12	-142.9	5.338	14.47	122	-49.1827	97.5569	34.4916
	LF
AUC	rat1	rat2	rat3	rat4	rat5	rat6	rat7	rat8	MEAN	STDEV	SEM
MECA 4 µg	-13	27.89	-94.9	-9.2	74.31	1.2	30.25	-197	-22.5563	85.5359	30.2415
MECA-NIC	9.1	13.85	28.65	367.2	-72.12	26.74	4.1	67.54	55.6325	131.837	46.6113
VUF 2 µg	47.26	513.8	197.7	94.7	63.83	-4.889	47.53	114.8	134.341	164.505	58.1612
VUF-NIC	145.9	438.4	189.1	62.65	15.21	15.58	92.75	74.7	129.286	138.411	48.9355
	HF
AUC	rat1	rat2	rat3	rat4	rat5	rat6	rat7	rat8	MEAN	STDEV	SEM
MECA 4 µg	-646.8	-10.22	-549.6	-1441	125.3	-242.9	-1009	-893.3	-583.44	529.763	187.3
MECA-NIC	-649.2	-314.2	-350.7	-1812	-30.95	-152.3	65.7	-778.1	-502.719	602.212	212.914
VUF 2 µg	386.6	591.3	5068	1.975	669.5	939.6	-251.6	2367	1221.55	1742.06	615.911
VUF-NIC	669.1	374.4	479.4	59.5	53.69	66.4	571	1146	427.436	379.147	134.049
	LF nu
AUC	rat1	rat2	rat3	rat4	rat5	rat6	rat7	rat8	MEAN	STDEV	SEM
MECA 4 µg	1519	413.1	476	1273	401.2	1213	833.7	-407	715.25	623.984	220.612
MECA-NIC	1186	292.9	1631	1150	517.6	453.3	-59.96	5389	1319.98	1734.3	613.168
VUF 2 µg	-1041	1475	-1493	2907	379.7	-159.6	727.3	86.01	360.176	1394.23	492.936
VUF-NIC	246.4	1149	-18.25	2255	180.8	228.6	-184.6	12.29	483.655	820.633	290.138
	HF nu
AUC	rat1	rat2	rat3	rat4	rat5	rat6	rat7	rat8	MEAN	STDEV	SEM
MECA 4 µg	-662.7	-440.5	-94.7	-2247	-486.4	-2379	-833.7	403.6	-842.55	983.161	347.6
MECA-NIC	-1264	-346.6	-1631	-1232	-517.6	-662.6	-420.8	-6762	-1604.58	2134.99	754.832
VUF 2 µg	680.7	-298.3	3452	-3299	-379.7	-89.05	-1135	296.8	-96.4437	1882.48	665.556
VUF-NIC	-259.5	-1389	-220.2	-3374	-1067	-1306	271	-36.5	-922.65	1167.27	412.693
	LF/HF
AUC	rat1	rat2	rat3	rat4	rat5	rat6	rat7	rat8	MEAN	STDEV	SEM
MECA 4 µg		5.781	7.67	19.05	7.001		9.55	-5.2	7.30867	7.77056	2.74731
MECA-NIC	15.35	3.2		17.25		5.25	1.237	1.7	7.33117	7.11241	2.51462
VUF 2 µg		30.36		64.2	6.056		9.125	1.075	22.1632	26.0213	9.19991
VUF-NIC	4.04	43.91	2.05	62.1	3.05	5.089			20.0398	26.1941	9.26101

## Sheet: Baseline
MECA	SDNN	RMSSD	Range	Average HR	Total Power	VLF	LFms2	HFms2	Lf nu	HF nu	LF/HF		MECA	Cycle Duration (s)	Max dP/dt (mmHg/s)	Min dP/dt (mmHg/s)	IRP (mmHg/s)	Tau (s)	PTI (mmHg.s)
rat 1	3.9954	5.605	47.4882	378.579	11.8336	1.6987	0.7216	8.067	7.1199	79.5961	0.0895		rat 1	0.158611	3023.14	-1510.62	-462.412	0.0757577	7.00887
rat 2	5.2422	5.9778	31.6389	331.341	18.5809	11.1881	0.3699	7.0228	5.004	94.996	0.0527		rat 2	0.183525	2405.89	-1331.02	-365.325	0.0717717	8.73766
rat 3	3.8088	4.6391	19.6072	394.797	18.0813	8.0884	1.5435	7.5691	15.4458	75.7445	0.2039		rat 3	0.1518	1845.89	-936.543	-443.714	0.0689052	6.83046
rat 4	4.3495	7.4323	18.5508	305.226	17.8208	1.4132	0.5751	15.8325	3.5049	96.4951	0.0363		rat 4	0.196493	2156.87	-831.964	-265.385	0.182428	6.18075
rat 5	4.658	4.7793	34.223	342.88	13.6057	6.6205	0.678	6.3072	9.7063	90.2937	0.1075		rat 5	0.175596	3240.18	-1294.24	-332.706	0.167873	7.23441
rat 6	3.2184	5.6422	21.8227	346.235	4.9018	1.3213	0.2392	3.3413	6.6796	93.3204	0.0716		rat 6	0.163474	2306.75	-990.617	-391.648	0.103275	7.48481
rat 7	4.549	7.2733	26.1766	308.017	16.4648	1.2302	0.3398	14.8948	2.2303	97.7697	0.0228		rat 7	0.190971	1767.25	-754.105	-292.548	0.134586	7.50829
rat 8	4.5854	5.933	27.6091	319.482	20.8155	4.907	2.4278	13.4807	15.2612	84.7388	0.1801		rat 8	0.197319	2659.61	-1071.55	-244.058	0.209559	7.62258
MEAN	4.26019	5.907	28.5011	343.868	14.4698	4.50863	0.638157	9.00496	7.09869	89.7451	0.0834714		MEAN	0.177224	2425.7	-1090.08	-349.725	0.126769	7.32598
SDEV	0.654876	1.0984	10.2568	33.5177	4.90571	4.08809	0.438238	4.61033	4.42821	8.65671	0.0607052		SDEV	0.017681	525.299	264.548	80.508	0.0550711	0.737303
SEM	0.24752	0.415157	3.8767	12.6685	1.85419	1.54515	0.165639	1.74254	1.67371	3.27193	0.0229444		SEM	0.00625117	185.721	93.5319	28.4639	0.0194706	0.260676
MECA-NIC	SDNN	RMSSD	Range	Average HR	Total Power	VLF	LFms2	HFms2	Lf nu	HF nu	LF/HF		MECA-NIC	Cycle Duration (s)	Max dP/dt (mmHg/s)	Min dP/dt (mmHg/s)	IRP (mmHg/s)	Tau (s)	PTI (mmHg.s)
rat 1	3.5483	4.5839	18.2586	340.914	13.9726	4.7216	0.4514	8.7996	4.879	95.121	0.0513		rat 1	0.181	2212.51	-1055.01	-420.38	0.0951968	8.23261
rat 2	3.6755	5.7923	16.0856	335.947	12.1094	1.8598	0.1845	10.0651	1.8005	98.1995	0.0183		rat 2	0.190709	2502.31	-1310.93	-349.316	0.0935222	8.56997
rat 3	3.3105	4.1348	38.6242	353.004	9.8094	4.1206	0.2462	5.4426	4.3273	95.6727	0.0452		rat 3	0.169956	3426.81	-1273.25	-321.131	0.180063	6.62675
rat 4													rat 4	0.163474	2306.75	-990.617	-391.648	0.103275	7.48481
rat 5	2.8403	3.4092	21.7894	342.242	7.2228	1.9128	1.3122	3.9979	24.7111	75.2889	0.3282		rat 5	0.17533	3187.54	-1181.86	-341.205	0.221963	7.55435
rat 6	3.7012	4.9496	21.1057	335.604	10.4012	2.5411	0.2606	7.5996	3.3149	96.6851	0.0343		rat 6	0.178084	1925.79	-858.578	-300.471	0.159094	7.01456
rat 7	2.8774	2.213	28.8856	371.709	7.2975	5.6974	0.2439	1.2763	15.2442	79.7708	0.1911		rat 7	0.161541	2159.46	-994.249	-395.623	0.0985194	6.92766
rat 8	3.446	4.8687	17.4686	344.424	9.7657	1.8145	0.4534	7.4978	5.7022	94.2978	0.0605		rat 8	0.174235	2851	-1090.55	-315.894	0.146508	7.12065
MEAN	3.34274	4.27879	23.174	346.264	10.0827	3.23826	0.450314	6.3827	8.56846	90.7194	0.104129		MEAN	0.174291	2571.52	-1094.38	-354.458	0.137268	7.44142
SDEV	0.35641	1.17091	8.00504	12.6566	2.43077	1.59145	0.394499	3.02137	8.35035	9.18539	0.11415		SDEV	0.00947473	531.797	153.298	43.3226	0.0476701	0.668365
SEM	0.12601	0.413979	2.83021	4.47477	0.859407	0.562663	0.139476	1.06822	2.9523	3.24752	0.0403582		SEM	0.00334982	188.018	54.1989	15.3168	0.0168539	0.236303
VUF	SDNN	RMSSD	Range	Average HR	Total Power	VLF	LFms2	HFms2	Lf nu	HF nu	LF/HF		VUF	Cycle Duration (s)	Max dP/dt (mmHg/s)	Min dP/dt (mmHg/s)	IRP (mmHg/s)	Tau (s)	PTI (mmHg.s)
rat 1	1.5491	2.0631	10.1656	352.722	1.9696	0.1204	0.3951	1.4541	21.3655	78.6345	0.2717		rat 1	0.170037	2553.87	-960.099	-312.188	0.148625	7.39482
rat 2	3.9793	4.1384	35.1563	453.925	14.4516	6.0945	1.7175	5.2159	20.5513	62.4132	0.3293		rat 2	0.132418	1979.41	-955.437	-348.443	0.0552532	5.79266
rat 3	3.9793	4.1384	35.1563	453.925	14.4516	6.0945	1.7175	5.2159	20.5513	62.4132	0.3293		rat 3	0.183771	1548.27	-709.508	-264.471	0.141671	7.12112
rat 4	2.0488	1.9769	13.0518	369.558	4.073	2.0281	0.186	1.7781	9.0933	86.9535	0.1046		rat 4	0.162712	3270.64	-1594.04	-312.1	0.115115	7.17278
rat 5	2.0976	2.9191	21.237	315.954	4.635	1.3814	0.2958	2.9578	9.0921	90.9079	0.1		rat 5	0.19	1341.12	-527.71	-298.09	0.284181	9.39608
rat 6	3.2803	4.9989	24.1664	337.837	11.6157	1.8399	0.4635	9.3122	4.7417	95.2583	0.0498		rat 6	0.177543	1292.75	-514.385	-326.678	0.187371	8.27308
rat 7	3.3493	5.6933	19.0517	355.207	10.152	1.8062	0.2075	8.1382	2.4868	97.5132	0.0255		rat 7	0.1661	1745.42	-696.88	-398.971	0.145594	10.0485
rat 8	3.7596	4.6696	19.699	421.009	15.1616	6.1152	0.3973	8.1221	4.3914	89.7832	0.0489		rat 8	0.17217	1436.01	-505.676	-312.057	0.253313	6.57924
MEAN	3.00541	3.82471	22.2105	382.517	9.56376	3.18502	0.672525	5.27429	11.5342	82.9846	0.157388		MEAN	0.169344	1895.94	-807.967	-321.625	0.16639	7.72228
SDEV	0.965077	1.36898	9.14336	53.3298	5.28862	2.48452	0.651945	3.04272	8.01967	13.8964	0.130381		SDEV	0.0174378	692.446	366.635	39.3137	0.0738823	1.43013
SEM	0.341206	0.484008	3.23267	18.8549	1.86981	0.878412	0.230497	1.07576	2.83538	4.91311	0.0460965		SEM	0.00616519	244.817	129.625	13.8995	0.0261213	0.505626
VUF-NIC	SDNN	RMSSD	Range	Average HR	Total Power	VLF	LFms2	HFms2	Lf nu	HF nu	LF/HF		VUF-NIC	Cycle Duration (s)	Max dP/dt (mmHg/s)	Min dP/dt (mmHg/s)	IRP (mmHg/s)	Tau (s)	PTI (mmHg.s)
rat 1	2.7318	3.539	15.7018	407.032	5.2666	1.2189	0.2898	3.3817	7.1598	83.5468	0.0857		rat 1	0.1549	1968.57	-879.952	-465.146	0.0871023	9.1656
rat 2	2.6473	3.3162	17.8827	421.227	8.0135	2.5143	1.2565	3.0629	22.8493	55.6965	0.4102		rat 2	0.1404	2328.35	-1087.5	-460.952	0.0605966	5.50354
rat 3	1.386	1.6047	10.542	479.204	1.8689	0.4161	0.3283	0.9736	22.596	67.0099	0.3372		rat 3	0.1252	3190.83	-1562.51	-499.04	0.0615615	4.686
rat 4	1.1537	1.2032	6.0413	422.721	1.1006	0.5081	0.0764	0.4893	12.8916	82.573	0.1561		rat 4	0.1425	2391.26	-961.99	-425.496	0.0797351	5.31357
rat 5	2.5504	3.7887	20.2535	376.715	6.2446	1.3053	0.2429	4.4094	4.918	89.2714	0.0551		rat 5	0.173905	2575.61	-1466.44	-341.372	0.119391	8.82267
rat 6	2.8032	3.7665	14.0545	358.451	6.9354	2.015	0.3614	4.559	7.3445	92.6555	0.0793		rat 6	0.167302	1512.71	-685.153	-358.188	0.124297	6.59781
rat 7	2.5554	2.2905	33.2936	375.463	4.9171	3.3206	0.3143	1.2001	19.6895	75.1727	0.2619		rat 7	0.155365	1405.49	-666.023	-361.951	0.526024	6.11153
rat 8	2.3788	3.8447	14.1172	360.397	5.9139	0.5362	0.3671	5.01	6.827	93.163	0.0733		rat 8	0.169941	2696.13	-1309.42	-312.313	0.162175	7.769
MEAN	2.27583	2.91919	16.4858	400.151	5.03257	1.47931	0.404587	2.88575	13.0345	79.8861	0.18235		MEAN	0.153689	2258.62	-1077.37	-403.057	0.15261	6.74622
SDEV	0.636861	1.06503	8.06404	40.9325	2.3991	1.05626	0.356576	1.77891	7.59098	13.2082	0.136777		SDEV	0.0168006	603.763	341.428	68.3119	0.154824	1.66807
SEM	0.225164	0.376547	2.85107	14.4718	0.84821	0.373443	0.126069	0.628941	2.68382	4.66979	0.0483581		SEM	0.0059399	213.463	120.713	24.1519	0.0547385	0.589752
	SDNN			RMSSD			Range			average HR			total power
	MEAN	SDEV	SEM	MEAN	SDEV	SEM	MEAN	SDEV	SEM	MEAN	SDEV	SEM	MEAN	SDEV	SEM
MECA 4 µg	4.26019	0.654876	0.24752	5.907	1.0984	0.415157	28.5011	10.2568	3.8767	343.868	33.5177	12.6685	14.4698	4.90571	1.85419
MECA-NIC	3.34274	0.35641	0.12601	4.27879	1.17091	0.413979	23.174	8.00504	2.83021	346.264	12.6566	4.47477	10.0827	2.43077	0.859407
VUF 2 µg	3.00541	0.965077	0.341206	3.82471	1.36898	0.484008	22.2105	9.14336	3.23267	382.517	53.3298	18.8549	9.56376	5.28862	1.86981
VUF-NIC	2.27583	0.636861	0.225164	2.91919	1.06503	0.376547	16.4858	8.06404	2.85107	400.151	40.9325	14.4718	5.03257	2.3991	0.84821
	VLF			LFms2			HFms2			Lfnu			Hfnu			LF/HF
	MEAN	SDV	SEM	MEAN	SDEV	SEM	MEAN	SDEV	SEM	MEAN	SDEV	SEM	MEAN	SDEV	SEM	MEAN	SDEV	SEM
MECA 4 µg	4.50863	4.08809	1.54515	0.638157	0.438238	0.165639	9.00496	4.61033	1.74254	7.09869	4.42821	1.67371	89.7451	8.65671	3.27193	0.0834714	0.0607052	0.0229444
MECA-NIC	3.23826	1.59145	0.562663	0.450314	0.394499	0.139476	6.3827	3.02137	1.06822	8.56846	8.35035	2.9523	90.7194	9.18539	3.24752	0.104129	0.11415	0.0403582
VUF 2 µg	3.18502	2.48452	0.878412	0.672525	0.651945	0.230497	5.27429	3.04272	1.07576	11.5342	8.01967	2.83538	82.9846	13.8964	4.91311	0.157388	0.130381	0.0460965
VUF-NIC	1.47931	1.05626	0.373443	0.404587	0.356576	0.126069	2.88575	1.77891	0.628941	13.0345	7.59098	2.68382	79.8861	13.2082	4.66979	0.18235	0.136777	0.0483581
							Cycle duration			max dP/dt			Min dP/dt			IRP			Tau			PTI
							MEAN	SDEV	SEM	MEAN	SDEV	SEM	MEAN	SDEV	SEM	MEAN	SDEV	SEM	MEAN	SDEV	SEM	MEAN	SDEV	SEM
MECA 4 µg							0.177224	0.017681	0.00625117	2425.7	525.299	185.721	-1090.08	264.548	93.5319	-349.725	80.508	28.4639	0.126769	0.0550711	0.0194706	7.32598	0.737303	0.260676
MECA-NIC							0.174291	0.00947473	0.00334982	2571.52	531.797	188.018	-1094.38	153.298	54.1989	-354.458	43.3226	15.3168	0.137268	0.0476701	0.0168539	7.44142	0.668365	0.236303
VUF 2 µg							0.169344	0.0174378	0.00616519	1895.94	692.446	244.817	-807.967	366.635	129.625	-321.625	39.3137	13.8995	0.16639	0.0738823	0.0261213	7.72228	1.43013	0.505626
VUF-NIC							0.153689	0.0168006	0.0059399	2258.62	603.763	213.463	-1077.37	341.428	120.713	-403.057	68.3119	24.1519	0.15261	0.154824	0.0547385	6.74622	1.66807	0.589752

## Sheet: Delta LVF
MECA (4µg/rat )												MECA-NIC												VUF (2 µg/rat)												VUF-NIC
ΔCycle Duration (s)												ΔCycle Duration (s)												ΔCycle Duration (s)												ΔCycle Duration (s)
Time	Rat 1	Rat 2	Rat 3	Rat 4	Rat 5	Rat 6	Rat 7	Rat 8	Mean	SEM	STDEV	Time	Rat 1	Rat 2	Rat 3	Rat 4	Rat 5	Rat 6	Rat 7	Rat 8	Mean	SEM	STDEV	Time	Rat 1	Rat 2	Rat 3	Rat 4	Rat 5	Rat 6	Rat 7	Rat 8	Mean	SEM	STDEV	Time	Rat 1	Rat 2	Rat 3	Rat 4	Rat 5	Rat 6	Rat 7	Rat 8	Mean	SEM	STDEV
0	0	0	0	0	0	0	0	0	0	0	0	0	0	0	0	0	0	0	0	0	0	0	0	0	0	0	0	0	0	0	0	0	0	0	0	0	0	0	0	0	0	0	0	0	0	0	0
10	-0.004073	0.005807	0.0085	-0.065442	0.019761	-0.032874	0.004229	-0.018523	-0.0103269	0.00980547	0.0277341	10	-0.0102	-0.01267	0.004425	0.001647	0.002154	-0.013822	-0.000896	-0.03153	-0.0076115	0.00425528	0.0120357	10	-0.011544	0.009777	0.008689	-0.007986	0.0199	-0.024116	0.0105	-0.010801	0.000745714	0.0058799	0.0155568	10	-0.0046	-0.0059	0.0043	0.009	-0.008462	0.009348	0.034948	0.02051	0.007393	0.00520855	0.014732
20	-0.019985	-0.000254	0.0049	-0.024771	0.015817	-0.027574	-0.002971	-0.014456	-0.00866175	0.00545301	0.0154234	20	-0.0127	-0.009679	0.001856	-0.001646	0.007662	-0.006482	-0.004013	-0.020897	-0.00573737	0.00313761	0.00887451	20	-0.01798	0.006989	0.001897	-0.011087	0.02253	-0.006175	0.0102	-0.007707	0.000910571	0.00521585	0.0137998	20	0.0016	-0.0058	-0.0045	0.005171	-0.009652	-0.003615	0.044993	0.028853	0.00713125	0.00686535	0.0194181
30	-0.000843	0.007411	0.0177	-0.043012	0.005983	-0.007174	0.002029	-0.005814	-0.002965	0.0063721	0.018023	30	-0.009981	-0.002793	0.004071	0.009967	0.014728	0.019404	-0.002705	-0.023583	0.0011385	0.0049459	0.0139891	30	-0.011549	-0.001451	0.002373	-0.007464	0.024514	0.003736	0.0093	0.000933	0.00277986	0.00448308	0.0118611	30	0.0013	0.0032	-0.0031	-0.005149	-0.012891	-0.011909	0.040088	0.020518	0.00400712	0.00634659	0.0179509
40	-0.000695	-0.013922	0.0012	-0.042307	0.002633	0.002626	-0.006371	-0.005055	-0.00773638	0.00532311	0.015056	40	-0.004444	-0.004844	0.008051	0.005117	0.017643	0.007238	-0.001719	-0.03618	-0.00114225	0.00566851	0.016033	40	0.000987	0.002248	0.018202	-0.017173	0.0272	0.007003	0.0025	0.001379	0.00585243	0.0053176	0.014069	40	0.0008	0.0009	0.0007	-0.008336	-0.015082	-0.008787	0.016678	0.02537	0.00153038	0.00477935	0.013518
50	-0.008819	0.006879	-0.0008	-0.063936	0.009429	0.006826	-0.009271	-0.008372	-0.008508	0.008373	0.0236824	50	-0.008984	-0.004799	0.004952	-0.003489	0.010256	0.017502	-0.004014	-0.037103	-0.00320987	0.00576669	0.0163107	50	0.004557	0.006658	0.01834	-0.016261	0.0164	0.013447	0.001067	0.005323	0.00631543	0.00446574	0.0118152	50	-0.0028	0.0052	0.003	-0.023087	-0.01963	-0.012169	-0.003944	0.029586	-0.0029805	0.00587083	0.0166052
60	-0.004217	-0.006049	0.000227	-0.048377	0.008824	-0.017561	-0.007271	-0.019342	-0.0117208	0.00613681	0.0173575	60	-0.002796	-0.011358	0.012986	0.012202	0.010175	0.00655	-0.008151	-0.033086	-0.00168475	0.00557289	0.0157625	60	0.004963	0.003477	0.019547	-0.018865	-0.002895	-0.003013	0.007408	-0.006743	0.00151743	0.00444788	0.011768	60	-0.0034	0.0005	0.0015	-0.00362	-0.017429	-0.005808	-0.009447	0.029114	-0.00107375	0.00480386	0.0135874
70	-0.018868	0.001411	-0.00303	-0.058719	-0.010874	-0.009791	-0.003371	0.007183	-0.0120074	0.00724414	0.0204895	70	-0.010688	-0.010848	0.004915	0.013424	0.001153	0.007025	-0.004073	-0.030178	-0.00365875	0.00483138	0.0136652	70	-0.004827	0.005365	0.035856	-0.039982	-0.003632	-0.008341	-0.001895	-0.000533	-0.00249371	0.00842208	0.0222827	70	-0.0025	-0.0038	0.0055	-0.006358	-0.014434	-0.015855	0.009529	0.027984	8.25e-06	0.00504443	0.0142678
80	0.000718	-0.025455	-0.000147	-0.055292	0.001041	-0.008045	-0.012171	-0.004154	-0.0129381	0.00681088	0.0192641	80	-0.002704	-0.018207	-0.00037	0.01387	-0.000255	-0.017192	-0.008353	-0.028787	-0.00774975	0.00471499	0.013336	80	-0.011301	0.008424	0.034428	-0.023388	-0.010493	-0.003962	-0.003736	-0.030034	-0.00143257	0.0069972	0.0185129	80	-0.0152	-0.0017	0.0067	-0.007909	-0.017089	-0.009481	-0.011676	0.017665	-0.00483625	0.00419303	0.0118597
90	-0.004277	-0.005786	-0.000651	-0.04969	0.007073	-0.006802	-0.015471	-0.019682	-0.0119108	0.0061374	0.0173592	90	-0.007302	-0.013685	-0.001774	0.00373	0.004195	-0.012376	-0.006525	-0.034518	-0.00853188	0.00439185	0.012422	90	-0.007206	-0.006042	0.025215	-0.02564	-0.016178	-0.00395	-0.006829	-0.025415	-0.00580429	0.00591563	0.0156513	90	-0.0205	0.0085	0.0071	-0.00978	-0.018722	-0.016675	-0.015625	0.01686	-0.00610525	0.00517089	0.0146255
100	-0.007799	-0.000619	-0.002364	-0.048069	0.009167	-0.000723	-0.011271	-0.007178	-0.008607	0.00604728	0.0171043	100	-0.007564	-0.018573	0.006478	0.004763	0.006909	-0.004284	-0.00699	-0.037798	-0.00713237	0.00535105	0.0151351	100	-0.01306	0.003041	0.021938	-0.031457	-0.010664	-0.002113	-0.007922	-0.015423	-0.00574814	0.00617269	0.0163314	100	-0.0187	-0.0246	0.0067	-0.003322	-0.016181	-0.012482	-0.020615	0.010375	-0.00985313	0.00459881	0.0130074
110	-0.010319	-0.004356	-0.001599	-0.029479	0.004829	0.003829	-0.010971	-0.01185	-0.0074895	0.0038892	0.0110003	110	-0.019036	-0.025174	0.002836	-0.011343	0.005421	-0.014047	-0.01131	-0.029374	-0.0127534	0.00432821	0.012242	110	-0.017397	-0.005818	0.036937	-0.02717	-0.017209	-0.00609	-0.009063	-0.019676	-0.00654429	0.00779902	0.0206343	110	-0.018496	-0.022	0.0078	-0.008507	-0.041034	-0.014998	0.002999	0.004534	-0.0112128	0.00581222	0.0164394
120	-0.021317	-0.00372	0.006435	-0.023573	0.005245	-0.00605	-0.020971	-0.00428	-0.00852888	0.00423765	0.0119859	120	-0.015882	-0.038122	0.015714	-0.00193	0.007214	-0.021177	-0.011569	-0.026423	-0.0115219	0.00630572	0.0178353	120	-0.016582	-0.004537	0.022221	-0.02497	-0.015136	-0.017691	-0.008599	-0.024068	-0.00932771	0.00581417	0.0153828	120	-0.018	-0.0259	0.007	-0.006466	-0.020668	-0.020598	-0.006806	0.013609	-0.00972863	0.00502035	0.0141997
ΔMax dP/dt (mmHg/s)												ΔMax dP/dt (mmHg/s)												ΔMax dP/dt (mmHg/s)												ΔMax dP/dt (mmHg/s)
Time	Rat 1	Rat 2	RAT 3	RAT 4	RAT 5	Rat 6	Rat 7	Rat 8	Mean	SEM	STDEV	Time	Rat 1	Rat 2	RAT 3	RAT 4	RAT 5	Rat 6	Rat 7	Rat 8	Mean	SEM	STDEV	Time	Rat 1	Rat 2	RAT 3	RAT 4	RAT 5	Rat 6	Rat 7	Rat 8	Mean	SEM	STDEV	Time	Rat 1	Rat 2	RAT 3	RAT 4	RAT 5	Rat 6	Rat 7	Rat 8	Mean	SEM	STDEV
0	0	0	0	0	0	0	0	0	0	0	0	0	0	0		0	0	0	0		0	0	0	0	0	0		0	0	0			0	0	0	0	0	0	0	0	0	0			0	0	0
10	105.51	-477.78	97.7	637.22	235.41	436.29	-188.25	374.62	152.59	126.086	356.626	10	472.64	196.37		-561.18	157.85	1253.41	-80.79		239.717	247.29	605.734	10	393.26	713.62		1120.25	168.35	274.72			534.04	172.726	386.227	10	657.02	-77.47	282.52	-338.19	178.89	236.07			156.473	138.166	338.436
20	275.84	-219.31	-261.6	570.62	68.06	236.84	-314.7	24.38	47.5162	108.605	307.181	20	753.09	85.73		-300.36	81.78	302.37	-422.05		83.4267	173.127	424.074	20	425.96	397.49		614.78	-349.804	135.39			244.763	167.114	373.679	20	25.87	-35.51	463.08	985.63	53.09	211.14			283.883	158.293	387.737
30	-179.76	-538.44	-351.44	472.01	-3.11	538.29	284.98	144.27	45.85	136.507	386.1	30	382.32	112.36		-646.98	-95.41	-116.78	-711.09		-179.263	174.447	427.306	30	30.48	-76.77		163.61	-178.34	443.74			76.544	107.937	241.354	30	700.36	-127.84	455.55	579.78	-42.48	-15.63			258.29	147.454	361.188
40	-367.62	-41.31	-129.72	390.83	167.03	4.57	232.65	60.9	39.6663	82.3314	232.868	40	409.47	42.74		-405.94	-338.75	-352.31	3.47		-106.887	129.694	317.684	40	180.3	267.82		-137.8	-72.6	221.9			91.924	82.3058	184.041	40	902.41	224.05	339.68	388.75	332.95	577.19			460.838	100.137	245.285
50	-665.23	-598.67	-381.46	167.4	106.84	-287.48	38.34	269.19	-168.884	127.776	361.404	50	206.29	9.37		-570.02	-362.55	650.91	240.89		29.1483	180.335	441.729	50	83.31	-302.01		484.47	135.46	82.57			96.76	124.743	278.934	50	536.45	709.72	795.54	-111.03	20.77	306.89			376.39	150.697	369.131
60	-204.55	-822.37	-3.44	383.02	-286.09	-161.02	-70.18	677.74	-60.8612	158.523	448.37	60	184.9	-61.37		-389.12	506.03	418.22	100.32		126.497	133.466	326.925	60	-43.52	594.28		306.41	332.38	110.97			260.104	108.044	241.594	60	130.2	111.55	533.99	1157.43	405.77	443.57			463.752	155.477	380.84
70	166.59	-226.9	-196.22	159.28	103.81	65	259.42	451.81	97.8488	79.3889	224.546	70	-70.72	229.92		-557.43	544.08	619.44	156.87		153.693	176.182	431.555	70	-104.1	358.63		710.32	96.97	55.79			223.522	142.603	318.87	70	676.08	563.32	461.36	259.56	291.39	602.2			475.652	69.456	170.132
80	-125.26	44.23	-390.52	375.28	-9.33	-320.74	-4.66	389.82	-5.1475	100.509	284.283	80	214.28	176.22		-433.55	261.62	395.9	-181.29		72.1967	128.025	313.595	80	-182.39	171.33		581.87	836.62	429.15			367.316	174.741	390.733	80	532.83	-38.96	375.02	1184.4	133.9	322.91			418.35	173.298	424.492
90	-48.28	-372.27	-290.6	-51.65	264.23	89.91	192.99	382.08	20.8012	93.1303	263.412	90	137.97	145.44		-772.45	720.4	99.49	245.44		96.0483	197.537	483.866	90	-101.51	515.68		266.73	450.48	159.04			258.084	110.128	246.254	90	906.03	537.21	241.99	1081.44	128.08	23.2			486.325	176.581	432.534
100	-301.97	-602.62	-239.24	385.85	245.85	-374.54	305.86	495.8	-10.6262	146.363	413.977	100	82.59	73.48		-524.78	418.08	489.46	42.26		96.8483	146.911	359.857	100	-240.12	394.45		163.35	571.23	437.69			265.32	142.449	318.526	100	203.78	432.66	69.58	1328.66	115.69	479.37			438.29	190.569	466.796
110	-470.14	-301.5	-269.79	-631.59	-289.86	-107.46	-16.43	597.58	-186.149	130.887	370.203	110	38.25	-10.44		-734.54	254.61	186.4	586.27		53.425	179.562	439.836	110	244.38	307.28		-46.13	896.26	461.74			372.706	154.63	345.763	110	-99.69	776.65	-95.29	749.75	166.19	532.89			338.417	164.191	402.185
120	53.17	-644.78	-178.15	-971.13	30.71	-254.61	152.99	759.03	-131.596	185.172	523.745	120	75.02	64.48		-771.01	337.9	367.27	221.76		49.2367	172.04	421.411	120	359.16	209.35		212.58	715.99	256.84			350.784	95.23	212.941	120	-407.99	491.22	-125.56	1204.35	577.27	579.12			386.402	234.29	573.892
ΔPTI												ΔPTI												ΔPTI												ΔPTI
Time	Rat 1	Rat 2	RAT 3	RAT 4	RAT 5	Rat 6	Rat 7	Rat 8	Mean	SEM	STDEV	Time	Rat 1	Rat 2	RAT 3	RAT 4	RAT 5	Rat 6	Rat 7	Rat 8	Mean	SEM	STDEV	Time	Rat 1	Rat 2	RAT 3	RAT 4	RAT 5	Rat 6	Rat 7	Rat 8	Mean	SEM	STDEV	Time	Rat 1	Rat 2	RAT 3	RAT 4	RAT 5	Rat 6	Rat 7	Rat 8	Mean	SEM	STDEV
0	0	0	0	0	0	0	0	0	0	0	0	0	0	0	0	0	0	0	0	0	0	0	0	0	0	0	0	0	0	0	0	0	0	0	0	0	0	0	0	0	0	0	0	0	0	0	0
10	-0.7112	-1.37061	-0.40312	-2.09904	-0.11797	-2.4197	0.98875	-0.38299	-0.814485	0.392768	1.11092	10	-1.57562	-1.42057	0.38515	-1.05918	0.63478	-1.02793	-1.7525	-3.3254	-1.14266	0.441478	1.24869	10	0.17978	-0.23946	2.1978	-0.64547	3.03232	-1.79949	-0.84712	-0.9534	0.268337	0.65435	1.73125	10	-1.5482	-0.49828	-0.96265	0.40056	-0.48592	0.88191	1.42316	0.41963	-0.0462238	0.351797	0.995031
20	-1.63106	-2.14418	-0.20754	-2.06714	0.24152	-2.5071	0.86789	-0.01717	-0.933098	0.457205	1.29317	20	-2.16905	-1.70398	-0.7485	-1.67009	0.52934	-0.44701	-1.87233	-3.34873	-1.42879	0.41888	1.18477	20	-0.33093	-0.39578	1.23643	-0.84304	9.33922	0.07389	-0.93884	-0.99818	1.16299	1.38998	3.67754	20	-0.80456	-0.33886	-1.234	0.18084	-0.36719	0.54971	1.59257	1.10697	0.085685	0.339578	0.960471
30	-1.05537	-1.87639	0.43786	-1.53669	-0.43497	-2.06714	0.24861	0.66783	-0.702033	0.383011	1.08332	30	-2.17538	-0.78907	-0.74328	-1.50495	0.30019	1.02426	-0.87313	-2.13968	-0.86263	0.394131	1.11477	30	0.04818	-0.64041	1.31921	-0.97276	5.97012	0.54465	-1.08852	-0.81696	0.740067	0.930808	2.46269	30	-1.02873	-0.41335	-1.1052	-0.20593	-0.55895	0.62647	0.93014	1.59823	-0.019665	0.343675	0.972061
40	-0.58093	-1.6691	-0.30037	-1.60517	-0.06116	-1.51751	-0.25551	1.13893	-0.606352	0.341161	0.964949	40	-1.75927	-1.31185	-0.85163	-1.70954	0.21333	1.65675	-1.44802	-2.53777	-0.9685	0.468417	1.32488	40	0.64966	-0.85315	2.09567	-1.35926	4.61512	0.65908	-1.71197	-0.4763	0.585021	0.840325	2.22329	40	-1.09228	-0.40126	-1.06897	-0.28871	-0.8661	0.27246	0.37717	1.82886	-0.154854	0.345885	0.978311
50	-1.32018	-1.84329	0.12377	-2.03461	-0.27613	-1.02929	-0.21507	0.54277	-0.756504	0.332569	0.940646	50	-1.84312	-1.06033	-0.73997	-1.72607	-0.04401	1.65997	-1.39622	-3.77608	-1.11573	0.551865	1.56091	50	1.0345	-0.82679	2.44333	-1.28821	0.90422	0.7686	-2.50758	-0.66895	0.0754386	0.63695	1.68521	50	-1.59999	-0.45734	-0.99352	-0.73428	-1.53042	0.05945	-0.13305	1.86179	-0.44092	0.391193	1.10646
60	-1.17595	-2.77986	-0.69412	-1.41915	-0.79517	-2.03426	-0.34358	0.12791	-1.13927	0.330791	0.935617	60	-1.86455	-1.52206	-1.00611	-1.5804	0.13524	0.96534	-1.44482	-3.62286	-1.24253	0.483937	1.36878	60	0.88414	-1.01839	1.66704	-1.46008	0.49345	-0.20993	-2.35655	-1.04606	-0.28576	0.534499	1.41415	60	-1.30991	-0.70823	-1.05444	-0.154	-1.39617	-0.06089	-0.66066	1.28949	-0.506851	0.309091	0.874241
70	-1.64093	-2.66573	-0.48542	-1.6331	-0.27184	-1.91777	-0.53901	0.15674	-1.12463	0.344598	0.97467	70	-2.23064	-1.08683	-0.78669	-1.4611	-0.2432	0.1736	-1.50274	-3.25218	-1.29872	0.385945	1.09162	70	0.20771	-0.98265	4.06748	-2.62704	-0.26554	-0.36328	-2.85621	-1.19875	-0.40279	0.868486	2.2978	70	-1.43202	-0.50284	-1.03127	-0.38561	-1.52385	-0.43541	-0.16133	1.11035	-0.545248	0.296045	0.837342
80	-1.36737	-2.85183	-0.50692	-1.63863	-0.411	-1.72612	-0.91776	0.32049	-1.13739	0.345606	0.977521	80	-1.85421	-1.31938	-1.07341	-1.58657	-1.59548	-0.67698	-1.64054	-2.95082	-1.58717	0.2352	0.665247	80	-0.1425	-1.0424	2.58215	-1.53871	-1.8223	-0.02896	-3.11849	-1.24936	-0.730173	0.680626	1.80077	80	-2.45728	-0.61211	-1.02261	-0.38711	-1.83342	-0.36643	-0.49918	0.13726	-0.88011	0.304005	0.859856
90	-1.20223	-2.78553	-0.43053	-1.60665	-0.4952	-1.93332	-1.21639	0.6212	-1.13108	0.368028	1.04094	90	-1.80711	-1.45984	-0.83417	-1.48935	-0.01043	-0.40083	-1.41568	-3.07189	-1.31116	0.331637	0.93801	90	0.0669	-1.14505	2.90288	-1.69108	-1.8902	-0.55353	-3.2103	-1.36223	-0.788626	0.730848	1.93364	90	-2.56133	-0.31886	-1.05554	-0.51981	-1.70498	-0.38151	-0.68119	1.14263	-0.760074	0.383752	1.08542
100	-1.42127	-2.04368	-0.65994	-1.45983	-0.28456	-1.85528	-0.79702	0.23715	-1.03555	0.280268	0.792718	100	-1.7531	-1.79496	-1.02618	-1.61256	-0.10105	0.15294	-1.43959	-3.02584	-1.32504	0.357683	1.01168	100	-0.20818	-1.05511	3.24268	-1.89951	-2.50429	-0.31918	-3.36584	-0.65088	-0.872776	0.811374	2.14669	100	-1.79693	-1.09496	-1.09347	-0.24737	-1.43092	-0.14833	-0.61701	0.83577	-0.699153	0.296497	0.838621
110	-1.48632	-2.3137	-0.56736	-1.07448	-0.81523	-1.67909	-0.83006	0.39788	-1.04604	0.287114	0.812081	110	-2.11889	-2.20549	-0.17056	-1.86068	-0.45654	-0.67761	-1.97224	-2.88719	-1.54365	0.34526	0.976542	110	-0.31814	-1.09328	3.97848	-1.83831	-2.69902	-0.5058	-3.44205	-0.91437	-0.845446	0.911422	2.4114	110	-1.23205	-1.05114	-0.98815	-0.37905	-2.06487	-0.27632	0.22415	0.23856	-0.691109	0.27932	0.790037
120	-1.78126	-2.11949	-0.51469	-0.68098	-0.23397	-1.66404	-1.37772	0.97162	-0.925066	0.35891	1.01515	120	-2.02879	-2.43538	-0.27	-1.85064	0.32604	-0.78434	-1.51908	-2.72597	-1.41102	0.37978	1.07418	120	-0.37323	-1.07493	2.99608	-2.02383	-2.75852	-1.47781	-3.3517	-0.89737	-1.15199	0.78838	2.08586	120	-1.0397	-1.15532	-0.91786	-0.18251	-1.05098	-0.37504	-0.57316	1.26671	-0.503483	0.281636	0.796586
Δmin dp-dt												Δmin dp-dt												Δmin dp-dt												Δmin dp-dt
Time	Rat 1	Rat 2	RAT 3	RAT 4	RAT 5	Rat 6	Rat 7	Rat 8	Mean	SEM	STDEV	Time	Rat 1	Rat 2	RAT 3	RAT 4	RAT 5	Rat 6	Rat 7	Rat 8	Mean	SEM	STDEV	Time	Rat 1	Rat 2	RAT 3	RAT 4	RAT 5	Rat 6	Rat 7	Rat 8	Mean	SEM	STDEV	Time	Rat 1	Rat 2	RAT 3	RAT 4	RAT 5	Rat 6	Rat 7	Rat 8	Mean	SEM	STDEV
0	0	0	0	0	0	0	0	0	0	0	0	0	0	0	0	0	0	0	0	0	0	0	0	0	0	0	0	0	0	0	0	0	0	0	0	0	0	0	0	0	0	0	0	0	0	0	0
10	-141.28	499.316	-45.471	-287.946	80.41	-326.303	39.856	-30.59	-26.501	91.0359	257.488	10	-247.88	200.85	39.78	145.573	-106.07	-533.192	93.877	-841.24	-156.038	129.685	366.805	10	-126.241	-669.233	-115.458	51.81	-53.658	-144.052	-350.99	-799.444	-201.117	90.4369	239.274	10	-145.908	-109.57	-756.97	241.628	86.53	-155.954	4.35	-33.77	-108.708	103.778	293.528
20	-530.84	296.63	178.093	-287.516	20.02	-80.553	181.697	-39.87	-32.7924	96.089	271.781	20	-457.72	295.19	-56.85	-101.843	-38.81	-122.353	277.488	-492.24	-87.1423	102.232	289.155	20	-166.821	-422.503	-28.151	239.28	51.755	-103.152	-538.36	-647.904	-138.279	101.617	268.852	20	12.501	-12.56	-876.93	-310.35	100.15	-133.563	188.398	220.35	-101.5	126.43	357.598
30	-22.05	602.616	309.651	-402.116	116.82	-212.543	-94.488	-229.4	8.56125	115.031	325.357	30	-285.66	107.58	157.06	176.073	6.75	177.491	461.542	-80.34	90.062	77.3419	218.756	30	-81.601	-75.493	-23.23	346.57	29.343	-334.796	-353.41	-502.194	-70.3739	89.4679	236.71	30	-162.668	34.19	-827.92	-358.18	165.09	14.536	-43.242	153.93	-128.033	116.746	330.209
40	284.88	168.08	144.329	-324.786	-19.54	143.564	-69.825	-201.6	15.6377	73.2265	207.116	40	-314.61	169.18	167.98	2.823	58.76	247.277	-226.021	-184.46	-9.88387	73.7702	208.654	40	-50.841	-423.423	-76.239	335.88	19.857	-230.529	-549.87	-348.388	-139.309	111.328	294.546	40	-168.718	-107.42	-656.07	-280.1	160.31	-251.173	56.657	141.86	-138.082	95.2888	269.517
50	372.19	638.171	315.55	-174.276	131.59	367.883	-33.204	-144.9	184.125	101.706	287.667	50	-183.58	170.88	171.68	98.9	86.5	-168.632	-440.581	-922.92	-148.469	134.139	379.403	50	-86.911	89.152	-202.258	253.24	-37.316	-112.795	-588.24	-226.431	-97.8754	99.2381	262.559	50	-160.588	-208.5	-1134.98	-47.12	261.34	-86.295	65.021	50.08	-157.63	149.006	421.454
60	19.74	781.511	-43.287	-493.926	223.3	128.398	56.806	-71.69	75.1065	125.824	355.884	60	-168.15	271.56	269.73	-20.113	65.23	-80.532	-292.081	-543.29	-62.2058	97.7823	276.57	60	-66.091	-721.843	-120.66	263.27	-160.505	-89.272	-436.41	-705.744	-190.216	117.535	310.968	60	-21.654	-51.38	-825.16	-528.97	208.1	-154.605	-122.961	204.32	-161.539	125.294	354.385
70	-384.1	349.807	107.203	-465.146	-54.39	-40.753	-78.406	17.82	-68.4956	91.7393	259.478	70	-47.16	194.06	197.82	161.844	123.49	-9.062	-381.551	-441.16	-25.2149	90.204	255.135	70	31.902	-568.443	-634.352	68.86	-14.853	-55.155	-548.69	-485.64	-245.819	120.774	319.537	70	-149.298	-370.38	-627.94	-190.9	281.71	-283.382	-33.227	230.26	-142.895	106.96	302.528
80	99.05	-26.57	265.12	-501.296	90.14	235.511	-24.981	-95.36	5.20175	85.0625	240.593	80	-84.24	140.09	231.3	18.301	154.98	-128.515	-127.921	-305.37	-12.6719	64.0063	181.037	80	36.888	-296.913	-400.112	206.14	-380.395	-329.862	-549.93	-855.744	-244.883	100.978	267.164	80	-205.108	68.91	-452.47	-697.49	335.47	-163.148	35.712	450.789	-78.4169	135.784	384.055
90	85.29	365.51	153.741	-244.226	107.39	-113.973	-140.376	-235.4	-2.7555	76.0328	215.053	90	-23.42	224.75	262.93	265.083	30.29	-35.085	-334.661	-424.77	-4.36038	93.052	263.191	90	29.265	-682.373	-565.212	199.89	-214.524	-139.519	-505.66	-660.544	-268.305	123.749	327.408	90	-330.788	-120.65	-237.16	-732.91	211.72	32.133	-81.365	155.95	-137.884	107.078	302.863
100	188.73	619.745	143.354	-380.176	31.52	179.754	-140.999	-169.12	59.101	106.79	302.048	100	-9.49	156.96	182.65	-5.977	129.19	-65.788	-72.551	-479.16	-20.5208	74.478	210.656	100	43.935	-587.303	-570.182	209.08	-298.981	-343.646	-545.23	-404.939	-298.904	119.027	314.915	100	-14.259	-490.42	-22.26	-565.03	197.31	-227.888	-45.456	183.07	-123.117	100.503	284.267
110	284.94	421.583	172.508	-60.954	179.68	-13.763	4.338	-312.52	84.4765	80.7851	228.495	110	-101.71	183.11	152.7	159.568	205.993	-31.497	-384.631	-387.88	-25.5434	87.5511	247.632	110	-50.451	-520.503	-757.092	233.27	-463.867	-348.504	-570.36	-585.374	-353.93	127.816	338.168	110	138.163	-641	305.11	-475.54	106.4	-226.952	234.516	347.906	-26.4246	132.455	374.639
120	-143.75	658.316	197.25	158.264	54.47	129.701	-113.246	-497.26	55.4681	117.509	332.365	120	-81.39	84.89	389.275	153.486	119.06	-66.988	-277.081	-298.05	2.90025	81.6271	230.876	120	-148.531	-407.273	-624.642	300.97	-409.267	-166.444	-534.07	-596.854	-284.18	117.9	311.935	120	281.488	-473.3	400.45	-572.85	24.3	-256.312	-82.005	-18.99	-87.1524	119.849	338.984
ΔIRP (mmHg/s)												ΔIRP (mmHg/s)												ΔIRP (mmHg/s)												ΔIRP (mmHg/s)
Time	Rat 1	Rat 2	RAT 3	RAT 4	RAT 5	Rat 6	Rat 7	Rat 8	Mean	SEM	STDEV	Time	Rat 1	Rat 2	RAT 3	RAT 4	RAT 5	Rat 6	Rat 7	Rat 8	Mean	SEM	STDEV	Time	Rat 1	Rat 2	RAT 3	RAT 4	RAT 5	Rat 6	Rat 7	Rat 8	Mean	SEM	STDEV	Time	Rat 1	Rat 2	RAT 3	RAT 4	RAT 5	Rat 6	Rat 7	Rat 8	Mean	SEM	STDEV
0	0	0	0	0	0	0	0	0	0	0	0	0	0	0	0	0	0	0	0	0	0	0	0	0	0	0	0	0	0	0	0	0	0	0	0	0	0	0	0	0	0	0	0	0	0	0	0
10	70.224	48.547	52.756	-31.601	68.45	65.307	-23.824	-42.055	25.9755	17.4022	49.2208	10	21.697	25.291	-12.563	50.652	-38.981	-123.893	35.521	-10.884	-6.645	19.6985	55.7159	10	-44.006	27.477	-7.016	-2.505	-47.181	-48.204	5.858	-23.269	-16.511	11.3628	30.063	10	7.41	14.321	233.253	30.859	-15.012	-45.435	1.896	-14.843	26.5561	30.616	86.5951
20	104.412	64.253	77.308	-19.542	40.323	69.928	-31.369	-19.489	35.728	18.4471	52.1762	20	22.252	35.111	14.617	67.557	-29.062	-102.247	93.69	25.775	15.9616	21.2168	60.0102	20	-31.718	39.784	12.376	19.976	-19.085	-41.53	12.206	-15.307	-1.14157	11.3072	29.9161	20	16.097	3.005	234.734	28.167	2.512	-56.24	49.513	-1.391	34.5496	30.5412	86.3836
30	93.253	78.508	90.554	-56.115	60.422	60.286	2.92	-47.117	35.3389	21.4358	60.6296	30	47.347	39.534	45.505	83.905	-2.291	-47.092	113.345	78.4	44.8316	17.9548	50.7838	30	-12.811	72.164	6.331	40.76	-14.85	-6.44	7.807	4.17	13.2801	12.1122	32.0459	30	30.412	87.168	239.53	27.271	-2.862	-46.574	53.874	-5.38	47.9299	30.8718	87.3188
40	76.428	21.116	64.015	-54.786	37.982	76.46	-12.42	-39.249	21.1932	18.3112	51.7919	40	57.153	44.412	51.43	100.311	11.053	-27.197	104.88	89.191	53.9041	16.1011	45.5407	40	14.903	95.433	21.323	56.395	-8.929	-13.187	12.434	-3.536	25.4817	14.4976	38.3572	40	20.386	115.065	247.296	13.968	-6.808	-71.637	36.608	-6.724	43.5193	34.4389	97.4079
50	110.069	63.647	74.255	-112.019	55.322	87.457	-23.011	-32.145	27.9469	26.8102	75.8307	50	64.611	31.621	43.743	80.494	19.174	-22.452	94.392	33.224	43.1009	13.087	37.0157	50	15.703	97.84	2.221	56.291	-10.04	0.168	42.524	12.622	29.2439	14.5697	38.5477	50	8.335	117.172	242.611	7.431	15.543	-53.759	29.068	16.455	47.857	32.3593	91.526
60	128.956	83.796	77.955	-35.124	92.456	60.912	-22.186	-20.819	45.7432	22.1225	62.5718	60	80.253	30.858	55.45	89.882	38.96	-20.188	87.341	61.281	52.9796	12.9565	36.6465	60	38.101	136.347	34.64	60.19	-45.551	25.651	40.023	17.092	41.343	20.2572	53.5956	60	29.004	132.28	249.98	26.852	6.699	-47.881	26.151	28.466	56.4439	32.7039	92.5007
70	111.627	57.056	74.248	-53.643	-14.611	53.283	-11.894	-4.954	26.389	19.7094	55.7467	70	85.768	41.037	29.367	92.164	34.871	3.298	104.102	67.467	57.2592	12.5241	35.4234	70	53.095	134.913	-16.206	16.381	-4.623	17.074	48.057	56.038	35.5273	19.1103	50.5612	70	32.511	128.849	244.996	8.163	24.436	-72.638	57.373	36.998	57.586	33.2075	93.9251
80	134.901	14.193	109.269	-35.034	29.708	69.693	-14.642	-24.717	35.4214	22.3984	63.3521	80	77.742	33.809	25.068	100.199	35.495	-3.119	107.316	95.607	59.0146	14.5898	41.2663	80	56.866	117.381	9.846	59.114	-19.356	3.603	49.965	-2.986	39.6313	17.2469	45.631	80	21.069	96.18	237.648	21.719	30.808	-23.448	40.527	41.102	58.2006	28.1498	79.6197
90	114.355	56.108	108.167	-26.332	77.009	62.313	-8.649	-55.139	40.979	22.4057	63.3729	90	71.705	41.665	37.949	115.212	24.966	0.676	107.817	55.796	56.9732	14.006	39.6149	90	52.401	102.474	0.72	69.206	-20.736	23.615	38.263	11.322	37.9919	15.7244	41.6029	90	-6.519	153.045	234.279	22.45	38.291	-10.225	29.491	26.008	60.8525	30.5744	86.4776
100	108.962	48.488	95.975	-33.72	59.478	100.568	-7.558	-27.27	43.1154	20.7678	58.7402	100	90.331	39.08	54.73	116.743	40.726	8.182	104.379	39.237	61.676	13.3897	37.8717	100	63.997	115.458	-19.136	46.249	30.249	13.35	50.196	10.528	42.909	15.9283	42.1424	100	-6.451	119.108	235.306	2.876	16.583	-37.864	5.824	24.633	45.0019	31.5531	89.2457
110	92.556	23.917	94.688	18.408	92.843	87.612	-5.03	-31.84	46.6442	18.113	51.2314	110	89.867	8.369	43.239	101.837	65.361	22.52	87.448	46.801	58.1802	11.8951	33.6445	110	-7.281	90.288	-13.052	46.059	17.574	14.956	33.328	17.344	25.9817	13.2868	35.1536	110	12.824	103.301	220.534	-5.882	-18.735	-72.019	80.908	31.846	44.0971	31.917	90.2749
120	71.219	39.808	90.011	13.362	38.875	71.92	13.358	-44.984	36.6961	15.2657	43.1778	120	71.22	-12.363	66.779	125.217	38.777	-17.573	96.807	59.317	53.5226	17.4995	49.4961	120	19.963	83.031	-17.502	18.329	27.672	28.134	36.717	-11.904	28.0491	11.2684	29.8135	120	22.611	86.267	205.186	-1.001	-33.615	-92.423	29.527	23.322	29.9843	31.0388	87.791
Δtau												Δtau												Δtau												Δtau
time	Rat 1	Rat 2	RAT 3	RAT 4	RAT 5	Rat 6	Rat 7	Rat 8	Mean	SEM	STDEV	time	Rat 1	Rat 2	RAT 3	RAT 4	RAT 5	Rat 6	Rat 7	Rat 8	Mean	SEM	STDEV	time	Rat 1	Rat 2	RAT 3	RAT 4	RAT 5	Rat 6	Rat 7	Rat 8	Mean	SEM	STDEV	time	Rat 1	Rat 2	RAT 3	RAT 4	RAT 5	Rat 6	Rat 7	Rat 8	Mean	SEM	STDEV
0	0	0		0	0	0	0		0	0	0	0	0	0	0	0		0	0		0	0	0	0	0	0	0	0		0	0	0	0	0	0	0	0	0	0	0	0	0		0	0	0	0
10	0.0355683	0.0319683		-0.110496	0.618111	0.016838	0.000704		0.0987823	0.106191	0.260113	10	-0.0062161	0.0163878	-0.023122	-0.000967		-0.006781	0.0641446		0.00724105	0.0125016	0.0306225	10	0.31937	-1.7e-06	-0.0483571	0.117602		-0.061139	-0.063408	-0.110801	0.044011	0.0617259	0.151197	10	-0.0080613	0.0017441	0.0079756	0.0401899	0.026483	-0.02414		0.017231	0.00877461	0.00814877	0.0215596
20	-0.0008982	0.007582		-0.023415	0.870477	0.063422	0.025677		0.157141	0.143162	0.350673	20	0.0001658	0.0115448	-0.057591	-0.0110711		-0.031902	0.200023		0.0185282	0.0376562	0.0922384	20	-0.015027	-0.005253	-0.0457055	0.137574		-0.053497	-0.0493233	-0.142023	-0.0052053	0.0296654	0.0726652	20	0.454638	0.0038262	-0.0358808	0.0242239	0.012469	-0.031972		0.015858	0.0633089	0.0658204	0.174144
30	0.0006309	0.0393133		-0.0868212	0.158479	0.057501	-0.002694		0.0277348	0.0331148	0.0811144	30	-0.0082757	0.0084008	0.002042	0.00317		0.034273	-0.0985194		-0.00981822	0.0186687	0.0457288	30	-0.030451	-0.0095527	-0.0527533	0.14114		-0.117543	-0.0506147	-0.144096	-0.0199624	0.0354538	0.0868436	30	0.0058532	0.0237968	-0.0259444	-0.0038107	0.019979	0.035779		0.00532	0.00871041	0.00766048	0.0202677
40	-0.0078462	0.0046343		-0.0824966	0.090745	0.091047	-8.4e-05		0.0159999	0.0270043	0.0661468	40	0.0150552	-0.0071914	0.009972	-0.014349		0.034202	-0.0117577		0.00432185	0.00770208	0.0188662	40	0.007129	-0.0126664	-0.0581575	0.205801		-0.109512	-0.0650352	-0.155614	-0.0054069	0.0454587	0.111351	40	0.0039028	0.0626064	-0.0047663	-0.0087532	-0.015949	-0.058676		-0.050399	-0.0102906	0.0150635	0.0398542
50	-0.0054071	0.0448833		-0.118095	0.153134	0.219924	-0.015604		0.0464726	0.0500306	0.12255	50	-0.0077928	-0.0100764	0.014509	-0.0242835		0.0179	-0.0101065		-0.00330837	0.00663159	0.016244	50	-0.007888	0.0104563	-0.0779095	0.380417		-0.056812	-0.0569119	-0.130301	0.031892	0.0710217	0.173967	50	-0.0049589	0.0826834	-0.0028649	-0.0158523	-0.0288421	-0.0286367		-0.016636	-0.00215821	0.0146521	0.0387658
60	0.0021731	0.0899283		-0.051232	0.1497	0.050253	-0.006077		0.0391242	0.0297236	0.0728075	60	0.0109062	-0.0101288	0.045496	-0.0056028		-0.024993	-0.0315179		-0.00264005	0.0114003	0.027925	60	0.0266	-0.007206	-0.034932	0.366145		-0.0951396	-0.039934	-0.129624	0.0359222	0.0680553	0.166701	60	-0.0093608	0.0217412	-0.0100712	0.0371289	-0.011247	-0.042146		-0.021167	-0.00501741	0.0100177	0.0265044
70	0.0074967	0.023705		-0.117104	-0.014126	0.026311	0.006049		-0.0112781	0.0219824	0.0538457	70	-0.0025094	0.0045172	-0.046315	0.002312		0.034072	-0.0099219		-0.00297418	0.0106198	0.0260131	70	0.023132	0.003108	-0.0913687	-0.0725955		-0.091639	-0.0513856	-0.14996	-0.0467915	0.0200538	0.0491215	70	-0.0047423	0.017513	-0.0053946	-0.0030117	-0.0198802	-0.0569142		-0.045529	-0.0168513	0.00986449	0.026099
80	0.0254013	-0.0185917		-0.0973137	0.020527	0.066301	-0.011976		-0.00260868	0.0226426	0.0554628	80	0.0253762	-0.0097621	-0.061565	-0.0082104		-0.034463	-0.0249551		-0.0189299	0.0119126	0.0291799	80	0.019915	-0.0050675	-0.0880941	0.366993		-0.12636	-0.0479719	-0.211513	0.0199025	0.0727457	0.17819	80	-0.0014111	0.0134969	-0.005688	0.0136744	-0.0231763	-0.0335521		-0.007922	-0.00636831	0.00662832	0.0175369
90	0.0106601	0.0239416		-0.114912	0.159177	0.023836	-0.025994		0.0127847	0.0362823	0.0888731	90	0.0094652	0.0028538	-0.071231	-0.0170046		-0.0682874	0.119013		-0.00419857	0.0283914	0.0695444	90	-0.026361	-0.0334049	-0.0917745	0.23385		-0.108	-0.0587628	-0.210376	-0.0140755	0.0512665	0.125577	90	-0.0149258	0.0654214	-0.0074415	0.00255	-0.0403497	0.806599		-0.030973	0.111554	0.116562	0.308395
100	0.0052313	0.0602873		-0.0894466	0.114444	0.039593	0.000762		0.0218118	0.0279724	0.0685182	100	0.0107972	-0.0172181	0.022321	-0.0417103		-0.02806	0.0393986		-0.00241193	0.0128527	0.0314825	100	-0.036204	-0.0245973	-0.0950234	0.033094		-0.125852	-0.0601857	-0.200587	-0.0514614	0.0228122	0.0558781	100	-0.0187238	-0.0271104	-0.0095074	0.0407239	-0.0385794	-0.0579221		-0.0704243	-0.0259348	0.0137399	0.0363525
110	0.0004959	0.0148931		-0.099712	0.129361	0.025387	-0.01738		0.00884083	0.0302084	0.0739951	110	-0.0063718	-0.0065859	0.018488	-0.0187283		-0.051189	0.0152406		-0.00819107	0.0103707	0.025403	110	0.007851	-0.0342581	-0.0944858	0.133961		-0.131576	-0.0489899	-0.204658	-0.0279163	0.037923	0.0928921	110	0.0186737	-0.0227733	-0.0081093	-0.0053926	-0.0618548	-0.0490268		-0.0734652	-0.0288498	0.0126893	0.0335728
120	-0.0105492	0.0700903		-0.0871927	0.046497	0.025294	-0.016264		0.0046459	0.0227766	0.0557912	120	-0.0059886	-0.0200891	0.0155	-0.0346787		-0.0628944	0.0373496		-0.0118002	0.0146031	0.0357702	120	-0.025581	-0.029299	-0.0964882	0.048925		-0.130437	-0.040095	-0.201991	-0.0454959	0.0254418	0.0623195	120		-0.0286007	-0.0088407	0.0244619	-0.0345714	-0.0562556		-0.039525	-0.0238886	0.0115364	0.0282583

## Sheet: Delta LVF eq.
ΔCycle Duration
Time	Rat 1	Rat 2	Rat 3	Rat 4	Rat 5	Rat 6	Rat 7	Rat 8	Rat 9	Rat 10	Mean	SEM
0	$='SHEETNAME'!AI2-'SHEETNAME'!$AI$2	$='SHEETNAME'!AI17-'SHEETNAME'!$AI$17	$='SHEETNAME'!AI32-'SHEETNAME'!$AI$32	$='SHEETNAME'!AI47-'SHEETNAME'!$AI$47	$='SHEETNAME'!AI62-'SHEETNAME'!$AI$62	$='SHEETNAME'!AI77-'SHEETNAME'!$AI$77	$='SHEETNAME'!AI92-'SHEETNAME'!$AI$92	$='SHEETNAME'!AI107-'SHEETNAME'!$AI$107	$='SHEETNAME'!AI122-'SHEETNAME'!$AI$122	$='SHEETNAME'!AI137-'SHEETNAME'!$AI$137	#DIV/0!	#DIV/0!
10	$='SHEETNAME'!AI3-'SHEETNAME'!$AI$2	$='SHEETNAME'!AI18-'SHEETNAME'!$AI$17	$='SHEETNAME'!AI33-'SHEETNAME'!$AI$32	$='SHEETNAME'!AI48-'SHEETNAME'!$AI$47	$='SHEETNAME'!AI63-'SHEETNAME'!$AI$62	$='SHEETNAME'!AI78-'SHEETNAME'!$AI$77	$='SHEETNAME'!AI93-'SHEETNAME'!$AI$92	$='SHEETNAME'!AI108-'SHEETNAME'!$AI$107	$='SHEETNAME'!AI123-'SHEETNAME'!$AI$122	$='SHEETNAME'!AI138-'SHEETNAME'!$AI$137	#DIV/0!	#DIV/0!
20	$='SHEETNAME'!AI4-'SHEETNAME'!$AI$2	$='SHEETNAME'!AI19-'SHEETNAME'!$AI$17	$='SHEETNAME'!AI34-'SHEETNAME'!$AI$32	$='SHEETNAME'!AI49-'SHEETNAME'!$AI$47	$='SHEETNAME'!AI64-'SHEETNAME'!$AI$62	$='SHEETNAME'!AI79-'SHEETNAME'!$AI$77	$='SHEETNAME'!AI94-'SHEETNAME'!$AI$92	$='SHEETNAME'!AI109-'SHEETNAME'!$AI$107	$='SHEETNAME'!AI124-'SHEETNAME'!$AI$122	$='SHEETNAME'!AI139-'SHEETNAME'!$AI$137	#DIV/0!	#DIV/0!
30	$='SHEETNAME'!AI5-'SHEETNAME'!$AI$2	$='SHEETNAME'!AI20-'SHEETNAME'!$AI$17	$='SHEETNAME'!AI35-'SHEETNAME'!$AI$32	$='SHEETNAME'!AI50-'SHEETNAME'!$AI$47	$='SHEETNAME'!AI65-'SHEETNAME'!$AI$62	$='SHEETNAME'!AI80-'SHEETNAME'!$AI$77	$='SHEETNAME'!AI95-'SHEETNAME'!$AI$92	$='SHEETNAME'!AI110-'SHEETNAME'!$AI$107	$='SHEETNAME'!AI125-'SHEETNAME'!$AI$122	$='SHEETNAME'!AI140-'SHEETNAME'!$AI$137	#DIV/0!	#DIV/0!
40	$='SHEETNAME'!AI6-'SHEETNAME'!$AI$2	$='SHEETNAME'!AI21-'SHEETNAME'!$AI$17	$='SHEETNAME'!AI36-'SHEETNAME'!$AI$32	$='SHEETNAME'!AI51-'SHEETNAME'!$AI$47	$='SHEETNAME'!AI66-'SHEETNAME'!$AI$62	$='SHEETNAME'!AI81-'SHEETNAME'!$AI$77	$='SHEETNAME'!AI96-'SHEETNAME'!$AI$92	$='SHEETNAME'!AI111-'SHEETNAME'!$AI$107	$='SHEETNAME'!AI126-'SHEETNAME'!$AI$122	$='SHEETNAME'!AI141-'SHEETNAME'!$AI$137	#DIV/0!	#DIV/0!
50	$='SHEETNAME'!AI7-'SHEETNAME'!$AI$2	$='SHEETNAME'!AI22-'SHEETNAME'!$AI$17	$='SHEETNAME'!AI37-'SHEETNAME'!$AI$32	$='SHEETNAME'!AI52-'SHEETNAME'!$AI$47	$='SHEETNAME'!AI67-'SHEETNAME'!$AI$62	$='SHEETNAME'!AI82-'SHEETNAME'!$AI$77	$='SHEETNAME'!AI97-'SHEETNAME'!$AI$92	$='SHEETNAME'!AI112-'SHEETNAME'!$AI$107	$='SHEETNAME'!AI127-'SHEETNAME'!$AI$122	$='SHEETNAME'!AI142-'SHEETNAME'!$AI$137	#DIV/0!	#DIV/0!
60	$='SHEETNAME'!AI8-'SHEETNAME'!$AI$2	$='SHEETNAME'!AI23-'SHEETNAME'!$AI$17	$='SHEETNAME'!AI38-'SHEETNAME'!$AI$32	$='SHEETNAME'!AI53-'SHEETNAME'!$AI$47	$='SHEETNAME'!AI68-'SHEETNAME'!$AI$62	$='SHEETNAME'!AI83-'SHEETNAME'!$AI$77	$='SHEETNAME'!AI98-'SHEETNAME'!$AI$92	$='SHEETNAME'!AI113-'SHEETNAME'!$AI$107	$='SHEETNAME'!AI128-'SHEETNAME'!$AI$122	$='SHEETNAME'!AI143-'SHEETNAME'!$AI$137	#DIV/0!	#DIV/0!
70	$='SHEETNAME'!AI9-'SHEETNAME'!$AI$2	$='SHEETNAME'!AI24-'SHEETNAME'!$AI$17	$='SHEETNAME'!AI39-'SHEETNAME'!$AI$32	$='SHEETNAME'!AI54-'SHEETNAME'!$AI$47	$='SHEETNAME'!AI69-'SHEETNAME'!$AI$62	$='SHEETNAME'!AI84-'SHEETNAME'!$AI$77	$='SHEETNAME'!AI99-'SHEETNAME'!$AI$92	$='SHEETNAME'!AI114-'SHEETNAME'!$AI$107	$='SHEETNAME'!AI129-'SHEETNAME'!$AI$122	$='SHEETNAME'!AI144-'SHEETNAME'!$AI$137	#DIV/0!	#DIV/0!
80	$='SHEETNAME'!AI10-'SHEETNAME'!$AI$2	$='SHEETNAME'!AI25-'SHEETNAME'!$AI$17	$='SHEETNAME'!AI40-'SHEETNAME'!$AI$32	$='SHEETNAME'!AI55-'SHEETNAME'!$AI$47	$='SHEETNAME'!AI70-'SHEETNAME'!$AI$62	$='SHEETNAME'!AI85-'SHEETNAME'!$AI$77	$='SHEETNAME'!AI100-'SHEETNAME'!$AI$92	$='SHEETNAME'!AI115-'SHEETNAME'!$AI$107	$='SHEETNAME'!AI130-'SHEETNAME'!$AI$122	$='SHEETNAME'!AI145-'SHEETNAME'!$AI$137	#DIV/0!	#DIV/0!
90	$='SHEETNAME'!AI11-'SHEETNAME'!$AI$2	$='SHEETNAME'!AI26-'SHEETNAME'!$AI$17	$='SHEETNAME'!AI41-'SHEETNAME'!$AI$32	$='SHEETNAME'!AI56-'SHEETNAME'!$AI$47	$='SHEETNAME'!AI71-'SHEETNAME'!$AI$62	$='SHEETNAME'!AI86-'SHEETNAME'!$AI$77	$='SHEETNAME'!AI101-'SHEETNAME'!$AI$92	$='SHEETNAME'!AI116-'SHEETNAME'!$AI$107	$='SHEETNAME'!AI131-'SHEETNAME'!$AI$122	$='SHEETNAME'!AI146-'SHEETNAME'!$AI$137	#DIV/0!	#DIV/0!
100	$='SHEETNAME'!AI12-'SHEETNAME'!$AI$2	$='SHEETNAME'!AI27-'SHEETNAME'!$AI$17	$='SHEETNAME'!AI42-'SHEETNAME'!$AI$32	$='SHEETNAME'!AI57-'SHEETNAME'!$AI$47	$='SHEETNAME'!AI72-'SHEETNAME'!$AI$62	$='SHEETNAME'!AI87-'SHEETNAME'!$AI$77	$='SHEETNAME'!AI102-'SHEETNAME'!$AI$92	$='SHEETNAME'!AI117-'SHEETNAME'!$AI$107	$='SHEETNAME'!AI132-'SHEETNAME'!$AI$122	$='SHEETNAME'!AI147-'SHEETNAME'!$AI$137	#DIV/0!	#DIV/0!
110	$='SHEETNAME'!AI13-'SHEETNAME'!$AI$2	$='SHEETNAME'!AI28-'SHEETNAME'!$AI$17	$='SHEETNAME'!AI43-'SHEETNAME'!$AI$32	$='SHEETNAME'!AI58-'SHEETNAME'!$AI$47	$='SHEETNAME'!AI73-'SHEETNAME'!$AI$62	$='SHEETNAME'!AI88-'SHEETNAME'!$AI$77	$='SHEETNAME'!AI103-'SHEETNAME'!$AI$92	$='SHEETNAME'!AI118-'SHEETNAME'!$AI$107	$='SHEETNAME'!AI133-'SHEETNAME'!$AI$122	$='SHEETNAME'!AI148-'SHEETNAME'!$AI$137	#DIV/0!	#DIV/0!
120	$='SHEETNAME'!AI14-'SHEETNAME'!$AI$2	$='SHEETNAME'!AI29-'SHEETNAME'!$AI$17	$='SHEETNAME'!AI44-'SHEETNAME'!$AI$32	$='SHEETNAME'!AI59-'SHEETNAME'!$AI$47	$='SHEETNAME'!AI74-'SHEETNAME'!$AI$62	$='SHEETNAME'!AI89-'SHEETNAME'!$AI$77	$='SHEETNAME'!AI104-'SHEETNAME'!$AI$92	$='SHEETNAME'!AI119-'SHEETNAME'!$AI$107	$='SHEETNAME'!AI134-'SHEETNAME'!$AI$122	$='SHEETNAME'!AI149-'SHEETNAME'!$AI$137	#DIV/0!	#DIV/0!
ΔMax dP/dt
Time	Rat 1	Rat 2	RAT 3	RAT 4	RAT 5	Rat 6	Rat 7	Rat 8	Rat 9	Rat 10	Mean	SEM
0	$='SHEETNAME'!AJ2-'SHEETNAME'!$AJ$2	$='SHEETNAME'!AJ17-'SHEETNAME'!$AJ$17	$='SHEETNAME'!AJ32-'SHEETNAME'!$AJ$32	$='SHEETNAME'!AJ47-'SHEETNAME'!$AJ$47	$='SHEETNAME'!AJ62-'SHEETNAME'!$AJ$62	$='SHEETNAME'!AJ77-'SHEETNAME'!$AJ$77	$='SHEETNAME'!AJ92-'SHEETNAME'!$AJ$92	$='SHEETNAME'!AJ107-'SHEETNAME'!$AJ$107	$='SHEETNAME'!AJ122-'SHEETNAME'!$AJ$122	$='SHEETNAME'!AJ137-'SHEETNAME'!$AJ$137	#DIV/0!	#DIV/0!
10	$='SHEETNAME'!AJ3-'SHEETNAME'!$AJ$2	$='SHEETNAME'!AJ18-'SHEETNAME'!$AJ$17	$='SHEETNAME'!AJ33-'SHEETNAME'!$AJ$32	$='SHEETNAME'!AJ48-'SHEETNAME'!$AJ$47	$='SHEETNAME'!AJ63-'SHEETNAME'!$AJ$62	$='SHEETNAME'!AJ78-'SHEETNAME'!$AJ$77	$='SHEETNAME'!AJ93-'SHEETNAME'!$AJ$92	$='SHEETNAME'!AJ108-'SHEETNAME'!$AJ$107	$='SHEETNAME'!AJ123-'SHEETNAME'!$AJ$122	$='SHEETNAME'!AJ138-'SHEETNAME'!$AJ$137	#DIV/0!	#DIV/0!
20	$='SHEETNAME'!AJ4-'SHEETNAME'!$AJ$2	$='SHEETNAME'!AJ19-'SHEETNAME'!$AJ$17	$='SHEETNAME'!AJ34-'SHEETNAME'!$AJ$32	$='SHEETNAME'!AJ49-'SHEETNAME'!$AJ$47	$='SHEETNAME'!AJ64-'SHEETNAME'!$AJ$62	$='SHEETNAME'!AJ79-'SHEETNAME'!$AJ$77	$='SHEETNAME'!AJ94-'SHEETNAME'!$AJ$92	$='SHEETNAME'!AJ109-'SHEETNAME'!$AJ$107	$='SHEETNAME'!AJ124-'SHEETNAME'!$AJ$122	$='SHEETNAME'!AJ139-'SHEETNAME'!$AJ$137	#DIV/0!	#DIV/0!
30	$='SHEETNAME'!AJ5-'SHEETNAME'!$AJ$2	$='SHEETNAME'!AJ20-'SHEETNAME'!$AJ$17	$='SHEETNAME'!AJ35-'SHEETNAME'!$AJ$32	$='SHEETNAME'!AJ50-'SHEETNAME'!$AJ$47	$='SHEETNAME'!AJ65-'SHEETNAME'!$AJ$62	$='SHEETNAME'!AJ80-'SHEETNAME'!$AJ$77	$='SHEETNAME'!AJ95-'SHEETNAME'!$AJ$92	$='SHEETNAME'!AJ110-'SHEETNAME'!$AJ$107	$='SHEETNAME'!AJ125-'SHEETNAME'!$AJ$122	$='SHEETNAME'!AJ140-'SHEETNAME'!$AJ$137	#DIV/0!	#DIV/0!
40	$='SHEETNAME'!AJ6-'SHEETNAME'!$AJ$2	$='SHEETNAME'!AJ21-'SHEETNAME'!$AJ$17	$='SHEETNAME'!AJ36-'SHEETNAME'!$AJ$32	$='SHEETNAME'!AJ51-'SHEETNAME'!$AJ$47	$='SHEETNAME'!AJ66-'SHEETNAME'!$AJ$62	$='SHEETNAME'!AJ81-'SHEETNAME'!$AJ$77	$='SHEETNAME'!AJ96-'SHEETNAME'!$AJ$92	$='SHEETNAME'!AJ111-'SHEETNAME'!$AJ$107	$='SHEETNAME'!AJ126-'SHEETNAME'!$AJ$122	$='SHEETNAME'!AJ141-'SHEETNAME'!$AJ$137	#DIV/0!	#DIV/0!
50	$='SHEETNAME'!AJ7-'SHEETNAME'!$AJ$2	$='SHEETNAME'!AJ22-'SHEETNAME'!$AJ$17	$='SHEETNAME'!AJ37-'SHEETNAME'!$AJ$32	$='SHEETNAME'!AJ52-'SHEETNAME'!$AJ$47	$='SHEETNAME'!AJ67-'SHEETNAME'!$AJ$62	$='SHEETNAME'!AJ82-'SHEETNAME'!$AJ$77	$='SHEETNAME'!AJ97-'SHEETNAME'!$AJ$92	$='SHEETNAME'!AJ112-'SHEETNAME'!$AJ$107	$='SHEETNAME'!AJ127-'SHEETNAME'!$AJ$122	$='SHEETNAME'!AJ142-'SHEETNAME'!$AJ$137	#DIV/0!	#DIV/0!
60	$='SHEETNAME'!AJ8-'SHEETNAME'!$AJ$2	$='SHEETNAME'!AJ23-'SHEETNAME'!$AJ$17	$='SHEETNAME'!AJ38-'SHEETNAME'!$AJ$32	$='SHEETNAME'!AJ53-'SHEETNAME'!$AJ$47	$='SHEETNAME'!AJ68-'SHEETNAME'!$AJ$62	$='SHEETNAME'!AJ83-'SHEETNAME'!$AJ$77	$='SHEETNAME'!AJ98-'SHEETNAME'!$AJ$92	$='SHEETNAME'!AJ113-'SHEETNAME'!$AJ$107	$='SHEETNAME'!AJ128-'SHEETNAME'!$AJ$122	$='SHEETNAME'!AJ143-'SHEETNAME'!$AJ$137	#DIV/0!	#DIV/0!
70	$='SHEETNAME'!AJ9-'SHEETNAME'!$AJ$2	$='SHEETNAME'!AJ24-'SHEETNAME'!$AJ$17	$='SHEETNAME'!AJ39-'SHEETNAME'!$AJ$32	$='SHEETNAME'!AJ54-'SHEETNAME'!$AJ$47	$='SHEETNAME'!AJ69-'SHEETNAME'!$AJ$62	$='SHEETNAME'!AJ84-'SHEETNAME'!$AJ$77	$='SHEETNAME'!AJ99-'SHEETNAME'!$AJ$92	$='SHEETNAME'!AJ114-'SHEETNAME'!$AJ$107	$='SHEETNAME'!AJ129-'SHEETNAME'!$AJ$122	$='SHEETNAME'!AJ144-'SHEETNAME'!$AJ$137	#DIV/0!	#DIV/0!
80	$='SHEETNAME'!AJ10-'SHEETNAME'!$AJ$2	$='SHEETNAME'!AJ25-'SHEETNAME'!$AJ$17	$='SHEETNAME'!AJ40-'SHEETNAME'!$AJ$32	$='SHEETNAME'!AJ55-'SHEETNAME'!$AJ$47	$='SHEETNAME'!AJ70-'SHEETNAME'!$AJ$62	$='SHEETNAME'!AJ85-'SHEETNAME'!$AJ$77	$='SHEETNAME'!AJ100-'SHEETNAME'!$AJ$92	$='SHEETNAME'!AJ115-'SHEETNAME'!$AJ$107	$='SHEETNAME'!AJ130-'SHEETNAME'!$AJ$122	$='SHEETNAME'!AJ145-'SHEETNAME'!$AJ$137	#DIV/0!	#DIV/0!
90	$='SHEETNAME'!AJ11-'SHEETNAME'!$AJ$2	$='SHEETNAME'!AJ26-'SHEETNAME'!$AJ$17	$='SHEETNAME'!AJ41-'SHEETNAME'!$AJ$32	$='SHEETNAME'!AJ56-'SHEETNAME'!$AJ$47	$='SHEETNAME'!AJ71-'SHEETNAME'!$AJ$62	$='SHEETNAME'!AJ86-'SHEETNAME'!$AJ$77	$='SHEETNAME'!AJ101-'SHEETNAME'!$AJ$92	$='SHEETNAME'!AJ116-'SHEETNAME'!$AJ$107	$='SHEETNAME'!AJ131-'SHEETNAME'!$AJ$122	$='SHEETNAME'!AJ146-'SHEETNAME'!$AJ$137	#DIV/0!	#DIV/0!
100	$='SHEETNAME'!AJ12-'SHEETNAME'!$AJ$2	$='SHEETNAME'!AJ27-'SHEETNAME'!$AJ$17	$='SHEETNAME'!AJ42-'SHEETNAME'!$AJ$32	$='SHEETNAME'!AJ57-'SHEETNAME'!$AJ$47	$='SHEETNAME'!AJ72-'SHEETNAME'!$AJ$62	$='SHEETNAME'!AJ87-'SHEETNAME'!$AJ$77	$='SHEETNAME'!AJ102-'SHEETNAME'!$AJ$92	$='SHEETNAME'!AJ117-'SHEETNAME'!$AJ$107	$='SHEETNAME'!AJ132-'SHEETNAME'!$AJ$122	$='SHEETNAME'!AJ147-'SHEETNAME'!$AJ$137	#DIV/0!	#DIV/0!
110	$='SHEETNAME'!AJ13-'SHEETNAME'!$AJ$2	$='SHEETNAME'!AJ28-'SHEETNAME'!$AJ$17	$='SHEETNAME'!AJ43-'SHEETNAME'!$AJ$32	$='SHEETNAME'!AJ58-'SHEETNAME'!$AJ$47	$='SHEETNAME'!AJ73-'SHEETNAME'!$AJ$62	$='SHEETNAME'!AJ88-'SHEETNAME'!$AJ$77	$='SHEETNAME'!AJ103-'SHEETNAME'!$AJ$92	$='SHEETNAME'!AJ118-'SHEETNAME'!$AJ$107	$='SHEETNAME'!AJ133-'SHEETNAME'!$AJ$122	$='SHEETNAME'!AJ148-'SHEETNAME'!$AJ$137	#DIV/0!	#DIV/0!
120	$='SHEETNAME'!AJ14-'SHEETNAME'!$AJ$2	$='SHEETNAME'!AJ29-'SHEETNAME'!$AJ$17	$='SHEETNAME'!AJ44-'SHEETNAME'!$AJ$32	$='SHEETNAME'!AJ59-'SHEETNAME'!$AJ$47	$='SHEETNAME'!AJ74-'SHEETNAME'!$AJ$62	$='SHEETNAME'!AJ89-'SHEETNAME'!$AJ$77	$='SHEETNAME'!AJ104-'SHEETNAME'!$AJ$92	$='SHEETNAME'!AJ119-'SHEETNAME'!$AJ$107	$='SHEETNAME'!AJ134-'SHEETNAME'!$AJ$122	$='SHEETNAME'!AJ149-'SHEETNAME'!$AJ$137	#DIV/0!	#DIV/0!
ΔPTI
Time	Rat 1	Rat 2	RAT 3	RAT 4	RAT 5	Rat 6	Rat 7	Rat 8	Rat 9	RAT 10	Mean	SEM
#REF!	$='SHEETNAME'!AN2-'SHEETNAME'!$AN$2	$='SHEETNAME'!AN17-'SHEETNAME'!$AN$17	$='SHEETNAME'!AN32-'SHEETNAME'!$AN$32	$='SHEETNAME'!AN47-'SHEETNAME'!$AN$47	$='SHEETNAME'!AN62-'SHEETNAME'!$AN$62	$='SHEETNAME'!AN77-'SHEETNAME'!$AN$77	$='SHEETNAME'!AN92-'SHEETNAME'!$AN$92	$='SHEETNAME'!AN107-'SHEETNAME'!$AN$107	$='SHEETNAME'!AN122-'SHEETNAME'!$AN$122	$='SHEETNAME'!AN137-'SHEETNAME'!$AN$137	#DIV/0!	#DIV/0!
#REF!	$='SHEETNAME'!AN3-'SHEETNAME'!$AN$2	$='SHEETNAME'!AN18-'SHEETNAME'!$AN$17	$='SHEETNAME'!AN33-'SHEETNAME'!$AN$32	$='SHEETNAME'!AN48-'SHEETNAME'!$AN$47	$='SHEETNAME'!AN63-'SHEETNAME'!$AN$62	$='SHEETNAME'!AN78-'SHEETNAME'!$AN$77	$='SHEETNAME'!AN93-'SHEETNAME'!$AN$92	$='SHEETNAME'!AN108-'SHEETNAME'!$AN$107	$='SHEETNAME'!AN123-'SHEETNAME'!$AN$122	$='SHEETNAME'!AN138-'SHEETNAME'!$AN$137	#DIV/0!	#DIV/0!
#REF!	$='SHEETNAME'!AN4-'SHEETNAME'!$AN$2	$='SHEETNAME'!AN19-'SHEETNAME'!$AN$17	$='SHEETNAME'!AN34-'SHEETNAME'!$AN$32	$='SHEETNAME'!AN49-'SHEETNAME'!$AN$47	$='SHEETNAME'!AN64-'SHEETNAME'!$AN$62	$='SHEETNAME'!AN79-'SHEETNAME'!$AN$77	$='SHEETNAME'!AN94-'SHEETNAME'!$AN$92	$='SHEETNAME'!AN109-'SHEETNAME'!$AN$107	$='SHEETNAME'!AN124-'SHEETNAME'!$AN$122	$='SHEETNAME'!AN139-'SHEETNAME'!$AN$137	#DIV/0!	#DIV/0!
#REF!	$='SHEETNAME'!AN5-'SHEETNAME'!$AN$2	$='SHEETNAME'!AN20-'SHEETNAME'!$AN$17	$='SHEETNAME'!AN35-'SHEETNAME'!$AN$32	$='SHEETNAME'!AN50-'SHEETNAME'!$AN$47	$='SHEETNAME'!AN65-'SHEETNAME'!$AN$62	$='SHEETNAME'!AN80-'SHEETNAME'!$AN$77	$='SHEETNAME'!AN95-'SHEETNAME'!$AN$92	$='SHEETNAME'!AN110-'SHEETNAME'!$AN$107	$='SHEETNAME'!AN125-'SHEETNAME'!$AN$122	$='SHEETNAME'!AN140-'SHEETNAME'!$AN$137	#DIV/0!	#DIV/0!
#REF!	$='SHEETNAME'!AN6-'SHEETNAME'!$AN$2	$='SHEETNAME'!AN21-'SHEETNAME'!$AN$17	$='SHEETNAME'!AN36-'SHEETNAME'!$AN$32	$='SHEETNAME'!AN51-'SHEETNAME'!$AN$47	$='SHEETNAME'!AN66-'SHEETNAME'!$AN$62	$='SHEETNAME'!AN81-'SHEETNAME'!$AN$77	$='SHEETNAME'!AN96-'SHEETNAME'!$AN$92	$='SHEETNAME'!AN111-'SHEETNAME'!$AN$107	$='SHEETNAME'!AN126-'SHEETNAME'!$AN$122	$='SHEETNAME'!AN141-'SHEETNAME'!$AN$137	#DIV/0!	#DIV/0!
#REF!	$='SHEETNAME'!AN7-'SHEETNAME'!$AN$2	$='SHEETNAME'!AN22-'SHEETNAME'!$AN$17	$='SHEETNAME'!AN37-'SHEETNAME'!$AN$32	$='SHEETNAME'!AN52-'SHEETNAME'!$AN$47	$='SHEETNAME'!AN67-'SHEETNAME'!$AN$62	$='SHEETNAME'!AN82-'SHEETNAME'!$AN$77	$='SHEETNAME'!AN97-'SHEETNAME'!$AN$92	$='SHEETNAME'!AN112-'SHEETNAME'!$AN$107	$='SHEETNAME'!AN127-'SHEETNAME'!$AN$122	$='SHEETNAME'!AN142-'SHEETNAME'!$AN$137	#DIV/0!	#DIV/0!
#REF!	$='SHEETNAME'!AN8-'SHEETNAME'!$AN$2	$='SHEETNAME'!AN23-'SHEETNAME'!$AN$17	$='SHEETNAME'!AN38-'SHEETNAME'!$AN$32	$='SHEETNAME'!AN53-'SHEETNAME'!$AN$47	$='SHEETNAME'!AN68-'SHEETNAME'!$AN$62	$='SHEETNAME'!AN83-'SHEETNAME'!$AN$77	$='SHEETNAME'!AN98-'SHEETNAME'!$AN$92	$='SHEETNAME'!AN113-'SHEETNAME'!$AN$107	$='SHEETNAME'!AN128-'SHEETNAME'!$AN$122	$='SHEETNAME'!AN143-'SHEETNAME'!$AN$137	#DIV/0!	#DIV/0!
#REF!	$='SHEETNAME'!AN9-'SHEETNAME'!$AN$2	$='SHEETNAME'!AN24-'SHEETNAME'!$AN$17	$='SHEETNAME'!AN39-'SHEETNAME'!$AN$32	$='SHEETNAME'!AN54-'SHEETNAME'!$AN$47	$='SHEETNAME'!AN69-'SHEETNAME'!$AN$62	$='SHEETNAME'!AN84-'SHEETNAME'!$AN$77	$='SHEETNAME'!AN99-'SHEETNAME'!$AN$92	$='SHEETNAME'!AN114-'SHEETNAME'!$AN$107	$='SHEETNAME'!AN129-'SHEETNAME'!$AN$122	$='SHEETNAME'!AN144-'SHEETNAME'!$AN$137	#DIV/0!	#DIV/0!
#REF!	$='SHEETNAME'!AN10-'SHEETNAME'!$AN$2	$='SHEETNAME'!AN25-'SHEETNAME'!$AN$17	$='SHEETNAME'!AN40-'SHEETNAME'!$AN$32	$='SHEETNAME'!AN55-'SHEETNAME'!$AN$47	$='SHEETNAME'!AN70-'SHEETNAME'!$AN$62	$='SHEETNAME'!AN85-'SHEETNAME'!$AN$77	$='SHEETNAME'!AN100-'SHEETNAME'!$AN$92	$='SHEETNAME'!AN115-'SHEETNAME'!$AN$107	$='SHEETNAME'!AN130-'SHEETNAME'!$AN$122	$='SHEETNAME'!AN145-'SHEETNAME'!$AN$137	#DIV/0!	#DIV/0!
#REF!	$='SHEETNAME'!AN11-'SHEETNAME'!$AN$2	$='SHEETNAME'!AN26-'SHEETNAME'!$AN$17	$='SHEETNAME'!AN41-'SHEETNAME'!$AN$32	$='SHEETNAME'!AN56-'SHEETNAME'!$AN$47	$='SHEETNAME'!AN71-'SHEETNAME'!$AN$62	$='SHEETNAME'!AN86-'SHEETNAME'!$AN$77	$='SHEETNAME'!AN101-'SHEETNAME'!$AN$92	$='SHEETNAME'!AN116-'SHEETNAME'!$AN$107	$='SHEETNAME'!AN131-'SHEETNAME'!$AN$122	$='SHEETNAME'!AN146-'SHEETNAME'!$AN$137	#DIV/0!	#DIV/0!
#REF!	$='SHEETNAME'!AN12-'SHEETNAME'!$AN$2	$='SHEETNAME'!AN27-'SHEETNAME'!$AN$17	$='SHEETNAME'!AN42-'SHEETNAME'!$AN$32	$='SHEETNAME'!AN57-'SHEETNAME'!$AN$47	$='SHEETNAME'!AN72-'SHEETNAME'!$AN$62	$='SHEETNAME'!AN87-'SHEETNAME'!$AN$77	$='SHEETNAME'!AN102-'SHEETNAME'!$AN$92	$='SHEETNAME'!AN117-'SHEETNAME'!$AN$107	$='SHEETNAME'!AN132-'SHEETNAME'!$AN$122	$='SHEETNAME'!AN147-'SHEETNAME'!$AN$137	#DIV/0!	#DIV/0!
#REF!	$='SHEETNAME'!AN13-'SHEETNAME'!$AN$2	$='SHEETNAME'!AN28-'SHEETNAME'!$AN$17	$='SHEETNAME'!AN43-'SHEETNAME'!$AN$32	$='SHEETNAME'!AN58-'SHEETNAME'!$AN$47	$='SHEETNAME'!AN73-'SHEETNAME'!$AN$62	$='SHEETNAME'!AN88-'SHEETNAME'!$AN$77	$='SHEETNAME'!AN103-'SHEETNAME'!$AN$92	$='SHEETNAME'!AN118-'SHEETNAME'!$AN$107	$='SHEETNAME'!AN133-'SHEETNAME'!$AN$122	$='SHEETNAME'!AN148-'SHEETNAME'!$AN$137	#DIV/0!	#DIV/0!
#REF!	$='SHEETNAME'!AN14-'SHEETNAME'!$AN$2	$='SHEETNAME'!AN29-'SHEETNAME'!$AN$17	$='SHEETNAME'!AN44-'SHEETNAME'!$AN$32	$='SHEETNAME'!AN59-'SHEETNAME'!$AN$47	$='SHEETNAME'!AN74-'SHEETNAME'!$AN$62	$='SHEETNAME'!AN89-'SHEETNAME'!$AN$77	$='SHEETNAME'!AN104-'SHEETNAME'!$AN$92	$='SHEETNAME'!AN119-'SHEETNAME'!$AN$107	$='SHEETNAME'!AN134-'SHEETNAME'!$AN$122	$='SHEETNAME'!AN149-'SHEETNAME'!$AN$137	#DIV/0!	#DIV/0!
Δmin dp-dt
Time	Rat 1	Rat 2	RAT 3	RAT 4	RAT 5	Rat 6	Rat 7	Rat 8	Rat 9	RAT 10	Mean	SEM
#REF!	$='SHEETNAME'!AK2-'SHEETNAME'!$AK$2	$='SHEETNAME'!AK17-'SHEETNAME'!$AK$17	$='SHEETNAME'!AK32-'SHEETNAME'!$AK$32	$='SHEETNAME'!AK47-'SHEETNAME'!$AK$47	$='SHEETNAME'!AK62-'SHEETNAME'!$AK$62	$='SHEETNAME'!AK77-'SHEETNAME'!$AK$77	$='SHEETNAME'!AK92-'SHEETNAME'!$AK$92	$='SHEETNAME'!AK107-'SHEETNAME'!$AK$107	$='SHEETNAME'!AK122-'SHEETNAME'!$AK$122	$='SHEETNAME'!AK137-'SHEETNAME'!$AK$137	#DIV/0!	#DIV/0!
#REF!	$='SHEETNAME'!AK3-'SHEETNAME'!$AK$2	$='SHEETNAME'!AK18-'SHEETNAME'!$AK$17	$='SHEETNAME'!AK33-'SHEETNAME'!$AK$32	$='SHEETNAME'!AK48-'SHEETNAME'!$AK$47	$='SHEETNAME'!AK63-'SHEETNAME'!$AK$62	$='SHEETNAME'!AK78-'SHEETNAME'!$AK$77	$='SHEETNAME'!AK93-'SHEETNAME'!$AK$92	$='SHEETNAME'!AK108-'SHEETNAME'!$AK$107	$='SHEETNAME'!AK123-'SHEETNAME'!$AK$122	$='SHEETNAME'!AK138-'SHEETNAME'!$AK$137	#DIV/0!	#DIV/0!
#REF!	$='SHEETNAME'!AK4-'SHEETNAME'!$AK$2	$='SHEETNAME'!AK19-'SHEETNAME'!$AK$17	$='SHEETNAME'!AK34-'SHEETNAME'!$AK$32	$='SHEETNAME'!AK49-'SHEETNAME'!$AK$47	$='SHEETNAME'!AK64-'SHEETNAME'!$AK$62	$='SHEETNAME'!AK79-'SHEETNAME'!$AK$77	$='SHEETNAME'!AK94-'SHEETNAME'!$AK$92	$='SHEETNAME'!AK109-'SHEETNAME'!$AK$107	$='SHEETNAME'!AK124-'SHEETNAME'!$AK$122	$='SHEETNAME'!AK139-'SHEETNAME'!$AK$137	#DIV/0!	#DIV/0!
#REF!	$='SHEETNAME'!AK5-'SHEETNAME'!$AK$2	$='SHEETNAME'!AK20-'SHEETNAME'!$AK$17	$='SHEETNAME'!AK35-'SHEETNAME'!$AK$32	$='SHEETNAME'!AK50-'SHEETNAME'!$AK$47	$='SHEETNAME'!AK65-'SHEETNAME'!$AK$62	$='SHEETNAME'!AK80-'SHEETNAME'!$AK$77	$='SHEETNAME'!AK95-'SHEETNAME'!$AK$92	$='SHEETNAME'!AK110-'SHEETNAME'!$AK$107	$='SHEETNAME'!AK125-'SHEETNAME'!$AK$122	$='SHEETNAME'!AK140-'SHEETNAME'!$AK$137	#DIV/0!	#DIV/0!
#REF!	$='SHEETNAME'!AK6-'SHEETNAME'!$AK$2	$='SHEETNAME'!AK21-'SHEETNAME'!$AK$17	$='SHEETNAME'!AK36-'SHEETNAME'!$AK$32	$='SHEETNAME'!AK51-'SHEETNAME'!$AK$47	$='SHEETNAME'!AK66-'SHEETNAME'!$AK$62	$='SHEETNAME'!AK81-'SHEETNAME'!$AK$77	$='SHEETNAME'!AK96-'SHEETNAME'!$AK$92	$='SHEETNAME'!AK111-'SHEETNAME'!$AK$107	$='SHEETNAME'!AK126-'SHEETNAME'!$AK$122	$='SHEETNAME'!AK141-'SHEETNAME'!$AK$137	#DIV/0!	#DIV/0!
#REF!	$='SHEETNAME'!AK7-'SHEETNAME'!$AK$2	$='SHEETNAME'!AK22-'SHEETNAME'!$AK$17	$='SHEETNAME'!AK37-'SHEETNAME'!$AK$32	$='SHEETNAME'!AK52-'SHEETNAME'!$AK$47	$='SHEETNAME'!AK67-'SHEETNAME'!$AK$62	$='SHEETNAME'!AK82-'SHEETNAME'!$AK$77	$='SHEETNAME'!AK97-'SHEETNAME'!$AK$92	$='SHEETNAME'!AK112-'SHEETNAME'!$AK$107	$='SHEETNAME'!AK127-'SHEETNAME'!$AK$122	$='SHEETNAME'!AK142-'SHEETNAME'!$AK$137	#DIV/0!	#DIV/0!
#REF!	$='SHEETNAME'!AK8-'SHEETNAME'!$AK$2	$='SHEETNAME'!AK23-'SHEETNAME'!$AK$17	$='SHEETNAME'!AK38-'SHEETNAME'!$AK$32	$='SHEETNAME'!AK53-'SHEETNAME'!$AK$47	$='SHEETNAME'!AK68-'SHEETNAME'!$AK$62	$='SHEETNAME'!AK83-'SHEETNAME'!$AK$77	$='SHEETNAME'!AK98-'SHEETNAME'!$AK$92	$='SHEETNAME'!AK113-'SHEETNAME'!$AK$107	$='SHEETNAME'!AK128-'SHEETNAME'!$AK$122	$='SHEETNAME'!AK143-'SHEETNAME'!$AK$137	#DIV/0!	#DIV/0!
#REF!	$='SHEETNAME'!AK9-'SHEETNAME'!$AK$2	$='SHEETNAME'!AK24-'SHEETNAME'!$AK$17	$='SHEETNAME'!AK39-'SHEETNAME'!$AK$32	$='SHEETNAME'!AK54-'SHEETNAME'!$AK$47	$='SHEETNAME'!AK69-'SHEETNAME'!$AK$62	$='SHEETNAME'!AK84-'SHEETNAME'!$AK$77	$='SHEETNAME'!AK99-'SHEETNAME'!$AK$92	$='SHEETNAME'!AK114-'SHEETNAME'!$AK$107	$='SHEETNAME'!AK129-'SHEETNAME'!$AK$122	$='SHEETNAME'!AK144-'SHEETNAME'!$AK$137	#DIV/0!	#DIV/0!
#REF!	$='SHEETNAME'!AK10-'SHEETNAME'!$AK$2	$='SHEETNAME'!AK25-'SHEETNAME'!$AK$17	$='SHEETNAME'!AK40-'SHEETNAME'!$AK$32	$='SHEETNAME'!AK55-'SHEETNAME'!$AK$47	$='SHEETNAME'!AK70-'SHEETNAME'!$AK$62	$='SHEETNAME'!AK85-'SHEETNAME'!$AK$77	$='SHEETNAME'!AK100-'SHEETNAME'!$AK$92	$='SHEETNAME'!AK115-'SHEETNAME'!$AK$107	$='SHEETNAME'!AK130-'SHEETNAME'!$AK$122	$='SHEETNAME'!AK145-'SHEETNAME'!$AK$137	#DIV/0!	#DIV/0!
#REF!	$='SHEETNAME'!AK11-'SHEETNAME'!$AK$2	$='SHEETNAME'!AK26-'SHEETNAME'!$AK$17	$='SHEETNAME'!AK41-'SHEETNAME'!$AK$32	$='SHEETNAME'!AK56-'SHEETNAME'!$AK$47	$='SHEETNAME'!AK71-'SHEETNAME'!$AK$62	$='SHEETNAME'!AK86-'SHEETNAME'!$AK$77	$='SHEETNAME'!AK101-'SHEETNAME'!$AK$92	$='SHEETNAME'!AK116-'SHEETNAME'!$AK$107	$='SHEETNAME'!AK131-'SHEETNAME'!$AK$122	$='SHEETNAME'!AK146-'SHEETNAME'!$AK$137	#DIV/0!	#DIV/0!
#REF!	$='SHEETNAME'!AK12-'SHEETNAME'!$AK$2	$='SHEETNAME'!AK27-'SHEETNAME'!$AK$17	$='SHEETNAME'!AK42-'SHEETNAME'!$AK$32	$='SHEETNAME'!AK57-'SHEETNAME'!$AK$47	$='SHEETNAME'!AK72-'SHEETNAME'!$AK$62	$='SHEETNAME'!AK87-'SHEETNAME'!$AK$77	$='SHEETNAME'!AK102-'SHEETNAME'!$AK$92	$='SHEETNAME'!AK117-'SHEETNAME'!$AK$107	$='SHEETNAME'!AK132-'SHEETNAME'!$AK$122	$='SHEETNAME'!AK147-'SHEETNAME'!$AK$137	#DIV/0!	#DIV/0!
#REF!	$='SHEETNAME'!AK13-'SHEETNAME'!$AK$2	$='SHEETNAME'!AK28-'SHEETNAME'!$AK$17	$='SHEETNAME'!AK43-'SHEETNAME'!$AK$32	$='SHEETNAME'!AK58-'SHEETNAME'!$AK$47	$='SHEETNAME'!AK73-'SHEETNAME'!$AK$62	$='SHEETNAME'!AK88-'SHEETNAME'!$AK$77	$='SHEETNAME'!AK103-'SHEETNAME'!$AK$92	$='SHEETNAME'!AK118-'SHEETNAME'!$AK$107	$='SHEETNAME'!AK133-'SHEETNAME'!$AK$122	$='SHEETNAME'!AK148-'SHEETNAME'!$AK$137	#DIV/0!	#DIV/0!
#REF!	$='SHEETNAME'!AK14-'SHEETNAME'!$AK$2	$='SHEETNAME'!AK29-'SHEETNAME'!$AK$17	$='SHEETNAME'!AK44-'SHEETNAME'!$AK$32	$='SHEETNAME'!AK59-'SHEETNAME'!$AK$47	$='SHEETNAME'!AK74-'SHEETNAME'!$AK$62	$='SHEETNAME'!AK89-'SHEETNAME'!$AK$77	$='SHEETNAME'!AK104-'SHEETNAME'!$AK$92	$='SHEETNAME'!AK119-'SHEETNAME'!$AK$107	$='SHEETNAME'!AK134-'SHEETNAME'!$AK$122	$='SHEETNAME'!AK149-'SHEETNAME'!$AK$137	#DIV/0!	#DIV/0!
Δmin IRP
Time	Rat 1	Rat 2	RAT 3	RAT 4	RAT 5	Rat 6	Rat 7	Rat 8	Rat 9	RAT 10	Mean	SEM
#REF!	$='SHEETNAME'!AL2-'SHEETNAME'!$AL$2	$='SHEETNAME'!AL17-'SHEETNAME'!$AL$17	$='SHEETNAME'!AL32-'SHEETNAME'!$AL$32	$='SHEETNAME'!AL47-'SHEETNAME'!$AL$47	$='SHEETNAME'!AL62-'SHEETNAME'!$AL$62	$='SHEETNAME'!AL77-'SHEETNAME'!$AL$77	$='SHEETNAME'!AL92-'SHEETNAME'!$AL$92	$='SHEETNAME'!AL107-'SHEETNAME'!$AL$107	$='SHEETNAME'!AL122-'SHEETNAME'!$AL$122	$='SHEETNAME'!AL137-'SHEETNAME'!$AL$137	#DIV/0!	#DIV/0!
#REF!	$='SHEETNAME'!AL3-'SHEETNAME'!$AL$2	$='SHEETNAME'!AL18-'SHEETNAME'!$AL$17	$='SHEETNAME'!AL33-'SHEETNAME'!$AL$32	$='SHEETNAME'!AL48-'SHEETNAME'!$AL$47	$='SHEETNAME'!AL63-'SHEETNAME'!$AL$62	$='SHEETNAME'!AL78-'SHEETNAME'!$AL$77	$='SHEETNAME'!AL93-'SHEETNAME'!$AL$92	$='SHEETNAME'!AL108-'SHEETNAME'!$AL$107	$='SHEETNAME'!AL123-'SHEETNAME'!$AL$122	$='SHEETNAME'!AL138-'SHEETNAME'!$AL$137	#DIV/0!	#DIV/0!
#REF!	$='SHEETNAME'!AL4-'SHEETNAME'!$AL$2	$='SHEETNAME'!AL19-'SHEETNAME'!$AL$17	$='SHEETNAME'!AL34-'SHEETNAME'!$AL$32	$='SHEETNAME'!AL49-'SHEETNAME'!$AL$47	$='SHEETNAME'!AL64-'SHEETNAME'!$AL$62	$='SHEETNAME'!AL79-'SHEETNAME'!$AL$77	$='SHEETNAME'!AL94-'SHEETNAME'!$AL$92	$='SHEETNAME'!AL109-'SHEETNAME'!$AL$107	$='SHEETNAME'!AL124-'SHEETNAME'!$AL$122	$='SHEETNAME'!AL139-'SHEETNAME'!$AL$137	#DIV/0!	#DIV/0!
#REF!	$='SHEETNAME'!AL5-'SHEETNAME'!$AL$2	$='SHEETNAME'!AL20-'SHEETNAME'!$AL$17	$='SHEETNAME'!AL35-'SHEETNAME'!$AL$32	$='SHEETNAME'!AL50-'SHEETNAME'!$AL$47	$='SHEETNAME'!AL65-'SHEETNAME'!$AL$62	$='SHEETNAME'!AL80-'SHEETNAME'!$AL$77	$='SHEETNAME'!AL95-'SHEETNAME'!$AL$92	$='SHEETNAME'!AL110-'SHEETNAME'!$AL$107	$='SHEETNAME'!AL125-'SHEETNAME'!$AL$122	$='SHEETNAME'!AL140-'SHEETNAME'!$AL$137	#DIV/0!	#DIV/0!
#REF!	$='SHEETNAME'!AL6-'SHEETNAME'!$AL$2	$='SHEETNAME'!AL21-'SHEETNAME'!$AL$17	$='SHEETNAME'!AL36-'SHEETNAME'!$AL$32	$='SHEETNAME'!AL51-'SHEETNAME'!$AL$47	$='SHEETNAME'!AL66-'SHEETNAME'!$AL$62	$='SHEETNAME'!AL81-'SHEETNAME'!$AL$77	$='SHEETNAME'!AL96-'SHEETNAME'!$AL$92	$='SHEETNAME'!AL111-'SHEETNAME'!$AL$107	$='SHEETNAME'!AL126-'SHEETNAME'!$AL$122	$='SHEETNAME'!AL141-'SHEETNAME'!$AL$137	#DIV/0!	#DIV/0!
#REF!	$='SHEETNAME'!AL7-'SHEETNAME'!$AL$2	$='SHEETNAME'!AL22-'SHEETNAME'!$AL$17	$='SHEETNAME'!AL37-'SHEETNAME'!$AL$32	$='SHEETNAME'!AL52-'SHEETNAME'!$AL$47	$='SHEETNAME'!AL67-'SHEETNAME'!$AL$62	$='SHEETNAME'!AL82-'SHEETNAME'!$AL$77	$='SHEETNAME'!AL97-'SHEETNAME'!$AL$92	$='SHEETNAME'!AL112-'SHEETNAME'!$AL$107	$='SHEETNAME'!AL127-'SHEETNAME'!$AL$122	$='SHEETNAME'!AL142-'SHEETNAME'!$AL$137	#DIV/0!	#DIV/0!
#REF!	$='SHEETNAME'!AL8-'SHEETNAME'!$AL$2	$='SHEETNAME'!AL23-'SHEETNAME'!$AL$17	$='SHEETNAME'!AL38-'SHEETNAME'!$AL$32	$='SHEETNAME'!AL53-'SHEETNAME'!$AL$47	$='SHEETNAME'!AL68-'SHEETNAME'!$AL$62	$='SHEETNAME'!AL83-'SHEETNAME'!$AL$77	$='SHEETNAME'!AL98-'SHEETNAME'!$AL$92	$='SHEETNAME'!AL113-'SHEETNAME'!$AL$107	$='SHEETNAME'!AL128-'SHEETNAME'!$AL$122	$='SHEETNAME'!AL143-'SHEETNAME'!$AL$137	#DIV/0!	#DIV/0!
#REF!	$='SHEETNAME'!AL9-'SHEETNAME'!$AL$2	$='SHEETNAME'!AL24-'SHEETNAME'!$AL$17	$='SHEETNAME'!AL39-'SHEETNAME'!$AL$32	$='SHEETNAME'!AL54-'SHEETNAME'!$AL$47	$='SHEETNAME'!AL69-'SHEETNAME'!$AL$62	$='SHEETNAME'!AL84-'SHEETNAME'!$AL$77	$='SHEETNAME'!AL99-'SHEETNAME'!$AL$92	$='SHEETNAME'!AL114-'SHEETNAME'!$AL$107	$='SHEETNAME'!AL129-'SHEETNAME'!$AL$122	$='SHEETNAME'!AL144-'SHEETNAME'!$AL$137	#DIV/0!	#DIV/0!
#REF!	$='SHEETNAME'!AL10-'SHEETNAME'!$AL$2	$='SHEETNAME'!AL25-'SHEETNAME'!$AL$17	$='SHEETNAME'!AL40-'SHEETNAME'!$AL$32	$='SHEETNAME'!AL55-'SHEETNAME'!$AL$47	$='SHEETNAME'!AL70-'SHEETNAME'!$AL$62	$='SHEETNAME'!AL85-'SHEETNAME'!$AL$77	$='SHEETNAME'!AL100-'SHEETNAME'!$AL$92	$='SHEETNAME'!AL115-'SHEETNAME'!$AL$107	$='SHEETNAME'!AL130-'SHEETNAME'!$AL$122	$='SHEETNAME'!AL145-'SHEETNAME'!$AL$137	#DIV/0!	#DIV/0!
#REF!	$='SHEETNAME'!AL11-'SHEETNAME'!$AL$2	$='SHEETNAME'!AL26-'SHEETNAME'!$AL$17	$='SHEETNAME'!AL41-'SHEETNAME'!$AL$32	$='SHEETNAME'!AL56-'SHEETNAME'!$AL$47	$='SHEETNAME'!AL71-'SHEETNAME'!$AL$62	$='SHEETNAME'!AL86-'SHEETNAME'!$AL$77	$='SHEETNAME'!AL101-'SHEETNAME'!$AL$92	$='SHEETNAME'!AL116-'SHEETNAME'!$AL$107	$='SHEETNAME'!AL131-'SHEETNAME'!$AL$122	$='SHEETNAME'!AL146-'SHEETNAME'!$AL$137	#DIV/0!	#DIV/0!
#REF!	$='SHEETNAME'!AL12-'SHEETNAME'!$AL$2	$='SHEETNAME'!AL27-'SHEETNAME'!$AL$17	$='SHEETNAME'!AL42-'SHEETNAME'!$AL$32	$='SHEETNAME'!AL57-'SHEETNAME'!$AL$47	$='SHEETNAME'!AL72-'SHEETNAME'!$AL$62	$='SHEETNAME'!AL87-'SHEETNAME'!$AL$77	$='SHEETNAME'!AL102-'SHEETNAME'!$AL$92	$='SHEETNAME'!AL117-'SHEETNAME'!$AL$107	$='SHEETNAME'!AL132-'SHEETNAME'!$AL$122	$='SHEETNAME'!AL147-'SHEETNAME'!$AL$137	#DIV/0!	#DIV/0!
#REF!	$='SHEETNAME'!AL13-'SHEETNAME'!$AL$2	$='SHEETNAME'!AL28-'SHEETNAME'!$AL$17	$='SHEETNAME'!AL43-'SHEETNAME'!$AL$32	$='SHEETNAME'!AL58-'SHEETNAME'!$AL$47	$='SHEETNAME'!AL73-'SHEETNAME'!$AL$62	$='SHEETNAME'!AL88-'SHEETNAME'!$AL$77	$='SHEETNAME'!AL103-'SHEETNAME'!$AL$92	$='SHEETNAME'!AL118-'SHEETNAME'!$AL$107	$='SHEETNAME'!AL133-'SHEETNAME'!$AL$122	$='SHEETNAME'!AL148-'SHEETNAME'!$AL$137	#DIV/0!	#DIV/0!
#REF!	$='SHEETNAME'!AL14-'SHEETNAME'!$AL$2	$='SHEETNAME'!AL29-'SHEETNAME'!$AL$17	$='SHEETNAME'!AL44-'SHEETNAME'!$AL$32	$='SHEETNAME'!AL59-'SHEETNAME'!$AL$47	$='SHEETNAME'!AL74-'SHEETNAME'!$AL$62	$='SHEETNAME'!AL89-'SHEETNAME'!$AL$77	$='SHEETNAME'!AL104-'SHEETNAME'!$AL$92	$='SHEETNAME'!AL119-'SHEETNAME'!$AL$107	$='SHEETNAME'!AL134-'SHEETNAME'!$AL$122	$='SHEETNAME'!AL149-'SHEETNAME'!$AL$137	#DIV/0!	#DIV/0!
Δtau
time	Rat 1	Rat 2	RAT 3	RAT 4	RAT 5	Rat 6	Rat 7	Rat 8	Rat 9	RAT 10	Mean	SEM
#REF!	$='SHEETNAME'!AM2-'SHEETNAME'!$AM$2	$='SHEETNAME'!AM17-'SHEETNAME'!$AM$17	$='SHEETNAME'!AM32-'SHEETNAME'!$AM$32	$='SHEETNAME'!AM47-'SHEETNAME'!$AM$47	$='SHEETNAME'!AM62-'SHEETNAME'!$AM$62	$='SHEETNAME'!AM77-'SHEETNAME'!$AM$77	$='SHEETNAME'!AM92-'SHEETNAME'!$AM$92	$='SHEETNAME'!AM107-'SHEETNAME'!$AM$107	$='SHEETNAME'!AM122-'SHEETNAME'!$AM$122	$='SHEETNAME'!AM137-'SHEETNAME'!$AM$137	#DIV/0!	#DIV/0!
#REF!	$='SHEETNAME'!AM3-'SHEETNAME'!$AM$2	$='SHEETNAME'!AM18-'SHEETNAME'!$AM$17	$='SHEETNAME'!AM33-'SHEETNAME'!$AM$32	$='SHEETNAME'!AM48-'SHEETNAME'!$AM$47	$='SHEETNAME'!AM63-'SHEETNAME'!$AM$62	$='SHEETNAME'!AM78-'SHEETNAME'!$AM$77	$='SHEETNAME'!AM93-'SHEETNAME'!$AM$92	$='SHEETNAME'!AM108-'SHEETNAME'!$AM$107	$='SHEETNAME'!AM123-'SHEETNAME'!$AM$122	$='SHEETNAME'!AM138-'SHEETNAME'!$AM$137	#DIV/0!	#DIV/0!
#REF!	$='SHEETNAME'!AM4-'SHEETNAME'!$AM$2	$='SHEETNAME'!AM19-'SHEETNAME'!$AM$17	$='SHEETNAME'!AM34-'SHEETNAME'!$AM$32	$='SHEETNAME'!AM49-'SHEETNAME'!$AM$47	$='SHEETNAME'!AM64-'SHEETNAME'!$AM$62	$='SHEETNAME'!AM79-'SHEETNAME'!$AM$77	$='SHEETNAME'!AM94-'SHEETNAME'!$AM$92	$='SHEETNAME'!AM109-'SHEETNAME'!$AM$107	$='SHEETNAME'!AM124-'SHEETNAME'!$AM$122	$='SHEETNAME'!AM139-'SHEETNAME'!$AM$137	#DIV/0!	#DIV/0!
#REF!	$='SHEETNAME'!AM5-'SHEETNAME'!$AM$2	$='SHEETNAME'!AM20-'SHEETNAME'!$AM$17	$='SHEETNAME'!AM35-'SHEETNAME'!$AM$32	$='SHEETNAME'!AM50-'SHEETNAME'!$AM$47	$='SHEETNAME'!AM65-'SHEETNAME'!$AM$62	$='SHEETNAME'!AM80-'SHEETNAME'!$AM$77	$='SHEETNAME'!AM95-'SHEETNAME'!$AM$92	$='SHEETNAME'!AM110-'SHEETNAME'!$AM$107	$='SHEETNAME'!AM125-'SHEETNAME'!$AM$122	$='SHEETNAME'!AM140-'SHEETNAME'!$AM$137	#DIV/0!	#DIV/0!
#REF!	$='SHEETNAME'!AM6-'SHEETNAME'!$AM$2	$='SHEETNAME'!AM21-'SHEETNAME'!$AM$17	$='SHEETNAME'!AM36-'SHEETNAME'!$AM$32	$='SHEETNAME'!AM51-'SHEETNAME'!$AM$47	$='SHEETNAME'!AM66-'SHEETNAME'!$AM$62	$='SHEETNAME'!AM81-'SHEETNAME'!$AM$77	$='SHEETNAME'!AM96-'SHEETNAME'!$AM$92	$='SHEETNAME'!AM111-'SHEETNAME'!$AM$107	$='SHEETNAME'!AM126-'SHEETNAME'!$AM$122	$='SHEETNAME'!AM141-'SHEETNAME'!$AM$137	#DIV/0!	#DIV/0!
#REF!	$='SHEETNAME'!AM7-'SHEETNAME'!$AM$2	$='SHEETNAME'!AM22-'SHEETNAME'!$AM$17	$='SHEETNAME'!AM37-'SHEETNAME'!$AM$32	$='SHEETNAME'!AM52-'SHEETNAME'!$AM$47	$='SHEETNAME'!AM67-'SHEETNAME'!$AM$62	$='SHEETNAME'!AM82-'SHEETNAME'!$AM$77	$='SHEETNAME'!AM97-'SHEETNAME'!$AM$92	$='SHEETNAME'!AM112-'SHEETNAME'!$AM$107	$='SHEETNAME'!AM127-'SHEETNAME'!$AM$122	$='SHEETNAME'!AM142-'SHEETNAME'!$AM$137	#DIV/0!	#DIV/0!
#REF!	$='SHEETNAME'!AM8-'SHEETNAME'!$AM$2	$='SHEETNAME'!AM23-'SHEETNAME'!$AM$17	$='SHEETNAME'!AM38-'SHEETNAME'!$AM$32	$='SHEETNAME'!AM53-'SHEETNAME'!$AM$47	$='SHEETNAME'!AM68-'SHEETNAME'!$AM$62	$='SHEETNAME'!AM83-'SHEETNAME'!$AM$77	$='SHEETNAME'!AM98-'SHEETNAME'!$AM$92	$='SHEETNAME'!AM113-'SHEETNAME'!$AM$107	$='SHEETNAME'!AM128-'SHEETNAME'!$AM$122	$='SHEETNAME'!AM143-'SHEETNAME'!$AM$137	#DIV/0!	#DIV/0!
#REF!	$='SHEETNAME'!AM9-'SHEETNAME'!$AM$2	$='SHEETNAME'!AM24-'SHEETNAME'!$AM$17	$='SHEETNAME'!AM39-'SHEETNAME'!$AM$32	$='SHEETNAME'!AM54-'SHEETNAME'!$AM$47	$='SHEETNAME'!AM69-'SHEETNAME'!$AM$62	$='SHEETNAME'!AM84-'SHEETNAME'!$AM$77	$='SHEETNAME'!AM99-'SHEETNAME'!$AM$92	$='SHEETNAME'!AM114-'SHEETNAME'!$AM$107	$='SHEETNAME'!AM129-'SHEETNAME'!$AM$122	$='SHEETNAME'!AM144-'SHEETNAME'!$AM$137	#DIV/0!	#DIV/0!
#REF!	$='SHEETNAME'!AM10-'SHEETNAME'!$AM$2	$='SHEETNAME'!AM25-'SHEETNAME'!$AM$17	$='SHEETNAME'!AM40-'SHEETNAME'!$AM$32	$='SHEETNAME'!AM55-'SHEETNAME'!$AM$47	$='SHEETNAME'!AM70-'SHEETNAME'!$AM$62	$='SHEETNAME'!AM85-'SHEETNAME'!$AM$77	$='SHEETNAME'!AM100-'SHEETNAME'!$AM$92	$='SHEETNAME'!AM115-'SHEETNAME'!$AM$107	$='SHEETNAME'!AM130-'SHEETNAME'!$AM$122	$='SHEETNAME'!AM145-'SHEETNAME'!$AM$137	#DIV/0!	#DIV/0!
#REF!	$='SHEETNAME'!AM11-'SHEETNAME'!$AM$2	$='SHEETNAME'!AM26-'SHEETNAME'!$AM$17	$='SHEETNAME'!AM41-'SHEETNAME'!$AM$32	$='SHEETNAME'!AM56-'SHEETNAME'!$AM$47	$='SHEETNAME'!AM71-'SHEETNAME'!$AM$62	$='SHEETNAME'!AM86-'SHEETNAME'!$AM$77	$='SHEETNAME'!AM101-'SHEETNAME'!$AM$92	$='SHEETNAME'!AM116-'SHEETNAME'!$AM$107	$='SHEETNAME'!AM131-'SHEETNAME'!$AM$122	$='SHEETNAME'!AM146-'SHEETNAME'!$AM$137	#DIV/0!	#DIV/0!
#REF!	$='SHEETNAME'!AM12-'SHEETNAME'!$AM$2	$='SHEETNAME'!AM27-'SHEETNAME'!$AM$17	$='SHEETNAME'!AM42-'SHEETNAME'!$AM$32	$='SHEETNAME'!AM57-'SHEETNAME'!$AM$47	$='SHEETNAME'!AM72-'SHEETNAME'!$AM$62	$='SHEETNAME'!AM87-'SHEETNAME'!$AM$77	$='SHEETNAME'!AM102-'SHEETNAME'!$AM$92	$='SHEETNAME'!AM117-'SHEETNAME'!$AM$107	$='SHEETNAME'!AM132-'SHEETNAME'!$AM$122	$='SHEETNAME'!AM147-'SHEETNAME'!$AM$137	#DIV/0!	#DIV/0!
#REF!	$='SHEETNAME'!AM13-'SHEETNAME'!$AM$2	$='SHEETNAME'!AM28-'SHEETNAME'!$AM$17	$='SHEETNAME'!AM43-'SHEETNAME'!$AM$32	$='SHEETNAME'!AM58-'SHEETNAME'!$AM$47	$='SHEETNAME'!AM73-'SHEETNAME'!$AM$62	$='SHEETNAME'!AM88-'SHEETNAME'!$AM$77	$='SHEETNAME'!AM103-'SHEETNAME'!$AM$92	$='SHEETNAME'!AM118-'SHEETNAME'!$AM$107	$='SHEETNAME'!AM133-'SHEETNAME'!$AM$122	$='SHEETNAME'!AM148-'SHEETNAME'!$AM$137	#DIV/0!	#DIV/0!
#REF!	$='SHEETNAME'!AM14-'SHEETNAME'!$AM$2	$='SHEETNAME'!AM29-'SHEETNAME'!$AM$17	$='SHEETNAME'!AM44-'SHEETNAME'!$AM$32	$='SHEETNAME'!AM59-'SHEETNAME'!$AM$47	$='SHEETNAME'!AM74-'SHEETNAME'!$AM$62	$='SHEETNAME'!AM89-'SHEETNAME'!$AM$77	$='SHEETNAME'!AM104-'SHEETNAME'!$AM$92	$='SHEETNAME'!AM119-'SHEETNAME'!$AM$107	$='SHEETNAME'!AM134-'SHEETNAME'!$AM$122	$='SHEETNAME'!AM149-'SHEETNAME'!$AM$137	#DIV/0!	#DIV/0!

## Sheet: Collective HRV
Δ SDNN
Time	IB-MECA			IB-MECA-NIC			VUF			VUF-NIC
	Mean	SEM	STDEV	Mean	SEM	STDEV	Mean	SEM	STDEV	Mean	SEM	STDEV
0	0	0	0	0	0	0	0	0	0	0	0	0
10	-0.6449	0.440641	1.16583	-0.0742	0.389348	1.10124	0.710067	0.311506	0.881073	2.01886	0.922468	2.60913
20	-0.631343	0.486828	1.28803	-0.6025	0.275027	0.777893	0.983467	0.400151	1.1318	2.9949	0.992599	2.80749
30	-0.710114	0.201559	0.533274	-0.121637	0.519254	1.46867	2.57172	1.61102	4.55665	1.93834	0.340902	0.964217
40	0.223657	0.939706	2.48623	-0.3659	0.302924	0.856799	1.31815	0.431866	1.2215	1.82642	0.304253	0.860557
50	-0.827586	0.390938	1.03432	-0.053825	0.273501	0.773578	2.15918	0.571859	1.61746	2.31112	0.876161	2.47816
60	-1.31026	0.266519	0.705142	-0.867238	0.194549	0.550268	1.74785	0.483096	1.3664	1.99682	0.571315	1.61592
70	-1.89023	0.19286	0.51026	-0.584712	0.255806	0.723529	0.825233	0.426906	1.20747	2.01285	0.326849	0.924468
80	-0.4406	1.01894	2.69586	-0.734163	0.261905	0.740779	1.3216	0.456499	1.29117	2.39543	0.750845	2.12371
90	-1.51771	0.208601	0.551906	-0.453413	0.213361	0.603477	1.31772	0.39583	1.11958	1.76125	0.546754	1.54645
100	-1.75623	0.200654	0.53088	-0.755125	0.204196	0.577554	2.33517	0.791816	2.23959	1.94938	0.67169	1.89983
110	-1.33804	0.372163	0.984652	-1.44528	0.208269	0.589074	0.6915	0.248087	0.701697	2.02152	0.589456	1.66723
120	-1.7274	0.311685	0.824641	-0.595725	0.508138	1.43723	0.91825	0.13745	0.388768	2.81968	0.6442	1.82207
Δ RMSSD
Time	IB-MECA			IB-MECA-NIC			VUF			VUF-NIC
	Mean	SEM	STDEV	Mean	SEM	STDEV	Mean	SEM	STDEV	Mean	SEM	STDEV
0	0	0	0	0	0	0	0	0	0	0	0	0
10	-2.46017	1.0288	2.52003	-0.692086	0.709047	1.87596	1.46847	0.306837	0.867867	1.06413	0.563154	1.37944
20	-2.8294	0.552093	1.35235	-1.27336	0.687505	1.81897	1.51918	0.604268	1.70913	2.43797	0.574682	1.40768
30	-2.17892	0.529839	1.29784	-0.0754286	0.865972	2.29115	1.47084	0.742358	2.09971	1.59556	0.461197	1.22021
40	-2.60212	0.358212	0.877436	-0.437543	0.659489	1.74484	1.77585	0.742461	2.1	1.06413	0.493496	1.30567
50	-2.68567	0.584492	1.43171	-0.735657	0.584278	1.54585	2.63928	1.23146	3.48309	1.14556	0.710227	1.87908
60	-3.0166	0.667953	1.63614	-1.55616	0.370422	0.980045	1.9191	0.705616	1.99578	1.50314	0.897117	2.37355
70	-3.40078	0.593712	1.45429	-2.51713	0.660951	1.74871	0.69325	0.879583	2.48784	1.66711	0.505851	1.33835
80	-2.54772	0.752612	1.84352	-2.3146	0.285012	0.75407	1.69068	0.678971	1.92042	1.20151	0.794018	2.10078
90	-2.96847	0.472383	1.1571	-1.69423	0.558696	1.47817	0.188583	0.276084	0.780883	0.573214	0.609973	1.61384
100	-3.3956	0.596454	1.46101	-1.91366	0.386896	1.02363	1.76475	1.25655	3.55405	0.465943	0.43965	1.1632
110	-3.35397	0.771757	1.89041	-2.59363	0.323411	0.855664	0.927133	0.693782	1.96231	1.6757	1.07365	2.84062
120	-3.69338	0.696405	1.70584	-1.35951	0.62429	1.65172	0.791067	0.732583	2.07206	1.79749	1.17387	3.10577
Δ RANGE
Time	IB-MECA			IB-MECA-NIC			VUF			VUF-NIC
	Mean	SEM	STDEV	Mean	SEM	STDEV	Mean	SEM	STDEV	Mean	SEM	STDEV
0	0	0	0	0	0	0	0	0	0	0	0	0
10	-7.14649	4.11556	10.8888	-0.0778125	3.93872	11.1404	4.03494	5.05212	14.2895	25.543	20.9428	59.2352
20	-9.83136	5.58591	14.7789	-3.76395	4.44158	12.5627	4.33402	3.17443	8.97864	26.472	14.0463	39.729
30	-8.26387	4.45577	11.7889	-4.4513	4.32728	12.2394	26.2745	25.4923	72.103	19.4549	9.38836	26.5543
40	15.8053	21.0176	55.6074	-4.09691	4.80571	13.5926	9.55456	3.83081	10.8352	7.41546	2.40355	6.79828
50	-8.8764	3.77789	9.99536	-0.241225	4.67013	13.2091	10.2317	5.41254	15.309	20.1664	12.8877	36.452
60	-7.4376	5.44535	14.407	-6.02634	4.09884	11.5933	14.5775	5.46527	15.4581	18.3104	9.18079	25.9672
70	-10.2804	4.92357	13.0265	-5.42166	4.19954	11.8781	11.9368	5.32512	15.0617	15.7838	9.1807	25.967
80	5.01349	16.2451	42.9806	-5.32757	4.98165	14.0902	15.6482	6.93442	19.6135	18.7757	11.6428	32.9308
90	-10.2225	5.44371	14.4027	-2.68674	5.4008	15.2758	11.5397	5.19059	14.6812	10.7182	5.76856	16.316
100	-13.4992	3.70137	9.79289	-5.55841	3.53088	9.98684	12.4497	5.8283	16.4849	9.74794	2.92133	8.26276
110	-6.57241	4.82772	12.7729	-9.90369	3.76336	10.6444	6.6361	4.73783	13.4006	23.1506	14.7586	41.7436
120	-14.1599	3.39288	8.97672	5.63846	13.5902	38.439	10.7682	10.0239	28.3518	15.5199	5.54207	15.6753
Δ HR
Time	IB-MECA			IB-MECA-NIC			VUF			VUF-NIC
	Mean	SEM	STDEV	Mean	SEM	STDEV	Mean	SEM	STDEV	Mean	SEM	STDEV
0	0	0	0	0	0	0	0	0	0	0	0	0
10	28.9718	24.0625	68.0592	13.5175	9.58444	27.1089	-19.9208	19.5228	55.2189	-21.7013	9.14545	25.8672
20	24.0489	13.8063	39.05	8.72349	8.90017	25.1735	-23.7259	20.3927	57.6792	-15.5626	12.9767	36.7036
30	6.40421	11.7954	33.3624	-6.16457	10.283	29.0846	-28.1232	20.132	56.9418	-11.2543	11.39	32.2157
40	12.2051	11.2264	31.7529	-3.40157	11.9318	33.7482	-26.2785	19.0153	53.7835	-14.0945	11.1866	31.6405
50	21.9504	17.5427	49.6184	1.97019	10.9825	31.0631	-30.9789	22.2134	62.8289	-1.0435	9.52968	26.954
60	23.901	15.0976	42.7024	2.16466	10.9852	31.0708	-24.5254	21.3561	60.4043	2.77107	10.0121	28.3186
70	33.5196	17.238	48.7565	9.32675	8.3321	23.5667	-14.7399	25.865	73.1574	2.71147	11.3274	32.0386
80	31.4371	15.3612	43.448	20.3032	7.65663	21.6562	-16.7323	26.7308	75.6062	5.34862	11.5619	32.702
90	28.6756	13.3545	37.7722	15.421	11.9818	33.8895	-10.312	26.4049	74.6845	11.513	12.7378	36.028
100	29.2273	13.0187	36.8223	10.3749	11.9375	33.7645	-7.18105	27.2988	77.2126	28.6864	10.403	29.4241
110	30.867	15.2994	43.2733	17.8567	8.72896	24.6892	-10.7678	25.5776	72.3445	15.499	4.52909	12.8102
120	33.5478	17.7087	50.0877	14.2092	11.4948	32.5121	-3.89085	27.3476	77.3508	22.9871	11.6909	33.0668
Δ TOTAL POWER
Time	IB-MECA			CPA-NIC			VUF			VUF-NIC
	Mean	SEM	STDEV	Mean	SEM	STDEV	Mean	SEM	STDEV	Mean	SEM	STDEV
0	0	0	0	0	0	0	0	0	0	0	0	0
10	-2.7187	3.15815	8.93261	0.561614	1.98122	5.24181	3.09855	2.03077	5.74388	5.08315	1.87697	4.59761
20	-3.24879	1.95179	5.52051	-2.2031	1.97803	5.23337	5.66427	2.70122	7.64019	16.8158	2.23033	5.46316
30	-3.51236	1.2532	3.54457	-1.58087	2.87305	7.60137	5.47682	3.38073	9.56216	11.625	2.06333	5.0541
40	-4.79296	1.82992	5.17578	-1.06726	2.25091	5.95535	8.40578	1.42188	4.02167	10.3854	2.13157	5.22125
50	-5.77027	2.20655	6.24106	-3.19689	1.79831	4.75788	12.5857	2.26402	6.40362	15.6241	8.04547	19.7073
60	-7.30059	1.52079	4.30143	-3.68863	1.86152	4.92512	10.1867	4.43755	12.5513	16.5655	4.21901	10.3344
70	-9.62033	1.52702	4.31906	-5.71554	0.775392	2.05149	2.21608	1.06588	3.01475	18.331	5.23228	12.8164
80	-8.67026	1.38981	3.93097	-4.86399	1.2233	3.23653	8.82067	3.73886	10.5751	20.3461	7.99561	19.5852
90	-7.58377	1.50296	4.25103	-4.76556	0.973057	2.57447	9.5397	3.21644	9.09747	19.5579	6.75467	16.5455
100	-8.02619	1.37385	3.88582	-7.30126	1.43154	3.78749	16.6021	6.64242	18.7876	14.4104	6.67857	16.3591
110	-9.0501	1.79836	5.08653	-9.6724	3.89218	10.2977	12.0371	6.09656	17.2437	14.962	3.60617	8.83327
120	-9.59813	1.85752	5.25386	-9.46977	3.70567	9.80429	11.545	4.92155	13.9202	20.7562	7.06715	17.3109
Δ VLF
Time	IB-MECA			IB-MECA-NIC			VUF			VUF-NIC
	Mean	SEM	STDEV	Mean	SEM	STDEV	Mean	SEM	STDEV	Mean	SEM	STDEV
0	0	0	0	0	0	0	0	0	0	0	0	0
10	-0.117286	2.21905	5.87106	1.2505	1.80446	5.10379	1.32215	1.21793	3.44482	1.76179	0.776364	2.19589
20	-0.147571	1.49244	3.94862	1.32832	2.68377	7.59084	0.490213	1.29259	3.656	7.31358	2.61438	7.39458
30	-0.346743	2.07675	5.49456	-0.42885	1.17172	3.31412	0.026625	0.66828	1.89018	5.66197	1.15354	3.2627
40	-0.522	1.74712	4.62245	-0.386112	0.976483	2.76191	6.88967	2.88749	8.16707	6.0703	1.71088	4.83909
50	-2.31594	1.70056	4.49925	0.68705	1.57258	4.44793	6.65488	2.15747	6.10226	9.03904	5.28722	14.9545
60	-2.53564	1.46084	3.86502	-0.500887	1.24685	3.52661	8.31801	3.36418	9.51535	6.8662	1.8139	5.13047
70	-3.31946	1.7524	4.63641	2.86205	3.49777	9.89318	3.5536	2.54253	7.19135	4.93322	1.03555	2.92899
80	-1.96767	1.13398	3.00023	1.40078	1.51309	4.27967	1.67709	1.04089	2.9441	8.4669	1.5558	4.40047
90	-1.93683	1.68045	4.44605	-0.558987	0.708292	2.00335	6.1223	1.94292	5.4954	12.0093	4.87709	13.7945
100	-1.57749	1.77825	4.7048	-0.892925	0.896389	2.53537	4.6155	2.19199	6.19988	10.0325	3.84993	10.8892
110	-2.56541	1.64056	4.34052	-1.26072	0.862185	2.43863	4.7333	4.07429	11.5238	7.44539	1.57991	4.46865
120	-2.78099	1.66219	4.39775	-1.83409	0.743983	2.1043	5.53501	2.37458	6.71632	13.2273	2.92749	8.2802
Δ LF ms2
Time	IB-MECA			IB-MECA-NIC			VUF			VUF-NIC
	Mean	SEM	STDEV	Mean	SEM	STDEV	Mean	SEM	STDEV	Mean	SEM	STDEV
0	0	0	0	0	0	0	0	0	0	0	0	0
10	0.554029	0.48173	1.27454	0.447575	0.344688	0.974924	0.17	0.190254	0.538119	0.2845	0.157576	0.445692
20	0.161629	0.274351	0.725864	0.396187	0.395542	1.11876	0.197788	0.219124	0.619776	0.714775	0.343349	0.971137
30	0.0851143	0.154685	0.409258	0.28105	0.300087	0.848775	0.66385	0.269589	0.762514	0.420063	0.130543	0.369231
40	0.278271	0.330235	0.873721	0.24935	0.213005	0.60247	1.47912	0.557588	1.5771	0.501413	0.298521	0.844345
50	-0.117429	0.16618	0.439672	0.240788	0.237918	0.672933	0.525987	0.205712	0.581842	0.464075	0.186619	0.527837
60	-0.146943	0.149775	0.396268	0.622237	0.515464	1.45795	0.8363	0.262802	0.743318	1.37543	0.849789	2.40357
70	-0.148014	0.171776	0.454476	1.14362	0.867186	2.45277	1.90397	0.940647	2.66055	2.25251	1.06406	3.00961
80	-0.00287143	0.248306	0.656956	0.513875	0.467554	1.32244	1.62646	0.802486	2.26977	2.49298	1.63017	4.61081
90	-0.0784429	0.218309	0.577591	0.443788	0.510835	1.44486	2.08969	1.45919	4.1272	0.8965	0.648242	1.8335
100	-0.217457	0.0888562	0.235091	0.243588	0.225237	0.637065	1.8851	1.50009	4.2429	1.27787	0.97657	2.76216
110	-0.202971	0.19056	0.504176	0.883262	0.751953	2.12684	1.2505	0.619118	1.75113	1.83236	0.942949	2.66706
120	-0.196543	0.189663	0.501801	0.204425	0.213787	0.604682	1.66771	0.843425	2.38557	1.12101	0.394018	1.11445
Δ HFms2
Time	IB-MECA			IB-MECA-NIC			VUF			VUF-NIC
	Mean	SEM	STDEV	Mean	SEM	STDEV	Mean	SEM	STDEV	Mean	SEM	STDEV
0	0	0	0	0	0	0	0	0	0	0	0	0
10	-2.96059	2.67258	7.07099	-2.18855	2.83714	8.02465	2.31749	1.51084	4.27329	3.72039	2.07617	5.87231
20	-3.03667	1.81531	4.80287	-4.32189	2.56559	7.25657	8.92411	4.24251	11.9996	4.96495	1.12021	3.16844
30	-2.96573	1.66966	4.4175	1.27464	2.7866	7.8817	8.98986	3.66954	10.379	3.20734	1.31301	3.71376
40	-4.29724	1.55444	4.11267	0.280638	1.85138	5.23648	11.3054	5.48818	15.5229	2.78826	1.34225	3.79645
50	-3.19703	2.62916	6.9561	-2.32155	2.34662	6.63725	18.7774	10.349	29.2713	3.06807	2.24485	6.34941
60	-4.40003	2.07272	5.48389	-3.56349	0.834655	2.36076	6.80807	4.05244	11.462	4.64246	2.60312	7.36273
70	-5.95493	1.9157	5.06848	-8.71226	4.9398	13.9719	11.5309	8.24708	23.3263	6.83175	3.00301	8.49379
80	-6.4643	1.60282	4.24068	-7.38479	2.92346	8.2688	16.6649	10.0339	28.3802	4.52475	3.38584	9.5766
90	-5.37653	1.39458	3.68972	-4.46274	1.0562	2.9874	9.51967	8.50691	24.0612	1.76123	1.40996	3.98796
100	-6.04147	1.79735	4.75533	-5.89239	1.76869	5.00261	14.2179	8.13872	23.0198	1.80965	1.09859	3.10728
110	-6.07489	2.14195	5.66706	-9.2916	4.72022	13.3508	8.02996	5.2151	14.7505	2.53818	1.38558	3.91902
120	-6.35067	2.04902	5.42119	-7.37595	3.31615	9.3795	7.64034	6.04674	17.1028	5.43775	4.39557	12.4326
Δ Lfnu
Time	IB-MECA			IB-MECA-NIC			VUF			VUF-NIC
	Mean	SEM	STDEV	Mean	SEM	STDEV	Mean	SEM	STDEV	Mean	SEM	STDEV
0	0	0	0	0	0	0	0	0	0	0	0	0
10	8.28634	1.90016	5.02734	3.70515	5.266	14.8945	-1.84334	1.50943	4.2693	-2.81961	2.25826	6.38734
20	4.01583	1.3183	3.4879	7.84576	6.15486	17.4086	-3.52441	2.78932	7.88939	-0.555437	3.44238	9.73653
30	5.25601	2.04923	5.42176	4.51825	5.06188	14.3172	-1.48766	2.20897	6.24792	0.19695	3.3695	9.53039
40	8.62371	2.29142	6.06253	9.07469	6.79522	19.2198	3.77191	4.95639	14.0188	0.455438	2.95477	8.35735
50	3.76944	3.58667	9.48942	6.94579	7.34627	20.7784	0.237862	5.06401	14.3232	3.97204	3.59458	10.167
60	6.44029	2.67829	7.08609	13.758	6.24919	17.6754	3.76314	3.91039	11.0602	6.78314	3.33469	9.43192
70	9.79861	3.73099	9.87127	18.9134	6.07189	17.1739	8.49372	6.20101	17.5391	7.81607	3.80793	10.7705
80	14.1487	3.54712	9.38479	15.7344	6.83888	19.3433	3.28302	5.62034	15.8967	5.5902	3.39452	9.60115
90	7.5321	2.78814	7.37674	10.4562	4.89092	13.8336	7.32122	6.00029	16.9714	7.33604	3.99129	11.2891
100	8.49916	3.69087	9.76513	15.1214	5.70748	16.1432	6.4207	6.30547	17.8346	4.72633	2.82965	8.00347
110	6.82701	2.99571	7.92589	19.017	6.73971	19.0628	4.60479	5.19129	14.6832	10.8909	3.01592	8.5303
120	8.14797	3.23243	8.5522	13.6655	4.98655	14.1041	9.41782	6.0437	17.0942	8.30584	4.07156	11.5161
Δ Hfnu
Time	IB-MECA			IB-MECA-NIC			VUF			VUF-NIC
	Mean	SEM	STDEV	Mean	SEM	STDEV	Mean	SEM	STDEV	Mean	SEM	STDEV
0	0	0	0	0	0	0	0	0	0	0	0	0
10	-13.1802	4.62748	12.2432	-6.5107	6.27784	17.7564	-0.496075	4.28663	12.1244	2.04125	4.49636	12.7176
20	-5.00386	1.3503	3.57255	-11.3015	7.78959	22.0323	5.04465	5.0756	14.356	-2.84163	4.42527	12.5166
30	-3.1659	2.72555	7.21112	-7.50066	7.45288	21.0799	4.86136	3.30595	9.35065	-5.56946	6.18708	17.4997
40	-6.69507	3.95996	10.4771	-8.8553	7.47807	21.1512	0.0649875	5.80983	16.4327	-5.32405	4.15817	11.7611
50	-6.17776	4.59719	12.163	-7.31768	7.87137	22.2636	2.48689	6.86316	19.4119	-8.12854	4.88794	13.8252
60	-11.2424	5.93659	15.7068	-17.5579	7.94271	22.4654	-0.699863	5.72242	16.1855	-7.99035	4.37145	12.3643
70	-10.0887	4.75308	12.5755	-19.4829	6.48148	18.3324	-4.88378	7.2827	20.5986	-9.36268	6.26171	17.7108
80	-14.3141	5.5044	14.5633	-20.3814	7.14118	20.1983	0.327912	6.67012	18.866	-9.79933	3.41108	9.64799
90	-9.19523	4.19647	11.1028	-12.4308	6.07012	17.1689	-4.83681	7.07628	20.0147	-14.0234	5.15387	14.5774
100	-9.97781	4.59646	12.1611	-16.3668	7.69282	21.7586	-4.51874	7.68619	21.7398	-9.43296	3.48842	9.86674
110	-8.60363	3.93765	10.418	-23.3124	7.42835	21.0105	-2.75208	6.78122	19.1802	-13.9121	3.76183	10.6401
120	-8.66061	4.23595	11.2073	-18.5718	7.00194	19.8045	-8.66723	8.24539	23.3215	-15.808	4.65935	13.1786
Δ LF/HF
Time	IB-MECA			IB-MECA-NIC			VUF			VUF-NIC
	Mean	SEM	STDEV	Mean	SEM	STDEV	Mean	SEM	STDEV	Mean	SEM	STDEV
0	0	0	0	0	0	0	0	0	0	0	0	0
10	0.12548	0.0333064	0.0744754	-0.01882	0.074307	0.166155	0.0071	0.0193229	0.0546535	0.0304	0.0764736	0.187321
20	0.0501	0.0101224	0.0226344	0.0194333	0.0696975	0.170723	0.01022	0.0235047	0.0664813	0.0847167	0.0600886	0.147186
30	0.02772	0.0232958	0.0520909	-0.02192	0.0538718	0.120461	0.03528	0.0257907	0.072947	0.0871833	0.108519	0.265816
40	0.10415	0.0204882	0.0409765	0.00686667	0.0237903	0.058274	0.20662	0.0995202	0.281486	0.0750667	0.0719833	0.176322
50	8e-05	0.0133769	0.0299117	0.00966	0.0605511	0.135396	0.14096	0.0786869	0.22256	0.1433	0.130744	0.320257
60	0.06784	0.0452532	0.101189	0.0984167	0.046101	0.112924	0.17496	0.0548393	0.155109	0.217367	0.115265	0.282341
70	0.1134	0.0769572	0.172081	0.203233	0.0807554	0.197809	0.36604	0.164852	0.466272	0.27465	0.133728	0.327566
80	0.128875	0.0711808	0.142362	0.1015	0.0339488	0.0759119	0.20848	0.119048	0.336717	0.18225	0.108123	0.264847
90	0.06644	0.0312414	0.0698579	0.058075	0.0107428	0.0214856	0.34262	0.132577	0.374983	0.259483	0.1724	0.422292
100	0.06958	0.0518557	0.115953	0.07026	0.0261275	0.0584228	0.3405	0.152015	0.429963	0.1429	0.0928599	0.227459
110	0.0747	0.0571207	0.127726	0.16332	0.0854293	0.191026	0.2115	0.0753544	0.213135	0.348317	0.156826	0.384144
120	0.0607	0.0423003	0.0945864	0.072225	0.0237894	0.0475789	0.3031	0.150806	0.426544	0.3086	0.146171	0.358043

## Sheet: Delta HRV
MECA 4µg/rat												MECA-NIC												VUF 2µg/rat												VUF-NIC
ΔSDNN												ΔSDNN												ΔSDNN												ΔSDNN
Time	Rat 1	Rat 2	Rat 3	Rat 4	Rat 5	Rat 6	Rat 7	Rat 8	Mean	SEM	STDEV	Time	Rat 1	Rat 2	Rat 3	Rat 4	Rat 5	Rat 6	Rat 7	Rat 8	Mean	SEM	STDEV	Time	Rat 1	Rat 2	Rat 3	Rat 4	Rat 5	Rat 6	Rat 7	Rat 8	Mean	SEM	STDEV	Time	Rat 1	Rat 2	Rat 3	Rat 4	Rat 5	Rat 6	Rat 7	Rat 8	Mean	SEM	STDEV
0	0	0	0	0	0	0	0	0	0	0	0	0	0	0	0	0	0	0	0	0	0	0	0	0		0		0	0	0	0	0	0	0	0	0	0	0	0	0	0	0	0	0	0	0	0
10	0.3005	-0.844	-1.1528	-2.0988	1.0213	-1.8632	0.1227	-1.9107	-0.6449	0.440641	1.16583	10	-0.5224	0.9597	1.3184	-1.0134	1.0196	-1.7612	0.0607	-0.655	-0.0742	0.389348	1.10124	10		0.8491		0.541	1.2365	0.3989	-0.6945	1.9294	0.710067	0.311506	0.881073	10	1.4654	1.1349	0.7465	1.0239	0.3592	8.3758	1.9091	1.1361	2.01886	0.922468	2.60913
20	-2.305	-0.8846	0.2257	1.2546	0.2209	-2.0484	-0.8826	-1.6882	-0.631343	0.486828	1.28803	20	-1.8168	-0.2667	-0.759	-0.1158	0.6516	-1.47	-0.6778	-0.3655	-0.6025	0.275027	0.777893	20		0.737		-0.1447	2.4432	0.9378	-0.2482	2.1757	0.983467	0.400151	1.1318	20	4.5248	1.6861	9.1905	2.9616	0.398	1.4671	1.1222	2.6089	2.9949	0.992599	2.80749
30	-0.5631	-1.6248	-0.2736	-0.557	-0.0061	-0.9793	-0.9669	-1.0148	-0.710114	0.201559	0.533274	30	-1.521	0.209	-0.8438	0.7737	-0.5267	3.0147	-0.933	-1.146	-0.121637	0.519254	1.46867	30		1.018		-0.3774	11.5198	1.0525	-0.6301	2.8475	2.57172	1.61102	4.55665	30	1.2281	0.8832	2.5528	2.3582	0.7145	1.654	2.7039	3.412	1.93834	0.340902	0.964217
40	-0.2868	-0.4177	-1.2719	-0.5098	5.8048	-0.6873	-1.0657	-0.8984	0.223657	0.939706	2.48623	40	-0.1529	0.3566	-1.3814	0.6746	-0.587	0.4467	-1.6634	-0.6204	-0.3659	0.302924	0.856799	40		0.3116		1.0869	1.8976	1.1747	0.0285	3.4096	1.31815	0.431866	1.2215	40	1.3911	1.8697	0.3517	2.3386	2.7615	2.9404	1.7946	1.1638	1.82642	0.304253	0.860557
50	0.3696	-1.817	-1.1812	-1.9618	0.7674	-1.0143	-0.9558	0.4862	-0.827586	0.390938	1.03432	50	-0.6799	0.576	0.1509	-0.5747	-0.7282	1.5154	-0.3347	-0.3554	-0.053825	0.273501	0.773578	50		0.9738		1.6805	1.5027	2.4025	1.1003	5.2953	2.15918	0.571859	1.61746	50	7.8326	0.8061	0.7643	2.2618	1.8675	0.8096	0.4491	3.698	2.31112	0.876161	2.47816
60	-1.3836	-1.944	-0.5838	-2.2715	-0.4634	-1.7116	-0.8139	0.5353	-1.31026	0.266519	0.705142	60	-1.5171	0.109	-1.226	-0.2467	-0.9937	-0.7419	-1.2757	-1.0458	-0.867238	0.194549	0.550268	60		0.9538		2.2537	2.1773	1.9216	-0.4326	3.6133	1.74785	0.483096	1.3664	60	2.4692	1.7953	5.2571	1.4444	0.579	0.4374	0.8476	3.1446	1.99682	0.571315	1.61592
70	-1.6458	-2.6879	-1.5753	-2.4246	-2.0505	-1.3224	-1.5251	-1.2404	-1.89023	0.19286	0.51026	70	-0.4567	-0.9913	-0.6992	-0.7092	-0.4804	1.0529	-1.1196	-1.2742	-0.584712	0.255806	0.723529	70		0.3729		0.3448	0.5535	0.4823	-0.0542	3.2521	0.825233	0.426906	1.20747	70	1.3043	1.8534	3.3887	3.1104	0.5782	1.7014	1.7731	2.3933	2.01285	0.326849	0.924468
80	-1.8978	0.1987	-1.3609	5.4269	-2.0683	-1.589	-1.7938	-1.3512	-0.4406	1.01894	2.69586	80	0.3552	-0.6199	-1.1778	-0.2801	-0.2548	-2.131	-0.9649	-0.8	-0.734163	0.261905	0.740779	80		2.2222		0.3315	0.3342	2.9219	-0.1383	2.2581	1.3216	0.456499	1.29117	80	6.654	3.3857	0.5476	2.7023	2.0819	-0.1778	1.0129	2.9568	2.39543	0.750845	2.12371
90	-1.4312	-2.4134	-0.9873	-1.1111	-2.1306	-1.4726	-1.0778	-1.2181	-1.51771	0.208601	0.551906	90	-1.4905	-0.7026	-0.6232	0.695	-0.3972	-0.4371	-0.2076	-0.4641	-0.453413	0.213361	0.603477	90		2.5731		0.1534	2.3567	1.7535	-0.1134	1.183	1.31772	0.39583	1.11958	90	2.0636	3.0616	0.6186	3.2342	1.0831	0.6002	-0.4846	3.9133	1.76125	0.546754	1.54645
100	-1.0684	-2.1207	-1.0838	-2.439	-2.1127	-1.8736	-1.5954	-0.1162	-1.75623	0.200654	0.53088	100	-1.3511	-1.2057	-0.3629	-0.306	-0.258	0.0195	-1.3398	-1.237	-0.755125	0.204196	0.577554	100		2.5426		0.5325	0.24	4.7283	5.3106	0.657	2.33517	0.791816	2.23959	100	0.4336	2.9745	0.2807	2.3597	2.0394	1.6494	0.0179	5.8398	1.94938	0.67169	1.89983
110	-0.9167	-1.5818	-1.4398	-2.9989	-1.5029	-1.2547	0.3285	-2.1453	-1.33804	0.372163	0.984652	110	-1.0336	-1.0909	-1.5305	-1.4329	-0.4254	-2.2841	-1.9005	-1.8643	-1.44528	0.208269	0.589074	110		1.8309		0.1566	0.3806	0.5938	1.2068	-0.0197	0.6915	0.248087	0.701697	110	1.9491	2.0654	0.415	1.8587	0.5785	1.1028	5.7239	2.4788	2.02152	0.589456	1.66723
120	-1.3427	-2.037	-1.6069	-3.4319	-1.3726	-0.9007	-1.4	-1.214	-1.7274	0.311685	0.824641	120	-1.1379	-1.3178	-0.9577	-1.4229	-1.2411	-1.0044	-0.5876	2.9036	-0.595725	0.508138	1.43723	120		1.1625		1.1803	0.7076	1.3893	0.3516	0.7182	0.91825	0.13745	0.388768	120	4.0658	1.8836	0.752	3.7665	3.8813	0.6059	1.841	5.7613	2.81968	0.6442	1.82207
ΔRMSSD												ΔRMSSD												ΔRMSSD												ΔRMSSD
Time	Rat 1	Rat 2	Rat 3	Rat 4	Rat 5	Rat 6	Rat 7	Rat 8	Mean	SEM	STDEV	Time	Rat 1	Rat 2	Rat 3	Rat 4	Rat 5	Rat 6	Rat 7	Rat 8	Mean	SEM	STDEV	Time	Rat 1	Rat 2	Rat 3	Rat 4	Rat 5	Rat 6	Rat 7	Rat 8	Mean	SEM	STDEV	Time	Rat 1	Rat 2	Rat 3	Rat 4	Rat 5	Rat 6	Rat 7	Rat 8	Mean	SEM	STDEV
0	0	0	0	0		0	0	0	0	0	0	0	0	0	0	0	0	0		0	0	0	0	0	0	0		0	0	0		0	0	0	0	0	0	0	0	0		0	0	0	0	0	0
10	-2.8404	1.102	-0.8665	-6.0321		-4.2654	-1.8586	-1.9771	-2.46017	1.0288	2.52003	10	-0.3941	-1.0631	-0.8696	-1.2863	3.2623	-2.1198		-2.374	-0.692086	0.709047	1.87596	10	1.0394	0.9258		1.1544	2.0968	0.6619		2.9325	1.46847	0.306837	0.867867	10	0.4434	1.5421	-0.9045	1.2753			3.2742	0.7543	1.06413	0.563154	1.37944
20	-3.9057	-2.0292	-0.693	-3.676		-4.2168	-2.4557	-1.793	-2.8294	0.552093	1.35235	20	-2.3204	-1.4243	-1.4496	-0.3177	2.2427	-2.2615		-3.3827	-1.27336	0.687505	1.81897	20	0.4144	0.1712		0.5568	4.0911	0.5859		3.2957	1.51918	0.604268	1.70913	20	4.8551	2.4905		1.2798		1.0341	3.0949	1.8734	2.43797	0.574682	1.40768
30	-2.8975	-0.5881	-0.7854	-1.87		-3.3589	-3.5736	-0.9158	-2.17892	0.529839	1.29784	30	-2.2348	0.7121	-1.3922	2.8957	-0.0007	2.5372		-3.0453	-0.0754286	0.865972	2.29115	30	0.4214	-0.3282		0.3656		1.9883		4.9071	1.47084	0.742358	2.09971	30	1.0781	0.7419	2.7169	0.3572		0.3967	3.1614	2.7167	1.59556	0.461197	1.22021
40	-2.017	-1.6177	-2.2406	-4.1102		-2.9612	-2.666	-0.9579	-2.60212	0.358212	0.877436	40	-0.8492	0.7844	-1.4977	1.7095	-0.4724	0.7685		-3.5059	-0.437543	0.659489	1.74484	40	1.4757	-0.281		0.0798	2.6555	1.2361		5.489	1.77585	0.742461	2.1	40	0.8213	0.9253	0.7503	0.4834		-0.7673	3.4931	1.7428	1.06413	0.493496	1.30567
50	-3.7723	-0.7487	-1.5789	-4.6236		-3.1049	-2.2856	-1.3852	-2.68567	0.584492	1.43171	50	-2.0197	0.2764	0.285	-1.0256	-0.2539	1.015		-3.4268	-0.735657	0.584278	1.54585	50	1.9527	-0.6149		0.206	2.5825	2.4638		9.2456	2.63928	1.23146	3.48309	50	3.7148	1.0023	-0.8899	0.9413		-0.3903	-0.0651	3.7058	1.14556	0.710227	1.87908
60	-3.92	-0.812	-1.7837	-5.1794		-4.0513	-2.3532	-0.16	-3.0166	0.667953	1.63614	60	-2.3355	-1.0548	-1.173	-0.5112	-1.4361	-0.9987		-3.3838	-1.55616	0.370422	0.980045	60	2.2121	-0.7439		0.2527	2.0137	2.8451		4.9349	1.9191	0.705616	1.99578	60	0.1802	0.6534	5.6595	0.0523		-0.0012	-0.1576	4.1354	1.50314	0.897117	2.37355
70	-3.274	-1.734	-2.051	-5.7815		-3.7774	-3.7868	-0.7641	-3.40078	0.593712	1.45429	70	-0.9455	-2.4427	-2.331	-6.1733	-1.4473	-1.4185		-2.8616	-2.51713	0.660951	1.74871	70	0.5397	-0.0812		-0.6339	0.6102	-1.7308		5.4555	0.69325	0.879583	2.48784	70	1.6098	1.7095	3.2055	0.5053		-0.3316	1.5662	3.4051	1.66711	0.505851	1.33835
80	-3.4275	-2.3152	-1.7622	0.6216		-4.3301	-4.0729	-2.2928	-2.54772	0.752612	1.84352	80	-1.1435	-2.7502	-2.2006	-1.8618	-2.0239	-2.7375		-3.4847	-2.3146	0.285012	0.75407	80	0.7524	0.8318		-0.0008	0.5863	5.0344		2.94	1.69068	0.678971	1.92042	80	3.8527	3.3829	0.3849	0.3785		-1.5399	-0.717	2.6685	1.20151	0.794018	2.10078
90	-2.0447	-2.4759	-1.549	-4.5049		-4.0533	-3.183	-1.3713	-2.96847	0.472383	1.1571	90	-1.8195	-1.9472	-2.3589	1.2978	-1.5383	-1.9112		-3.5823	-1.69423	0.558696	1.47817	90	0.2773	0.5322		-0.0448	1.1269	-1.199		0.4389	0.188583	0.276084	0.780883	90	-0.5582	2.9265	0.1209	0.5219		-0.4127	-1.2415	2.6556	0.573214	0.609973	1.61384
100	-2.694	-1.6219	-2.0319	-5.0314		-4.6868	-4.3076	-3.2005	-3.3956	0.596454	1.46101	100	-1.8985	-2.8289	-1.603	-0.495	-1.7069	-1.2568		-3.6065	-1.91366	0.386896	1.02363	100	0.1482	1.558		-0.476	-0.3069	8.8553		0.8099	1.76475	1.25655	3.55405	100	-1.1744	2.5662	0.0814	0.1734		0.1218	0.2431	1.2501	0.465943	0.43965	1.1632
110	-2.6197	-1.157	-1.8419	-6.1878		-3.4915	-4.8259	-2.8665	-3.35397	0.771757	1.89041	110	-1.6899	-2.3706	-1.8287	-3.8729	-1.9179	-3.1413		-3.3341	-2.59363	0.323411	0.855664	110	4.3367	1.9618		-0.2507	-0.6788	0.8756		-0.6818	0.927133	0.693782	1.96231	110	1.2027	1.791	0.1918	-0.0297		-0.7899	7.7571	1.6069	1.6757	1.07365	2.84062
120	-3.3672	-1.9564	-2.0031	-6.4238		-3.6616	-4.7482	-3.2171	-3.69338	0.696405	1.70584	120	-1.7629	-2.3956	-1.7712	-1.8248	-1.8323	-2.2707		2.3409	-1.35951	0.62429	1.65172	120	4.7411	1.2685		0.2276	-0.5954	-0.8524		-0.043	0.791067	0.732583	2.07206	120	3.0053	0.6793	0.7913	1.198		-1.5108	0.2592	8.1601	1.79749	1.17387	3.10577
ΔRANGE												ΔRANGE												ΔRANGE												ΔRANGE
Time	Rat 1	Rat 2	Rat 3	Rat 4	Rat 5	Rat 6	Rat 7	Rat 8	Mean	SEM	STDEV	Time	Rat 1	Rat 2	Rat 3	Rat 4	Rat 5	Rat 6	Rat 7	Rat 8	Mean	SEM	STDEV	Time	Rat 1	Rat 2	Rat 3	Rat 4	Rat 5	Rat 6	Rat 7	Rat 8	Mean	SEM	STDEV	Time	Rat 1	Rat 2	Rat 3	Rat 4	Rat 5	Rat 6	Rat 7	Rat 8	Mean	SEM	STDEV
0	0	0	0	0	0	0	0	0	0	0	0	0	0	0	0	0	0	0	0	0	0	0	0	0	0	0	0	0	0	0	0	0	0	0	0	0	0	0	0	0	0	0	0	0	0	0	0
10	-27.0239	0.872	-5.674	-7.2733	-0.1881	-15.2448	4.5067	-13.9631	-7.14649	4.11556	10.8888	10	1.1883	7.3269	-9.8115	23.1721	-2.5461	-8.074	-10.314	-1.5642	-0.0778125	3.93872	11.1404	10	25.6017	-3.6266	-11.6764	5.9091	-1.7579	-5.0289	-3.2352	26.0937	4.03494	5.05212	14.2895	10	7.7666	5.5001	6.4723	5.1772	-2.5976	171.943	4.9911	5.0914	25.543	20.9428	59.2352
20	-38.8716	-8.3368	2.3722	6.9078	-8.4698	-15.0931	-7.3282	-8.3216	-9.83136	5.58591	14.7789	20	-8.873	1.1916	-22.5032	13.7701	11.5164	-6.7148	-16.0724	-2.4263	-3.76395	4.44158	12.5627	20	6.2348	-2.4933	10.0825	0.2649	3.3917	-2.5236	-3.4756	23.1908	4.33402	3.17443	8.97864	20	93.1289	9.7631	83.5675	14.6868	-6.0898	7.6912	-12.0747	21.1029	26.472	14.0463	39.729
30	-25.4813	-15.5419	12.2526	-0.6141	-9.4029	-9.0255	-10.034	-10.7631	-8.26387	4.45577	11.7889	30	-7.2938	3.0323	-24.3781	10.1024	-5.0732	10.4582	-16.7558	-5.7024	-4.4513	4.32728	12.2394	30	2.2609	-4.0787	0.7366	0.0184	203.81	-4.5093	-5.4668	17.4246	26.2745	25.4923	72.103	30	3.802	8.6938	73.4971	12.7629	-3.0349	35.6275	-7.0323	31.3227	19.4549	9.38836	26.5543
40	-22.9931	-3.8265	-3.859	7.3641	140.195	-5.8823	-0.3607	-9.5987	15.8053	21.0176	55.6074	40	0.0888	5.8112	-26.1038	12.388	-6.3031	5.0272	-22.1733	-1.5103	-4.09691	4.80571	13.5926	40	15.8042	-1.8918	10.0695	5.3462	12.3094	-0.3054	3.392	31.7124	9.55456	3.83081	10.8352	40	4.2525	7.8762	-0.3395	10.7299	17.1917	13.3974	-2.9628	9.1783	7.41546	2.40355	6.79828
50	-26.6952	-15.7547	-6.0245	2.7387	0.1511	-10.4384	-6.1118	4.7555	-8.8764	3.77789	9.99536	50	22.5528	5.4272	-19.5897	2.7964	-10.5995	6.413	-11.4943	2.5643	-0.241225	4.67013	13.2091	50	17.7515	-9.4848	14.6242	3.6762	3.5085	7.901	1.8356	42.0416	10.2317	5.41254	15.309	50	105.741	6.3532	7.1187	12.6297	25.7556	4.3819	-15.1601	14.5112	20.1664	12.8877	36.452
60	-31.1138	-11.9758	16.3248	-6.3355	0.1787	-13.5232	-5.6184	3.7578	-7.4376	5.44535	14.407	60	-6.9037	6.5775	-24.6957	9.645	-10.3247	-0.3331	-17.6047	-4.5713	-6.02634	4.09884	11.5933	60	20.71	-5.3247	-1.1452	10.2667	39.4791	25.4323	2.7992	24.403	14.5775	5.46527	15.4581	60	6.843	4.1203	75.5952	8.6827	3.1603	2.5697	7.0056	38.5062	18.3104	9.18079	25.9672
70	-31.2299	-19.8457	-3.568	-2.5303	-12.2429	-11.6781	9.132	-10.8045	-10.2804	4.92357	13.0265	70	3.9097	-2.4805	-22.7664	12.7282	-9.3492	0.8495	-19.7649	-6.4997	-5.42166	4.19954	11.8781	70	6.6762	-9.0598	38.0993	2.253	10.5367	21.1099	1.6904	24.1887	11.9368	5.32512	15.0617	70	3.7546	23.4355	74.9286	14.851	-1.3509	9.9555	-9.9879	10.6844	15.7838	9.1807	25.967
80	-34.9658	-1.3659	7.7522	97.8664	-9.2799	-11.7178	-13.1948	-9.3128	5.01349	16.2451	42.9806	80	2.4619	-0.4704	-25.8449	20.307	-8.1853	-11.1296	-18.3682	-1.3911	-5.32757	4.98165	14.0902	80	29.1976	4.6756	23.7448	10.5347	-7.6328	54.1762	0.0359	10.4539	15.6482	6.93442	19.6135	80	93.5183	13.0485	3.2577	24.9974	4.5363	0.1695	-14.4376	25.1154	18.7757	11.6428	32.9308
90	-34.0727	-15.3894	5.9397	1.7702	-20.0478	-11.6023	1.8446	4.7458	-10.2225	5.44371	14.4027	90	-7.3761	-1.93	-23.972	28.5429	-7.8999	2.2694	-13.1216	1.9934	-2.68674	5.4008	15.2758	90	12.4404	8.0608	45.4052	5.8713	1.7634	-0.9513	4.4037	15.3244	11.5397	5.19059	14.6812	90	11.7358	26.8927	9.8199	11.6007	10.9103	4.6207	-22.2897	32.4553	10.7182	5.76856	16.316
100	-30.7133	-14.7584	-4.7752	-8.9596	-19.2945	-14.5781	-1.415	-4.6333	-13.4992	3.70137	9.79289	100	-3.7763	-3.165	-20.3251	11.3061	-5.9683	-1.8377	-18.3144	-2.3866	-5.55841	3.53088	9.98684	100	8.1525	0.3975	21.716	1.8036	-8.7724	44.8453	18.7279	12.727	12.4497	5.8283	16.4849	100	1.4163	21.3808	4.7869	10.6496	3.1732	15.5621	1.2996	19.715	9.74794	2.92133	8.26276
110	-32.1209	-1.2249	-9.156	-10.6959	6.7498	-1.2149	1.6559	-11.2166	-6.57241	4.82772	12.7729	110	-3.4075	-3.1747	-28.3709	4.8204	-7.9864	-11.863	-21.5422	-7.7052	-9.90369	3.76336	10.6444	110	37.0436	2.5359	-3.961	2.1518	-4.2194	12.1831	6.5998	0.755	6.6361	4.73783	13.4006	110	9.6092	12.3312	14.7543	6.0087	-2.9172	5.7254	125.474	14.2196	23.1506	14.7586	41.7436
120	-33.3133	-10.5495	-7.9507	-12.6395	-16.721	-7.8864	-10.0588	-6.4839	-14.1599	3.39288	8.97672	120	-4.6877	-1.4464	-25.7199	11.6821	-12.5954	-7.6255	-11.5785	97.079	5.63846	13.5902	38.439	120	79.3268	-7.7547	3.8847	6.7132	-7.0679	-1.979	5.3486	7.6738	10.7682	10.0239	28.3518	120	24.1297	18.7773	5.0306	16.9208	17.8807	5.4981	-8.5472	44.469	15.5199	5.54207	15.6753
Δaverage HR												Δaverage HR												Δaverage HR												Δaverage HR
Time	Rat 1	Rat 2	Rat 3	Rat 4	Rat 5	Rat 6	Rat 7	Rat 8	Mean	SEM	STDEV	Time	Rat 1	Rat 2	Rat 3	Rat 4	Rat 5	Rat 6	Rat 7	Rat 8	Mean	SEM	STDEV	Time	Rat 1	Rat 2	Rat 3	Rat 4	Rat 5	Rat 6	Rat 7	Rat 8	Mean	SEM	STDEV	Time	Rat 1	Rat 2	Rat 3	Rat 4	Rat 5	Rat 6	Rat 7	Rat 8	Mean	SEM	STDEV
0	0	0	0	0	0	0	0	0	0	0	0	0	0	0	0	0	0	0	0	0	0	0	0	0	0	0	0	0	0	0	0	0	0	0	0	0	0	0	0	0	0	0	0	0	0	0	0
10	10.6758	-27.5545	-20.7745	151.38	-34.7466	112.847	10.9757	24.5689	28.9718	24.0625	68.0592	10	9.8113	3.5287	-7.1036	1.0253	-4.3391	29.6027	1.1201	74.4942	13.5175	9.58444	27.1089	10	25.4325	-31.8833	-127.954	16.7499	-29.896	52.0137	-15.0898	-48.7386	-19.9208	19.5228	55.2189	10	-8.0874	24.8846	-13.2234	-28.0928	-14.0113	-28.0782	-60.3293	-46.6726	-21.7013	9.14545	25.8672
20	54.1224	-5.6084	-9.9606	44.6151	-18.8152	95.052	8.937	8.7942	24.0489	13.8063	39.05	20	15.5451	-4.3786	-3.4898	-10.641	-14.2611	14.0174	8.263	64.7329	8.72349	8.90017	25.1735	20	41.7103	-24.3373	-142.129	26.089	-32.6381	12.3414	-14.7901	-56.0539	-23.7259	20.3927	57.6792	20	-22.6019	25.0061	24.9828	-16.1614	-11.1025	9.5396	-75.2047	-58.959	-15.5626	12.9767	36.7036
30	1.9285	-17.0723	-42.3153	62.4865	-15.4296	37.8333	17.3984	-5.109	6.40421	11.7954	33.3624	30	10.1182	-16.6648	-11.7269	-32.0454	-26.4709	-32.6224	6.4868	53.6088	-6.16457	10.283	29.0846	30	24.5592	11.5884	-144.259	16.6039	-38.8385	-7.1047	-13.684	-73.8506	-28.1232	20.132	56.9418	30	-23.591	-5.8323	11.3613	12.1421	1.022	27.891	-67.5733	-45.4539	-11.2543	11.39	32.2157
40	1.73	-14.6577	-3.4534	84.2494	-5.3829	15.9512	6.9992	-10.2287	12.2051	11.2264	31.7529	40	-1.2759	-13.4652	-23.9873	-24.4502	-31.2633	-11.4041	3.8911	74.7423	-3.40157	11.9318	33.7482	40	-1.828	-10.1049	-128.705	42.6315	-39.3569	2.2878	0.5492	-75.702	-26.2785	19.0153	53.7835	40	-22.8173	3.9717	-39.4522	24.1369	3.3926	22.1132	-50.9029	-53.1979	-14.0945	11.1866	31.6405
50	21.8718	-16.6579	2.9689	134.653	-18.5389	7.8604	21.4962	-9.0902	21.9504	17.5427	49.6184	50	8.2766	-12.9864	-9.1141	-6.7537	-18.1295	-27.8774	10.1619	72.1841	1.97019	10.9825	31.0631	50	-8.838	-19.3737	-159.441	40.1309	-23.2719	-6.5362	13.5087	-84.0093	-30.9789	22.2134	62.8289	50	2.2345	-8.8247	-12.4219	8.9997	13.4446	28.5237	18.3812	-58.6851	-1.0435	9.52968	26.954
60	10.7947	6.4532	0.702	98.8872	-16.8316	64.2788	3.0227	-28.4898	23.901	15.0976	42.7024	60	-3.8219	-1.6236	-25.1093	-20.1724	-12.2423	-10.4936	19.3128	71.4676	2.16466	10.9852	31.0708	60	-9.2366	-11.5405	-156.105	46.0576	-10.2314	5.7986	-1.7618	-59.1844	-24.5254	21.3561	60.4043	60	-8.3574	4.0406	11.9777	26.2951	8.2837	5.5615	33.6912	-59.3238	2.77107	10.0121	28.3186
70	-2.1901	-6.8325	8.4856	129.096	50.6356	30.5359	24.9066	-30.6171	33.5196	17.238	48.7565	70	0.469	-2.1882	-12.8486	43.8546	-2.4161	-9.8849	9.758	47.8702	9.32675	8.3321	23.5667	70	10.5266	-18.12	-162.096	82.0995	8.1419	22.598	10.1215	-71.1905	-14.7399	25.865	73.1574	70	-18.9863	18.1461	9.8928	20.7739	11.6313	49.4794	-11.7755	-57.4699	2.71147	11.3274	32.0386
80	-1.8209	37.8577	1.7674	121.031	-3.3773	42.465	22.1363	-13.1458	31.4371	15.3612	43.448	80	9.5148	11.757	0.0343	18.3101	0.4982	37.3097	20.0089	64.9929	20.3032	7.65663	21.6562	80	25.3924	-28.3387	-180.564	61.1607	26.0899	7.515	14.2343	-59.3479	-16.7323	26.7308	75.6062	80	38.8967	8.2343	-46.7154	23.807	3.0121	30.215	26.9876	-41.6483	5.34862	11.5619	32.702
90	10.1644	5.2474	20.2755	103.138	-7.5779	46.2999	23.1822	-16.9982	28.6756	13.3545	37.7722	90	4.633	3.0375	5.0449	-21.4182	-9.0452	27.2251	24.3991	89.4915	15.421	11.9818	33.8895	90	21.5517	-30.7697	-178.863	67.9127	13.5296	26.1792	21.4461	-23.4825	-10.312	26.4049	74.6845	90	43.5722	-16.018	-41.9933	18.7866	8.6114	49.1412	53.3157	-23.312	11.513	12.7378	36.028
100	26.4765	-3.7258	5.3248	99.0137	-10.6806	62.5297	25.653	45.8499	29.2273	13.0187	36.8223	100	4.5019	12.6039	-13.5913	-19.4006	-15.2307	11.2223	16.4493	86.4446	10.3749	11.9375	33.7645	100	28.7578	-44.4112	-164.552	91.7792	19.9206	5.5237	44.0117	-38.4786	-7.18105	27.2988	77.2126	100	30.8788	32.3175	0.0617	53.8636	4.0426	50.0176	71.1454	-12.8356	28.6864	10.403	29.4241
110	30.1683	3.7153	4.1971	126.679	-11.2191	35.6998	26.8292	3.2301	30.867	15.2994	43.2733	110	29.4518	5.9888	-13.679	11.9917	-10.393	30.0408	27.8104	61.6419	17.8567	8.72896	24.6892	110	14.7275	-56.5222	-162.393	72.7811	28.4057	13.3573	29.0625	-25.5614	-10.7678	25.5776	72.3445	110	23.2065	10.576	-1.2728	25.9016	16.3325	37.5868	5.6942	5.967	15.499	4.52909	12.8102
120	44.8518	7.621	-11.1849	140.579	-7.8037	33.7173	27.0546	-8.5765	33.5478	17.7087	50.0877	120	23.2986	37.69	-29.9297	-9.978	-13.5319	8.1799	26.5097	71.4352	14.2092	11.4948	32.5121	120	60.0138	-66.0878	-163.015	65.9292	26.7673	37.063	26.3464	-18.1441	-3.89085	27.3476	77.3508	120	23.9692	36.8416	-1.6021	13.9103	65.9231	59.9505	21.6023	-36.6977	22.9871	11.6909	33.0668
Δtotal power												Δtotal power												Δtotal power												Δtotal power
Time	Rat 1	Rat 2	Rat 3	Rat 4	Rat 5	Rat 6	Rat 7	Rat 8	Mean	SEM	STDEV	Time	Rat 1	Rat 2	Rat 3	Rat 4	Rat 5	Rat 6	Rat 7	Rat 8	Mean	SEM	STDEV	Time	Rat 1	Rat 2	Rat 3	Rat 4	Rat 5	Rat 6	Rat 7	Rat 8	Mean	SEM	STDEV	Time	Rat 1	Rat 2	Rat 3	Rat 4	Rat 5	Rat 6	Rat 7	Rat 8	Mean	SEM	STDEV
0	0	0	0	0	0	0	0	0	0	0	0	0	0	0	0	0	0		0	0	0	0	0	0	0	0		0	0	0	0		0	0	0	0	0	0	0	0			0	0	0	0	0
10	-0.3929	-4.1793	-10.0874	-13.3377	13.1292	-3.747	-0.4158	-14.7387	-2.7187	3.15815	8.93261	10	-5.9874	4.4942	0.0706	-2.958	10.0128		-0.3198	-1.3811	0.561614	1.98122	5.24181	10	1.7021	13.1002		2.0171	5.8948	-1.4541	-2.6688		3.09855	2.03077	5.74388	10	2.1742	5.683	-0.3664	2.4772			12.0913	8.4396	5.08315	1.87697	4.59761
20	-9.0836	-5.5391	-6.8659	-1.7434	6.4553	-3.456	-2.5088	-11.7966	-3.24879	1.95179	5.52051	20	-11.377	-2.1067	-3.4616	3.764	4.1578		-2.6871	-3.7111	-2.2031	1.97803	5.23337	20	3.8359	6.314		-0.5579	18.8855	8.1226	-2.6145		5.66427	2.70122	7.64019	20	20.537	13.6509	13.9707	24.0137			9.1934	19.529	16.8158	2.23033	5.46316
30	-5.3544	-7.6916	-5.6584	-5.3397	1.4321	-2.0963	0.1218	-8.2312	-3.51236	1.2532	3.54457	30	-10.3786	1.5973	-3.4642	13.6101	-2.506		-4.2052	-5.7195	-1.58087	2.87305	7.60137	30	3.6196	2.5831		-1.114	23.2461	7.9862	-3.4601		5.47682	3.38073	9.56216	30	10.3336	8.5314	4.8244	11.0276			17.0371	17.9957	11.625	2.06333	5.0541
40	-2.4034	-6.9186	-14.4213	-4.512	2.378	-0.4221	-7.2513	-7.805	-4.79296	1.82992	5.17578	40	-1.413	3.12	-5.9622	10.3776	-2.9174		-5.7248	-4.951	-1.06726	2.25091	5.95535	40	12.5333	4.99		8.347	13.1271	8.4962	2.9411		8.40578	1.42188	4.02167	40	14.2471	14.9442	1.1457	12.9188			11.4456	7.6109	10.3854	2.13157	5.22125
50	-4.4338	-7.1571	-13.0432	-12.7521	5.007	-0.4835	-7.5292	-10.5645	-5.77027	2.20655	6.24106	50	-10.3562	4.8234	-0.0684	-3.5468	-2.9728		-3.9413	-6.3161	-3.19689	1.79831	4.75788	50	19.9795	8.7485		12.5559	7.8856	20.6844	5.6605		12.5857	2.26402	6.40362	50	51.4272	6.8887	-0.379	6.4425			3.693	25.6724	15.6241	8.04547	19.7073
60	-7.5632	-8.0922	-11.7533	-14.2175	-0.9171	-3.3542	-5.2066	-8.0119	-7.30059	1.52079	4.30143	60	-10.8825	-1.4851	-4.8359	5.3168	-3.2377		-5.9841	-4.7119	-3.68863	1.86152	4.92512	60	30.2059	20.8799		6.0037	4.4655	1.4914	-1.9262		10.1867	4.43755	12.5513	60	21.1004	14.2368	32.9949	6.0563			5.6238	19.3806	16.5655	4.21901	10.3344
70	-8.2453	-12.5389	-14.6668	-13.8635	-6.9049	-1.5836	-9.5393	-7.2952	-9.62033	1.52702	4.31906	70	-5.7262	-6.8502	-4.3587	-9.6175	-3.2468		-4.9359	-5.2735	-5.71554	0.775392	2.05149	70	6.0843	5.9369		-0.4062	-0.0958	0.2213	1.556		2.21608	1.06588	3.01475	70	13.5056	13.2672	43.6995	7.5365			16.8007	15.1765	18.331	5.23228	12.8164
80	-7.9238	-5.6127	-14.4016	-12.5864	-7.4873	-3.0557	-9.6243	-12.979	-8.67026	1.38981	3.93097	80	-3.785	-5.5039	-4.7038	-11.5503	-1.1896		-3.9157	-3.3996	-4.86399	1.2233	3.23653	80	7.7679	22.2016		-0.5687	1.6876	21.6688	0.1668		8.82067	3.73886	10.5751	80	57.2638	24.0528	2.6305	12.1687			7.8806	18.0803	20.3461	7.99561	19.5852
90	-5.2027	-11.6045	-12.1857	-11.3473	-7.026	-2.8904	-2.8298	-12.8625	-7.58377	1.50296	4.25103	90	-9.5017	-2.8082	-5.3494	-5.1625	-2.7153		-1.9949	-5.8269	-4.76556	0.973057	2.57447	90	6.7268	24.2378		0.2713	11.8697	13.6354	0.4972		9.5397	3.21644	9.09747	90	36.2917	21.4846	1.3727	16.4449			1.6263	40.1273	19.5579	6.75467	16.5455
100	-3.3165	-9.9248	-11.6222	-13.9082	-6.2794	-3.42	-7.7122	-11.0528	-8.02619	1.37385	3.88582	100	-9.5558	-6.8118	-5.5037	-14.4469	-2.4242		-5.891	-6.4754	-7.30126	1.43154	3.78749	100	8.2552	25.8357		1.063	1.4586	50.1448	12.8552		16.6021	6.64242	18.7876	100	7.6204	26.6105	1.3546	7.2273			1.6859	41.9638	14.4104	6.67857	16.3591
110	-5.0877	-9.3055	-12.6684	-16.5436	-8.2974	-1.9173	-9.5308	-16.1755	-9.0501	1.79836	5.08653	110	-6.0746	-6.2121	-7.0169	-32.7982	-2.6815		-6.4665	-6.457	-9.6724	3.89218	10.2977	110	44.9118	16.9361		0.2641	2.6961	0.7621	6.6525		12.0371	6.09656	17.2437	110	23.086	17.1439	1.0251	9.0749			24.474	14.9679	14.962	3.60617	8.83327
120	-5.0372	-12.7447	-13.8589	-17.1357	-6.175	-1.7621	-10.4733	-13.5496	-9.59813	1.85752	5.25386	120	-10.1997	-7.8049	-5.2495	-30.915	-4.7058		-1.8886	-5.5249	-9.46977	3.70567	9.80429	120	39.6221	7.3045		8.0027	4.7381	7.3236	2.279		11.545	4.92155	13.9202	120	22.1467	10.7921	2.1475	22.0115			14.8363	52.603	20.7562	7.06715	17.3109
ΔVLF												ΔVLF												ΔVLF												ΔVLF
time	rat1	rat2	rat3	rat4	Rat 5	Rat 6	Rat 7	Rat 8	Mean	SEM	STDEV	time	rat1	rat2	rat3	rat4	Rat 5	Rat 6	Rat 7	Rat 8	Mean	SEM	STDEV	time	rat1	rat2	rat3	rat4	Rat 5	Rat 6	Rat 7	Rat 8	Mean	SEM	STDEV	time	rat1	rat2	rat3	rat4	Rat 5	Rat 6	Rat 7	Rat 8	Mean	SEM	STDEV
0	0	0	0	0	0	0	0	0	0	0	0	0	0	0	0	0	0	0	0	0	0	0	0	0	0	0	0	0	0	0	0	0	0	0	0	0	0	0	0	0	0	0	0	0	0	0	0
10	6.175	-9.6146	-6.1837	1.528	3.2962	-0.9256	4.9037	-3.7835	-0.117286	2.21905	5.87106	10	-3.7233	6.7103	1.5538	9.9941	-1.1243	-1.3226	-4.8155	2.7315	1.2505	1.80446	5.10379	10	0.9092	9.297	2.3373	-0.5485	1.0684	-0.1855	-1.4704	-0.8303	1.32215	1.21793	3.44482	10	-0.131	1.5816	0.9164	0.7696	3.828	-0.5635	1.6027	6.0905	1.76179	0.776364	2.19589
20	-0.5005	-5.1115	-2.9694	7.1313	-0.9504	-1.0211	2.3886	-2.3046	-0.147571	1.49244	3.94862	20	-4.0856	0.7354	-1.0918	19.0032	-1.4687	0.0963	-5.3101	2.7479	1.32832	2.68377	7.59084	20	2.9137	1.9482	-4.9241	-1.7042	1.3461	6.8801	0.0878	-2.6259	0.490213	1.29259	3.656	20	8.2365	4.1228	6.8703	21.3818	-0.9736	6.0203	-0.7052	13.5557	7.31358	2.61438	7.39458
30	1.7554	-9.0946	-1.3718	-0.3114	-2.1409	-0.7048	9.4409	-1.2206	-0.346743	2.07675	5.49456	30	-3.0936	-0.381	-0.3858	-1.0469	-0.6966	6.5869	-4.8319	0.4181	-0.42885	1.17172	3.31412	30	2.3268	-0.595	-2.4453	-1.7857	1.2717	-0.9075	-0.3883	2.7363	0.026625	0.66828	1.89018	30	6.1701	4.5036	0.2374	9.9074	2.8264	4.8065	7.5688	9.2756	5.66197	1.15354	3.2627
40	2.4581	-6.2198	-7.1442	5.7965	0.554	0.3292	0.5722	-0.2109	-0.522	1.74712	4.62245	40	2.2669	-0.6825	-2.9873	3.2716	-0.9705	-0.588	-5.0382	1.6391	-0.386112	0.976483	2.76191	40	9.2158	0.1639	25.5326	7.3682	1.5149	5.4664	1.172	4.6836	6.88967	2.88749	8.16707	40	10.7513	9.1572	0.4595	12.2999	6.7597	7.8235	0.6249	0.6864	6.0703	1.71088	4.83909
50	3.5111	-9.0415	-7.2537	0.331	-3.3968	0.3664	-0.7281	0.0606	-2.31594	1.70056	4.49925	50	-2.6368	1.6026	-0.3433	9.1465	-1.0181	4.3317	-5.3974	-0.1888	0.68705	1.57258	4.44793	50	14.9098	9.1514	-3.8463	11.0998	-0.1756	8.2497	8.7838	5.0664	6.65488	2.15747	6.10226	50	45.7169	1.7058	0.903	4.299	4.3553	5.8083	2.6645	6.8595	9.03904	5.28722	14.9545
60	1.0052	-10.1656	-4.2731	-0.7677	-3.3247	-0.5358	0.3122	-3.2173	-2.53564	1.46084	3.86502	60	-3.6609	0.1136	-2.5194	6.4639	-0.4372	-0.2076	-5.0594	1.2999	-0.500887	1.24685	3.52661	60	24.2132	19.6472	0.2297	4.903	1.4615	1.2732	1.187	13.6293	8.31801	3.36418	9.51535	60	17.2595	10.5843	7.6479	5.6318	0.9179	5.559	4.8224	2.5068	6.8662	1.8139	5.13047
70	-0.6402	-10.868	-7.2494	0.5355	-5.8481	0.1026	0.7314	-1.1055	-3.31946	1.7524	4.63641	70	-2.2344	-1.1248	-0.3447	26.2745	0.0691	5.7231	-4.4982	-0.9682	2.86205	3.49777	9.89318	70	4.8041	-1.9381	20.1219	-0.1358	-0.1929	5.2185	1.6659	-1.1148	3.5536	2.54253	7.19135	70	6.6464	4.2899	7.2018	5.806	1.451	3.2852	9.6077	1.1778	4.93322	1.03555	2.92899
80	-0.3484	-3.9936	-6.951	1.2873	-3.8346	-0.3911	0.4577	-2.0909	-1.96767	1.13398	3.00023	80	0.1846	1.3306	-0.9959	10.6841	2.7549	-2.2079	-2.9505	2.4063	1.40078	1.51309	4.27967	80	6.0311	6.643	1.1943	-0.8891	0.0728	-0.3355	0.5639	0.1362	1.67709	1.04089	2.9441	80	15.6535	7.285	2.1056	11.8203	4.5051	6.4185	8.1902	11.757	8.4669	1.5558	4.40047
90	-0.6274	-9.1221	-4.3568	0.4899	-4.3873	-0.3171	4.763	-2.8324	-1.93683	1.68045	4.44605	90	-3.3159	0.9015	-0.9142	0.1007	0.3058	1.2642	-3.8858	1.0718	-0.558987	0.708292	2.00335	90	5.6108	5.174	8.2081	-0.7153	7.7831	17.5273	1.51	3.8804	6.1223	1.94292	5.4954	90	35.9023	8.2067	1.5401	14.919	1.7902	1.4929	2.329	29.8945	12.0093	4.87709	13.7945
100	3.1351	-9.1224	-5.0245	-0.6893	-3.4334	-0.3311	4.4232	1.695	-1.57749	1.77825	4.7048	100	-3.3253	0.0285	-2.5217	2.2529	0.8918	0.4373	-5.2692	0.3623	-0.892925	0.896389	2.53537	100	7.3191	1.4513	7.059	0.9693	2.0279	-1.0018	18.0802	1.019	4.6155	2.19199	6.19988	100	8.2208	8.3051	1.2389	6.6669	16.099	5.3905	0.2153	34.1236	10.0325	3.84993	10.8892
110	1.1778	-9.2437	-5.8888	-0.8646	-5.3882	-0.5013	2.7509	-4.0469	-2.56541	1.64056	4.34052	110	-0.729	-0.5117	-3.6593	2.4384	0.4555	-1.9551	-5.4528	-0.6718	-1.26072	0.862185	2.43863	110	31.9598	-1.0618	-4.4985	-0.5943	3.3361	-0.8561	6.78	2.8012	4.7333	4.07429	11.5238	110	15.3517	4.2773	0.268	8.5962	7.2375	4.9538	9.1282	9.7504	7.44539	1.57991	4.46865
120	1.6969	-10.3626	-6.3948	-1.2109	-3.9611	-0.5039	1.2695	-0.4248	-2.78099	1.66219	4.39775	120	-4.1577	-0.9813	-1.7201	-2.0818	-1.0761	-1.0797	-5.2266	1.6506	-1.83409	0.743983	2.1043	120	19.7026	-1.8442	1.4928	4.395	5.35	10.2708	1.5807	3.3324	5.53501	2.37458	6.71632	120	16.5091	5.7182	0.7736	18.9851	27.6493	9.4271	12.366	14.3897	13.2273	2.92749	8.2802
ΔLF ms2												ΔLF ms2												ΔLF ms2												ΔLF ms2
Time	Rat 1	Rat 2	Rat 3	Rat 4	Rat 5	Rat 6	Rat 7	Rat 8	Mean	SEM	STDEV	Time	Rat 1	Rat 2	Rat 3	Rat 4	Rat 5	Rat 6	Rat 7	Rat 8	Mean	SEM	STDEV	Time	Rat 1	Rat 2	Rat 3	Rat 4	Rat 5	Rat 6	Rat 7	Rat 8	Mean	SEM	STDEV	Time	Rat 1	Rat 2	Rat 3	Rat 4	Rat 5	Rat 6	Rat 7	Rat 8	Mean	SEM	STDEV
0	0	0	0	0	0	0	0	0	0	0	0	0	0	0	0	0	0	0	0	0	0	0	0	0	0	0	0	0	0	0	0	0	0	0	0	0	0	0	0	0	0	0	0	0	0	0	0
10	-0.0583	0.7698	-0.0225	-0.3191	3.321	-0.1806	0.3679	-2.0935	0.554029	0.48173	1.27454	10	0.3227	0.4413	0.2047	2.3681	-1.055	-0.1585	0.4971	0.9602	0.447575	0.344688	0.974924	10	-0.0646	0.6577	-0.519	0.4586	0.1864	-0.3732	-0.0646	1.0787	0.17	0.190254	0.538119	10	-0.0188	1.1801	-0.2948	-0.0105	0.1582	0.4473	0.4317	0.3828	0.2845	0.157576	0.445692
20	-0.4698	0.1749	-0.4178	-0.086	1.6234	-0.1846	0.4913	-1.5703	0.161629	0.274351	0.725864	20	-0.0092	0.1784	0.3307	2.9931	-0.8412	-0.0983	0.3793	0.2367	0.396187	0.395542	1.11876	20	-0.1174	1.0323	-0.8872	0.3199	0.6024	-0.1416	-0.0317	0.8056	0.197788	0.219124	0.619776	20	0.3189	2.2302	2.1682	0.8926	-0.0965	-0.1021	-0.0028	0.3097	0.714775	0.343349	0.971137
30	-0.1047	0.3498	-0.6892	0.6221	0.13	0.1121	0.1757	-1.6512	0.0851143	0.154685	0.409258	30	-0.264	0.1707	0.1759	1.7579	-1.0145	1.1651	-0.0038	0.2611	0.28105	0.300087	0.848775	30	-0.0179	1.6843	1.181	0.1412	1.4725	-0.1786	-0.0403	1.0686	0.66385	0.269589	0.762514	30	0.2555	0.5774	1.0038	0.5119	-0.0326	-0.1095	0.4803	0.6737	0.420063	0.130543	0.369231
40	-0.3412	0.4426	-0.9289	0.3911	1.9165	0.1569	0.3109	-1.5737	0.278271	0.330235	0.873721	40	0.1342	0.1648	0.1778	1.4555	-0.6962	0.4616	-0.0762	0.3733	0.24935	0.213005	0.60247	40	-0.0456	3.5369	4.1041	0.9789	1.0963	0.08	0.2592	1.8232	1.47912	0.557588	1.5771	40	0.3804	2.2886	-0.0797	0.2553	-0.0578	-0.0108	1.2427	-0.0074	0.501413	0.298521	0.844345
50	-0.0218	0.001	-0.929	-0.4307	0.4337	-0.0134	0.1382	-1.7426	-0.117429	0.16618	0.439672	50	-0.1881	0.1355	0.3875	0.945	-0.958	1.102	-0.1219	0.6243	0.240788	0.237918	0.672933	50	-0.0319	0.697	0.214	1.0625	0.6136	-0.1296	0.2056	1.5767	0.525987	0.205712	0.581842	50	0.9544	1.1051	-0.2951	1.0389	0.1038	-0.0237	0.3157	0.5135	0.464075	0.186619	0.527837
60	-0.3376	0.1149	-0.7979	-0.326	0.0227	-0.1516	0.4469	-1.1758	-0.146943	0.149775	0.396268	60	0.0195	0.0866	0.5613	4.1206	-0.4188	0.0928	-0.1648	0.6807	0.622237	0.515464	1.45795	60	0.6934	1.7605	0.2989	0.7031	0.6494	0.0955	0.3043	2.1853	0.8363	0.262802	0.743318	60	0.2136	2.42	7.0147	0.3028	0.0435	0.2217	0.3107	0.4764	1.37543	0.849789	2.40357
70	-0.1872	-0.1796	-1.0222	-0.0267	-0.2484	0.2119	0.4161	-1.3947	-0.148014	0.171776	0.454476	70	0.3334	0.0967	0.1638	6.9759	-0.6847	0.4294	0.0719	1.7626	1.14362	0.867186	2.45277	70	-0.0111	5.3878	6.8251	0.7387	0.1645	-0.0362	0.9656	1.1974	1.90397	0.940647	2.66055	70	0.5122	4.279	9.0195	0.8541	0.2898	0.9915	1.2859	0.7881	2.25251	1.06406	3.00961
80	-0.1622	1.1583	-1.0893	0.1489	0.0091	0.0254	-0.1103	-1.8268	-0.00287143	0.248306	0.656956	80	0.5384	-0.0526	0.0543	3.5564	-0.6661	-0.1595	-0.1226	0.9627	0.513875	0.467554	1.32244	80	-0.0078	5.8925	4.5305	0.8864	-0.0276	0.2278	0.7343	0.7756	1.62646	0.802486	2.26977	80	11.7074	7.8127	0.0302	0.17	-0.0708	-0.2481	-0.0382	0.5806	2.49298	1.63017	4.61081
90	0.0346	0.0353	-1.2189	0.1141	-0.2417	0.0317	0.6958	-1.9453	-0.0784429	0.218309	0.577591	90	-0.1554	0.1375	0.0387	4.0068	-0.2701	-0.091	-0.0891	-0.0271	0.443788	0.510835	1.44486	90	0.074	12.15	1.9659	1.0812	0.8499	-0.1596	0.8657	-0.1096	2.08969	1.45919	4.1272	90	0.2978	5.3647	-0.0716	0.888	0.2145	0.0623	-0.0773	0.4936	0.8965	0.648242	1.8335
100	0.1295	-0.2421	-0.6343	-0.3047	-0.2645	-0.0823	-0.1238	-1.9583	-0.217457	0.0888562	0.235091	100	0.0828	-0.0969	0.5354	1.6646	-0.4535	0.0891	-0.0368	0.164	0.243588	0.225237	0.637065	100	0.0225	12.3587	0.4205	0.8705	0.0675	0.5154	0.1297	0.696	1.8851	1.50009	4.2429	100	-0.117	8.0113	-0.0287	0.2628	0.4079	0.0226	0.2601	1.404	1.27787	0.97657	2.76216
110	0.1277	0.291	-1.1852	-0.4299	-0.3409	0.0538	0.0627	-1.8392	-0.202971	0.19056	0.504176	110	0.197	0.1344	0.074	6.0912	0.0759	-0.1959	-0.1341	0.8236	0.883262	0.751953	2.12684	110	1.1188	5.2853	1.7551	0.8808	0.5085	-0.3393	0.7462	0.0486	1.2505	0.619118	1.75113	110	0.7912	7.0151	0.429	0.3231	0.1773	0.1344	5.0992	0.6896	1.83236	0.942949	2.66706
120	0.1802	-0.1341	-1.1035	-0.5173	-0.3271	0.255	0.271	-1.8587	-0.196543	0.189663	0.501801	120	-0.1771	-0.0591	0.332	1.5335	-0.4447	0.1637	0.3998	-0.1127	0.204425	0.213787	0.604682	120	7.0372	1.8635	-0.27	2.6994	0.3965	-0.0803	1.1039	0.5915	1.66771	0.843425	2.38557	120	0.21	3.0996	0.378	1.5554	0.7464	-0.0289	0.6515	2.3561	1.12101	0.394018	1.11445
ΔHFms2												ΔHFms2												ΔHFms2												ΔHFms2
time	rat1	rat2	rat3	rat4	Rat 5	Rat 6	Rat 7	Rat 8	Mean	SEM	STDEV	time	rat1	rat2	rat3	rat4	Rat 5	Rat 6	Rat 7	Rat 8	Mean	SEM	STDEV	time	rat1	rat2	rat3	rat4	Rat 5	Rat 6	Rat 7	Rat 8	Mean	SEM	STDEV	time	rat1	rat2	rat3	rat4	Rat 5	Rat 6	Rat 7	Rat 8	Mean	SEM	STDEV
0	0	0	0	0	0	0	0	0	0	0	0	0	0	0	0	0	0	0	0	0	0	0	0	0	0	0	0	0	0	0	0	0	0	0	0	0	0	0	0	0	0	0	0	0	0	0	0
10	-5.5511	4.6656	-3.0566	-14.7057	6.5119	-2.9008	-5.6874	-8.8617	-2.96059	2.67258	7.07099	10	-2.5867	-2.6574	-1.6879	-15.8717	12.1921	-5.2557	3.8138	-5.4549	-2.18855	2.83714	8.02465	10	0.5961	3.0372	1.1731	1.5068	4.6401	-2.5943	-1.1337	11.3146	2.31749	1.51084	4.27329	10	2.2981	-0.0312	-0.8504	1.6888	-0.8083	15.3604	10.1389	1.9668	3.72039	2.07617	5.87231
20	-6.9884	-0.6025	-2.9102	-8.7886	5.7823	-2.3606	-5.3887	-7.9216	-3.03667	1.81531	4.80287	20	-7.2821	-3.0205	-2.7005	-18.3059	6.4676	-4.5051	1.7267	-6.9553	-4.32189	2.56559	7.25657	20	0.8497	3.5337	29.9334	0.4558	16.9371	1.3843	-2.6705	20.9694	8.92411	4.24251	11.9996	20	9.5223	3.3864	3.7684	1.6057	3.0477	2.7414	9.9836	5.6641	4.96495	1.12021	3.16844
30	-5.7557	1.0533	-2.7171	-5.7018	3.443	-1.587	-9.4948	-5.3593	-2.96573	1.66966	4.4175	30	-7.021	1.8077	-3.2543	14.5773	-0.795	11.1833	0.4997	-6.8006	1.27464	2.7866	7.8817	30	1.1538	1.7353	19.3024	0.5674	20.5019	9.0724	-3.0315	22.6172	8.98986	3.66954	10.379	30	4.0258	2.1361	3.2128	0.2606	-0.3722	-0.7215	9.0701	8.047	3.20734	1.31301	3.71376
40	-3.2814	-1.1414	-5.5004	-11.0188	-0.0925	-0.9117	-8.1345	-6.0204	-4.29724	1.55444	4.11267	40	-3.8141	3.6377	-3.1527	7.3286	-1.2508	7.0657	-0.5434	-7.0259	0.280638	1.85138	5.23648	40	3.3631	1.884	28.158	-0.1269	10.5159	2.9499	1.5101	42.1889	11.3054	5.48818	15.5229	40	2.7337	2.5504	0.431	0.1911	1.839	-2.0317	9.6601	6.9325	2.78826	1.34225	3.79645
50	-6.7503	1.8835	-4.1832	-13.5233	7.9701	-0.8366	-6.9394	-8.8825	-3.19703	2.62916	6.9561	50	-7.5313	3.0853	-0.1126	-14.0113	-0.9968	6.2379	1.5774	-6.821	-2.32155	2.34662	6.63725	50	5.1016	-0.0972	75.9994	0.2163	7.4476	12.5645	-3.819	52.8062	18.7774	10.349	29.2713	50	3.9181	2.3269	-0.8495	0.6908	-0.1355	-0.3976	0.6914	18.3	3.06807	2.24485	6.34941
60	-6.9515	1.9585	-5.8657	-13.39	2.3849	-2.9707	-5.9657	-3.6187	-4.40003	2.07272	5.48389	60	-7.2411	-1.6853	-2.8778	-3.5906	-2.3818	-2.8754	-0.8172	-7.0387	-3.56349	0.834655	2.36076	60	5.2993	0.0585	24.4918	0.1531	2.3546	0.1229	-3.4174	25.4018	6.80807	4.05244	11.462	60	3.6423	0.746	16.3887	0.0112	0.2023	-0.6293	0.3805	16.398	4.64246	2.60312	7.36273
70	-6.1304	-1.4912	-5.5747	-14.5536	-1.3132	-1.9346	-10.6868	-4.795	-5.95493	1.9157	5.06848	70	-3.8253	-5.8221	-4.1778	-43.0098	-2.6313	-3.6389	-0.4685	-6.1244	-8.71226	4.9398	13.9719	70	1.2652	3.1694	59.7388	-1.0204	-0.0674	-4.9609	-1.436	35.5586	11.5309	8.24708	23.3263	70	6.5298	3.4129	24.7021	0.4538	1.5124	-1.1345	5.9662	13.2113	6.83175	3.00301	8.49379
80	-6.1664	-2.9355	-5.5252	-14.2426	-3.6618	-2.7469	-9.9717	-9.0612	-6.4643	1.60282	4.24068	80	-4.508	-6.7818	-3.7623	-27.2565	-3.2785	-5.6616	-0.9105	-6.9191	-7.38479	2.92346	8.2688	80	1.6334	9.5419	83.6863	-0.5776	1.6424	21.7767	-1.2333	16.8496	16.6649	10.0339	28.3802	80	27.0351	5.9039	0.3911	0.0569	-0.0482	-2.6061	-0.278	5.7433	4.52475	3.38584	9.5766
90	-3.5739	-2.5176	-6.0374	-12.1113	-2.397	-2.71	-8.2885	-8.0848	-5.37653	1.39458	3.68972	90	-6.0304	-3.8472	-4.4739	-7.5918	-2.751	-5.7485	1.7602	-7.0193	-4.46274	1.0562	2.9874	90	1.0054	7.2382	68.474	-0.2199	3.2367	-3.7443	-2.2539	2.4212	9.51967	8.50691	24.0612	90	-0.2176	6.2823	-0.1441	0.2837	-0.1005	-1.1137	-0.6402	9.7399	1.76123	1.40996	3.98796
100	-5.4538	-0.5601	-5.6334	-13.0069	-2.5816	-3.0429	-12.0116	-10.8003	-6.04147	1.79735	4.75533	100	-6.3133	-6.7434	-3.5173	-16.899	-2.8627	-3.1062	-0.517	-7.1802	-5.89239	1.76869	5.00261	100	0.7513	12.3041	50.3081	-0.854	-0.6368	50.6313	-5.6364	6.8758	14.2179	8.13872	23.0198	100	-0.2861	7.1588	0.079	0.1766	0.4849	-0.3603	0.7875	6.4368	1.80965	1.09859	3.10728
110	-5.2224	-0.3526	-5.1748	-15.3485	-2.5682	-1.5133	-12.3444	-10.2894	-6.07489	2.14195	5.66706	110	-5.7899	-5.8348	-3.4317	-41.9564	-3.213	-6.3859	-0.8785	-6.8426	-9.2916	4.72022	13.3508	110	11.3826	12.5865	41.7461	-0.0634	-1.1485	1.9576	-1.6331	-0.5881	8.02996	5.2151	14.7505	110	5.6328	2.9112	0.2713	0.0032	-1.5713	-1.0528	9.8515	4.2595	2.53818	1.38558	3.91902
120	-5.7095	-2.248	-5.5475	-15.4887	-1.8868	-1.5604	-12.0138	-11.2661	-6.35067	2.04902	5.42119	120	-5.9582	-7.132	-3.8613	-29.2329	-3.185	-5.0434	2.6568	-7.2516	-7.37595	3.31615	9.3795	120	12.5073	8.2061	47.6364	0.7474	-1.0084	-3.5148	-0.8186	-2.6327	7.64034	6.04674	17.1028	120	3.6441	1.2744	0.4298	1.0558	2.3224	-2.839	1.7566	35.8579	5.43775	4.39557	12.4326
ΔLF nu												ΔLF nu												ΔLF nu												ΔLF nu
Time	Rat 1	Rat 2	Rat 3	Rat 4	Rat 5	Rat 6	Rat 7	Rat 8	Mean	SEM	STDEV	Time	Rat 1	Rat 2	Rat 3	Rat 4	Rat 5	Rat 6	Rat 7	Rat 8	Mean	SEM	STDEV	Time	Rat 1	Rat 2	Rat 3	Rat 4	Rat 5	Rat 6	Rat 7	Rat 8	Mean	SEM	STDEV	Time	Rat 1	Rat 2	Rat 3	Rat 4	Rat 5	Rat 6	Rat 7	Rat 8	Mean	SEM	STDEV
0	0	0	0	0	0	0	0	0	0	0	0	0	0	0	0	0	0	0	0	0	0	0	0	0	0	0	0	0	0	0	0	0	0	0	0	0	0	0	0	0	0	0	0	0	0	0	0
10	11.4741	3.8803	9.532	13.0972	14.0719	1.042	4.9069	-8.5117	8.28634	1.90016	5.02734	10	6.1998	5.989	6.3943	5.7809	-23.1472	0.3903	-3.089	31.1231	3.70515	5.266	14.8945	10	-8.8563	-1.019	-4.7559	4.8874	-3.1246	-3.6806	-0.4881	2.2904	-1.84334	1.50943	4.2693	10	-2.8947	2.5298	-2.8641	-10.0267	4.7795	-3.443	-13.5162	2.8785	-2.81961	2.25826	6.38734
20	9.108	2.8183	3.0185	2.9876	6.2859	-1.9175	5.81	-1.8979	4.01583	1.3183	3.4879	20	17.6851	3.0985	13.0551	7.6045	-20.404	1.6695	-0.4874	40.5448	7.84576	6.15486	17.4086	20	-11.3456	1.0615	-18.2436	6.7595	-4.7725	-1.8203	0.629	-0.4633	-3.52441	2.78932	7.88939	20	-3.4365	0.3532	6.5923	17.162	-3.0669	-4.2034	-16.98	-0.8642	-0.555437	3.44238	9.73653
30	13.2717	3.1779	-0.4748	7.0163	-2.0534	9.3702	6.4842	-6.5334	5.25601	2.04923	5.42176	30	4.6548	1.1045	11.8412	1.7785	-16.2059	3.7399	-4.4625	33.6955	4.51825	5.06188	14.3172	30	-9.3588	8.9388	-9.9793	2.9518	-2.0827	-3.2157	0.6841	0.1605	-1.48766	2.20897	6.24792	30	-0.5188	-3.6002	-0.541	21.4549	-1.335	-1.9322	-12.5079	0.5558	0.19695	3.3695	9.53039
40	0.0934	7.1344	7.1843	12.3361	19.7455	7.322	6.5503	-4.9885	8.62371	2.29142	6.06253	40	5.6331	0.685	11.2948	1.8525	-6.3947	1.3785	3.1127	55.0356	9.07469	6.79522	19.2198	40	-14.6012	19.3056	-5.6986	29.4322	0.2722	-0.4974	2.1268	-0.1643	3.77191	4.95639	14.0188	40	1.7249	8.5619	-10.9724	14.4879	-2.489	3.3835	-7.1502	-3.9031	0.455438	2.95477	8.35735
50	24.8364	-1.0059	-0.8274	0.8372	-2.4826	1.5906	3.4378	-2.2923	3.76944	3.58667	9.48942	50	12.3142	0.5751	6.2992	2.75	-14.1559	5.6497	-11.2516	53.3856	6.94579	7.34627	20.7784	50	-16.1162	9.804	-18.2283	26.5674	-1.055	-3.2386	5.4228	-1.2532	0.237862	5.06401	14.3232	50	5.5905	-0.7412	-3.1596	27.8722	1.4985	-0.4082	4.3107	-3.1866	3.97204	3.59458	10.167
60	17.3896	0.1178	14.2277	4.9176	-2.2466	4.8088	5.8671	-3.996	6.44029	2.67829	7.08609	60	18.325	1.3331	19.619	7.0119	10.8886	3.6459	-3.5344	52.7749	13.758	6.24919	17.6754	60	-7.4851	15.7159	-14.1952	19.1698	6.0122	0.8514	7.2938	2.7423	3.76314	3.91039	11.0602	60	-0.7779	17.3239	4.8035	24.3941	0.5114	4.6691	6.3771	-3.0361	6.78314	3.33469	9.43192
70	14.0045	-1.6775	4.796	23.7975	-2.4595	17.1313	12.998	-4.6317	9.79861	3.73099	9.87127	70	8.7483	4.4149	20.1531	32.7126	6.7558	11.5216	11.9236	55.077	18.9134	6.07189	17.1739	70	-9.0947	23.2216	-8.9283	43.0189	4.6442	4.2003	11.7569	-0.8691	8.49372	6.20101	17.5391	70	0.1929	15.3888	2.0356	27.167	2.4026	17.6913	-1.4843	-0.8653	7.81607	3.80793	10.7705
80	14.7375	21.4642	2.4197	25.0694	10.9113	22.2151	2.2238	-3.291	14.1487	3.54712	9.38479	80	13.8619	2.0606	10.8427	11.0051	22.6058	1.3254	3.8668	60.3067	15.7344	6.83888	19.3433	80	-10.5662	11.2688	-13.9848	36.2475	-3.5827	-2.5665	9.3622	0.0859	3.28302	5.62034	15.8967	80	19.1164	17.8799	-4.4688	13.2984	-2.0441	-2.1001	1.7673	1.2726	5.5902	3.39452	9.60115
90	6.4811	3.2483	-0.4464	11.5744	0.3318	20.2146	11.3209	-7.0535	7.5321	2.78814	7.37674	90	4.7789	3.1227	18.3982	7.5447	20.8158	4.9975	-10.8095	34.801	10.4562	4.89092	13.8336	90	-5.545	30.0215	-15.7908	32.7067	6.5164	0.4234	12.1485	-1.9109	7.32122	6.00029	16.9714	90	6.0832	12.4128	-2.6246	32.635	2.8067	1.8667	6.822	-1.3135	7.33604	3.99129	11.2891
100	15.9868	-3.0649	11.3333	4.9753	0.2844	25.2407	4.7385	-0.4067	8.49916	3.69087	9.76513	100	12.8055	0.7685	24.5474	4.9144	18.3554	3.9053	5.9265	49.7481	15.1214	5.70748	16.1432	100	-6.3713	22.4406	-16.8436	40.309	4.4422	-3.1349	8.3173	2.2063	6.4207	6.30547	17.8346	100	-2.1482	16.0837	-3.4974	16.5309	5.8164	-0.5857	-0.9613	6.5722	4.72633	2.82965	8.00347
110	14.83	4.0105	-4.2939	16.4211	-1.4372	6.8579	11.4007	0.3113	6.82701	2.99571	7.92589	110	11.7247	5.2095	9.4087	28.2671	39.1679	1.6264	3.4786	53.2527	19.017	6.73971	19.0628	110	-11.1373	6.0198	-13.666	27.6499	21.6819	-3.6519	9.1176	0.8243	4.60479	5.19129	14.6832	110	2.0151	22.1887	11.6732	24.4063	7.1784	4.2556	12.2633	3.1468	10.8909	3.01592	8.5303
120	19.3967	-0.2975	1.9536	8.4736	-2.3527	14.5996	15.2625	5.1813	8.14797	3.23243	8.5522	120	3.6696	1.8594	22.4475	7.4993	26.9127	10.9218	-2.2083	38.2223	13.6655	4.98655	14.1041	120	12.7766	-0.0951	-17.8855	41.9524	17.1158	0.8704	12.0128	8.5952	9.41782	6.0437	17.0942	120	-1.999	18.3504	2.3898	32.2007	4.039	7.9864	4.0593	-0.5799	8.30584	4.07156	11.5161
ΔHFnu												ΔHFnu												ΔHFnu												ΔHFnu
Time	Rat 1	Rat 2	Rat 3	Rat 4	Rat 5	Rat 6	Rat 7	Rat 8	Mean	SEM	STDEV	Time	Rat 1	Rat 2	Rat 3	Rat 4	Rat 5	Rat 6	Rat 7	Rat 8	Mean	SEM	STDEV	Time	Rat 1	Rat 2	Rat 3	Rat 4	Rat 5	Rat 6	Rat 7	Rat 8	Mean	SEM	STDEV	Time	Rat 1	Rat 2	Rat 3	Rat 4	Rat 5	Rat 6	Rat 7	Rat 8	Mean	SEM	STDEV
0	0	0	0	0	0	0	0	0	0	0	0	0	0	0	0	0	0	0	0	0	0	0	0	0	0	0	0	0	0	0	0	0	0	0	0	0	0	0	0	0	0	0	0	0	0	0	0
10	-9.0631	-3.8803	-1.6374	-23.4147	-14.0719	-35.2869	-4.9069	8.5117	-13.1802	4.62748	12.2432	10	-6.1998	-5.989	-6.3943	-7.7025	23.1472	-11.6001	3.7303	-41.0774	-6.5107	6.27784	17.7564	10	-1.0383	5.4561	21.7914	-15.7039	3.1246	-16.2921	0.4881	-1.7945	-0.496075	4.28663	12.1244	10	5.8569	-24.1184	5.4474	12.1206	-2.205	3.443	18.654	-2.8685	2.04125	4.49636	12.7176
20	-10.0887	-2.8183	0.6754	-2.9876	-6.2859	-7.7119	-5.81	1.8979	-5.00386	1.3503	3.57255	20	-17.6851	-3.0985	-13.0551	-8.7058	20.404	-1.6695	-8.662	-57.9397	-11.3015	7.78959	22.0323	20	4.4954	6.3569	35.2791	-16.9513	4.7725	1.8203	-0.629	5.2133	5.04465	5.0756	14.356	20	-4.6142	-12.7797	-11.5687	-17.5991	5.0424	-4.2057	22.1178	0.8742	-2.84163	4.42527	12.5166
30	-3.192	-3.1779	9.2845	-7.4677	2.0534	-13.1774	-6.4842	6.5334	-3.1659	2.72555	7.21112	30	-4.6548	-1.1045	-11.8412	1.0007	16.2059	-3.7399	-0.0154	-55.8561	-7.50066	7.45288	21.0799	30	4.3652	-2.1527	27.0148	-0.6156	2.0827	3.2157	-0.6841	5.6649	4.86136	3.30595	9.35065	30	6.6652	-1.1253	2.3038	-38.7929	-20.4928	-10.2136	17.6457	-0.5458	-5.56946	6.18708	17.4997
40	11.1528	-7.1344	0.4257	-17.5704	-19.7455	-7.4434	-6.5503	4.9885	-6.69507	3.95996	10.4771	40	-5.6331	-0.685	-11.2948	0.9267	6.3947	-1.3785	0.454	-59.6264	-8.8553	7.47807	21.1512	40	14.6012	-8.5572	22.7341	-32.3463	-0.2722	0.4974	-2.1268	5.9897	0.0649875	5.80983	16.4327	40	-2.4777	-5.9609	-1.344	-26.4115	-7.2806	-15.3188	12.288	3.9131	-5.32405	4.15817	11.7611
50	-19.4739	1.0059	4.8054	-27.0359	2.4826	-1.5906	-3.4378	2.2923	-6.17776	4.59719	12.163	50	-12.3142	-0.5751	-6.2992	-4.2718	14.1559	-5.6497	13.6036	-57.1909	-7.31768	7.87137	22.2636	50	16.1162	1.939	35.2638	-29.9862	1.055	3.2386	-14.8099	7.0786	2.48689	6.86316	19.4119	50	-8.7379	-5.2397	5.6694	-39.4405	-10.1697	-7.1884	-3.1181	3.1966	-8.12854	4.88794	13.8252
60	-8.3872	-0.1178	-7.9527	-13.9176	2.2466	-44.701	-5.8671	3.996	-11.2424	5.93659	15.7068	60	-18.325	-1.3331	-19.619	-4.2346	-10.8886	-3.6459	-11.793	-70.6239	-17.5579	7.94271	22.4654	60	7.4851	-7.4131	31.2307	-25.5609	-6.0122	-0.8514	-7.2938	2.8167	-0.699863	5.72242	16.1855	60	5.4934	-14.0769	-2.2245	-33.3531	-1.8558	-11.6946	-9.2574	3.0461	-7.99035	4.37145	12.3643
70	-3.0473	1.6775	1.6888	-32.823	-6.0558	-19.0633	-12.998	4.6317	-10.0887	4.75308	12.5755	70	-8.7483	-4.4149	-20.1531	-37.3647	-6.7558	-11.5216	-10.275	-56.63	-19.4829	6.48148	18.3324	70	8.2617	-10.7541	25.9638	-44.2552	-4.6442	-4.2017	-16.135	6.6945	-4.88378	7.2827	20.5986	70	7.3273	-10.9636	0.6458	-41.9717	-7.8887	-29.285	6.3592	0.8753	-9.36268	6.26171	17.7108
80	-5.3406	-24.2059	4.6518	-33.7498	-10.9113	-28.4192	-2.2238	3.291	-14.3141	5.5044	14.5633	80	-13.8619	-2.0606	-10.8427	-16.4664	-22.6058	-7.7342	-22.1591	-67.3204	-20.3814	7.14118	20.1983	80	7.463	-0.7057	31.0203	-36.1998	3.5827	2.5665	-10.6452	5.5415	0.327912	6.67012	18.866	80	-16.9281	-15.4273	1.9945	-24.5198	-16.4585	-2.2698	-3.523	-1.2626	-9.79933	3.41108	9.64799
90	1.2207	-3.2483	-4.9627	-15.0761	-0.3318	-30.6475	-11.3209	7.0535	-9.19523	4.19647	11.1028	90	-4.7789	-3.1227	-18.3982	-4.7655	-20.8158	-5.9352	7.2094	-48.8396	-12.4308	6.07012	17.1689	90	4.3125	-16.995	32.8263	-35.5522	-6.5164	-0.6275	-17.2687	1.1265	-4.83681	7.07628	20.0147	90	-12.2378	-5.9276	-2.4789	-46.0811	-16.5055	-17.7487	-12.5309	1.3235	-14.0234	5.15387	14.5774
100	-8.6464	3.0649	-18.7333	-7.8798	-0.2844	-32.6272	-4.7385	0.0658	-9.97781	4.59646	12.1611	100	-12.8055	-0.7685	-24.5474	-2.6223	-18.3554	-3.9053	-2.1564	-65.7738	-16.3668	7.69282	21.7586	100	0.5436	-8.9033	33.8791	-43.7407	-4.4422	3.1349	-17.3492	0.7279	-4.51874	7.68619	21.7398	100	6.2527	-12.7566	0.0977	-24.8145	-8.5494	-18.7636	-10.3678	-6.5622	-9.43296	3.48842	9.86674
110	-6.0838	-4.0105	-1.2332	-30.0683	1.4372	-8.8661	-11.4007	-0.3113	-8.60363	3.93765	10.418	110	-18.0554	-5.2095	-9.4087	-34.66	-39.1679	-4.0139	-11.9358	-64.0483	-23.3124	7.42835	21.0105	110	8.0926	5.1353	30.7015	-27.8932	-21.6819	3.6519	-18.3593	-1.6635	-2.75208	6.78122	19.1802	110	-7.0367	-23.1681	-10.6751	-36.5953	-7.5772	-10.6263	-9.9419	-5.6758	-13.9121	3.76183	10.6401
120	-10.2732	0.2975	4.1988	-25.3014	2.3527	-16.6362	-15.2625	-5.1813	-8.66061	4.23595	11.2073	120	-6.5756	-12.5854	-22.4475	-6.4453	-26.9127	-10.9218	-0.1226	-62.5631	-18.5718	7.00194	19.8045	120	-14.4991	14.2587	34.921	-42.2746	-17.1158	-10.359	-16.581	-17.688	-8.66723	8.24539	23.3215	120	-11.0059	-14.674	-17.3624	-39.8786	-28.3233	-13.3419	-2.4674	0.5899	-15.808	4.65935	13.1786
ΔLF/HF ratio												ΔLF/HF ratio												ΔLF/HF ratio												ΔLF/HF ratio
Time	Rat 1	Rat 2	Rat 3	Rat 4	Rat 5	Rat 6	Rat 7	Rat 8	Mean	SEM	STDEV	Time	Rat 1	Rat 2	Rat 3	Rat 4	Rat 5	Rat 6	Rat 7	Rat 8	Mean	SEM	STDEV	Time	Rat 1	Rat 2	Rat 3	Rat 4	Rat 5	Rat 6	Rat 7	Rat 8	Mean	SEM	STDEV	Time	Rat 1	Rat 2	Rat 3	Rat 4	Rat 5	Rat 6	Rat 7	Rat 8	Mean	SEM	STDEV
0		0	0	0	0		0	0	0	0	0	0	0	0		0	0	0	0		0	0	0	0		0		0	0		0	0	0	0	0	0	0	0	0	0	0	0			0	0	0
10		0.0448	0.1331	0.1909	0.2045		0.0541	-0.1077	0.12548	0.0333064	0.0744754	10	0.0733	0.0662		0.0695	-0.3123	0.0092			-0.01882	0.074307	0.166155	10		-0.0415		0.0916	-0.0365		-0.0051	0.027	0.0071	0.0193229	0.0546535	10	-0.038	0.3935	-0.0649	-0.1258	0.0563	-0.0387			0.0304	0.0764736	0.187321
20		0.0322	0.0377	0.0331	0.0829		0.0646	-0.0259	0.0501	0.0101224	0.0226344	20	0.2401	0.0332		0.0919	-0.2832	0.0182	0.0164		0.0194333	0.0696975	0.170723	20		-0.015		0.1219	-0.0549		0.0067	-0.0076	0.01022	0.0235047	0.0664813	20	-0.0385	0.1304	0.1893	0.3064	-0.0355	-0.0438			0.0847167	0.0600886	0.147186
30		0.0364	-0.0278	0.0819	-0.0246		0.0727	-0.0845	0.02772	0.0232958	0.0520909	30	0.0541	0.0116		0.0183	-0.2352	0.0416			-0.02192	0.0538718	0.120461	30		0.1601		0.0349	-0.0246		0.0072	-0.0012	0.03528	0.0257907	0.072947	30	-0.0121	-0.0575	-0.019	0.6284	-0.003	-0.0137			0.0871833	0.108519	0.265816
40		0.0855	0.0932	0.1644			0.0735	-0.0656	0.10415	0.0204882	0.0409765	40	0.0662	0.0072		0.0192	-0.104	0.0149	0.0377		0.00686667	0.0237903	0.058274	40		0.4108		0.6009	0.0033		0.0229	-0.0048	0.20662	0.0995202	0.281486	40	0.0239	0.2214	-0.1602	0.3314	-0.0255	0.0594			0.0750667	0.0719833	0.176322
50		-0.0111	-0.0224	0.0262	-0.0296		0.0373	-0.0311	8e-05	0.0133769	0.0299117	50	0.1563	0.006		0.032	-0.2102	0.0642			0.00966	0.0605511	0.135396	50		0.1424		0.5214	-0.0126		0.0701	-0.0165	0.14096	0.0786869	0.22256	50	0.0847	0.028	-0.0698	0.789	0.026	0.0019			0.1433	0.130744	0.320257
60		0.0013	0.2338	0.0657	-0.0269		0.0653	-0.0531	0.06784	0.0452532	0.101189	60	0.2509	0.014		0.0793	0.2246	0.0405	-0.0188		0.0984167	0.046101	0.112924	60		0.3301		0.3558	0.0779		0.0829	0.0281	0.17496	0.0548393	0.155109	60	-0.014	0.555	0.0857	0.6014	0.007	0.0691			0.217367	0.115265	0.282341
70		-0.0183	0.0575	0.3925	-0.0215		0.1568	-0.0612	0.1134	0.0769572	0.172081	70	0.1065	0.048		0.5943	0.1309	0.1399	0.1998		0.203233	0.0807554	0.197809	70		0.518		1.1159	0.0592		0.1495	-0.0124	0.36604	0.164852	0.466272	70	-0.0048	0.4446	0.0269	0.8305	0.0349	0.3158			0.27465	0.133728	0.327566
80		0.3212	0.0183		0.1522		0.0238	-0.0441	0.128875	0.0711808	0.142362	80	0.1793	0.0219		0.1478		0.0179	0.1406		0.1015	0.0339488	0.0759119	80		0.1864		0.7887	-0.0417		0.1109	-0.0019	0.20848	0.119048	0.336717	80	0.3087	0.6012	-0.0745	0.295	-0.0156	-0.0213			0.18225	0.108123	0.264847
90		0.0372	0.008	0.1489	0.0041		0.134	-0.0907	0.06644	0.0312414	0.0698579	90	0.0556	0.0335		0.0859		0.0573			0.058075	0.0107428	0.0214856	90		0.7842		0.7086	0.085		0.1569	-0.0216	0.34262	0.132577	0.374983	90	0.1	0.2983	-0.0277	1.0915	0.0511	0.0437			0.259483	0.1724	0.422292
100		-0.0329	0.2658	0.0594	0.0035		0.0521	-0.0049	0.06958	0.0518557	0.115953	100	0.1635	0.0081		0.0545		0.0435	0.0817		0.07026	0.0261275	0.0584228	100		0.4741		1.0386	0.0565		0.1093	0.024	0.3405	0.152015	0.429963	100	-0.0299	0.4965	-0.0526	0.3533	0.0779	0.0122			0.1429	0.0928599	0.227459
110		0.0464	-0.0542	0.2637	-0.0174		0.135	0.0043	0.0747	0.0571207	0.127726	110	0.1641	0.0571		0.4915		0.019	0.0849		0.16332	0.0854293	0.191026	110		0.0641		0.5175	0.3445		0.1211	0.0103	0.2115	0.0753544	0.213135	110	0.0342	0.9744	0.2711	0.6551	0.093	0.0621			0.348317	0.156826	0.384144
120		-0.0033	0.0137	0.132	-0.0281		0.1892	0.0769	0.0607	0.0423003	0.0945864	120	0.0452	0.0244		0.0876		0.1317			0.072225	0.0237894	0.0475789	120		-0.0625		1.0379	0.2552		0.1537	0.1312	0.3031	0.150806	0.426544	120	-0.0146	0.5941	0.1661	0.9001	0.0919	0.114			0.3086	0.146171	0.358043

## Sheet: Delta HRV Eq.
ΔSDNN
Time	Rat 1	Rat 2	Rat 3	Rat 4	Rat 5	Rat 6	Rat 7	Rat 8	Rat 9	Rat 10	Mean	SEM
0	$='SHEETNAME'!B2-'SHEETNAME'!$B$2	$='SHEETNAME'!B17-'SHEETNAME'!$B$17	$='SHEETNAME'!B32-'SHEETNAME'!$B$32	$='SHEETNAME'!B47-'SHEETNAME'!$B$47	$='SHEETNAME'!B62-'SHEETNAME'!$B$62	$='SHEETNAME'!B77-'SHEETNAME'!$B$77	$='SHEETNAME'!B92-'SHEETNAME'!$B$92	$='SHEETNAME'!B107-'SHEETNAME'!$B$107	$='SHEETNAME'!B122-'SHEETNAME'!$B$122	$='SHEETNAME'!B137-'SHEETNAME'!$B$137	#DIV/0!	#DIV/0!
10	$='SHEETNAME'!B3-'SHEETNAME'!$B$2	$='SHEETNAME'!B18-'SHEETNAME'!$B$17	$='SHEETNAME'!B33-'SHEETNAME'!$B$32	$='SHEETNAME'!B48-'SHEETNAME'!$B$47	$='SHEETNAME'!B63-'SHEETNAME'!$B$62	$='SHEETNAME'!B78-'SHEETNAME'!$B$77	$='SHEETNAME'!B93-'SHEETNAME'!$B$92	$='SHEETNAME'!B108-'SHEETNAME'!$B$107	$='SHEETNAME'!B123-'SHEETNAME'!$B$122	$='SHEETNAME'!B138-'SHEETNAME'!$B$137	#DIV/0!	#DIV/0!
20	$='SHEETNAME'!B4-'SHEETNAME'!$B$2	$='SHEETNAME'!B19-'SHEETNAME'!$B$17	$='SHEETNAME'!B34-'SHEETNAME'!$B$32	$='SHEETNAME'!B49-'SHEETNAME'!$B$47	$='SHEETNAME'!B64-'SHEETNAME'!$B$62	$='SHEETNAME'!B79-'SHEETNAME'!$B$77	$='SHEETNAME'!B94-'SHEETNAME'!$B$92	$='SHEETNAME'!B109-'SHEETNAME'!$B$107	$='SHEETNAME'!B124-'SHEETNAME'!$B$122	$='SHEETNAME'!B139-'SHEETNAME'!$B$137	#DIV/0!	#DIV/0!
30	$='SHEETNAME'!B5-'SHEETNAME'!$B$2	$='SHEETNAME'!B20-'SHEETNAME'!$B$17	$='SHEETNAME'!B35-'SHEETNAME'!$B$32	$='SHEETNAME'!B50-'SHEETNAME'!$B$47	$='SHEETNAME'!B65-'SHEETNAME'!$B$62	$='SHEETNAME'!B80-'SHEETNAME'!$B$77	$='SHEETNAME'!B95-'SHEETNAME'!$B$92	$='SHEETNAME'!B110-'SHEETNAME'!$B$107	$='SHEETNAME'!B125-'SHEETNAME'!$B$122	$='SHEETNAME'!B140-'SHEETNAME'!$B$137	#DIV/0!	#DIV/0!
40	$='SHEETNAME'!B6-'SHEETNAME'!$B$2	$='SHEETNAME'!B21-'SHEETNAME'!$B$17	$='SHEETNAME'!B36-'SHEETNAME'!$B$32	$='SHEETNAME'!B51-'SHEETNAME'!$B$47	$='SHEETNAME'!B66-'SHEETNAME'!$B$62	$='SHEETNAME'!B81-'SHEETNAME'!$B$77	$='SHEETNAME'!B96-'SHEETNAME'!$B$92	$='SHEETNAME'!B111-'SHEETNAME'!$B$107	$='SHEETNAME'!B126-'SHEETNAME'!$B$122	$='SHEETNAME'!B141-'SHEETNAME'!$B$137	#DIV/0!	#DIV/0!
50	$='SHEETNAME'!B7-'SHEETNAME'!$B$2	$='SHEETNAME'!B22-'SHEETNAME'!$B$17	$='SHEETNAME'!B37-'SHEETNAME'!$B$32	$='SHEETNAME'!B52-'SHEETNAME'!$B$47	$='SHEETNAME'!B67-'SHEETNAME'!$B$62	$='SHEETNAME'!B82-'SHEETNAME'!$B$77	$='SHEETNAME'!B97-'SHEETNAME'!$B$92	$='SHEETNAME'!B112-'SHEETNAME'!$B$107	$='SHEETNAME'!B127-'SHEETNAME'!$B$122	$='SHEETNAME'!B142-'SHEETNAME'!$B$137	#DIV/0!	#DIV/0!
60	$='SHEETNAME'!B8-'SHEETNAME'!$B$2	$='SHEETNAME'!B23-'SHEETNAME'!$B$17	$='SHEETNAME'!B38-'SHEETNAME'!$B$32	$='SHEETNAME'!B53-'SHEETNAME'!$B$47	$='SHEETNAME'!B68-'SHEETNAME'!$B$62	$='SHEETNAME'!B83-'SHEETNAME'!$B$77	$='SHEETNAME'!B98-'SHEETNAME'!$B$92	$='SHEETNAME'!B113-'SHEETNAME'!$B$107	$='SHEETNAME'!B128-'SHEETNAME'!$B$122	$='SHEETNAME'!B143-'SHEETNAME'!$B$137	#DIV/0!	#DIV/0!
70	$='SHEETNAME'!B9-'SHEETNAME'!$B$2	$='SHEETNAME'!B24-'SHEETNAME'!$B$17	$='SHEETNAME'!B39-'SHEETNAME'!$B$32	$='SHEETNAME'!B54-'SHEETNAME'!$B$47	$='SHEETNAME'!B69-'SHEETNAME'!$B$62	$='SHEETNAME'!B84-'SHEETNAME'!$B$77	$='SHEETNAME'!B99-'SHEETNAME'!$B$92	$='SHEETNAME'!B114-'SHEETNAME'!$B$107	$='SHEETNAME'!B129-'SHEETNAME'!$B$122	$='SHEETNAME'!B144-'SHEETNAME'!$B$137	#DIV/0!	#DIV/0!
80	$='SHEETNAME'!B10-'SHEETNAME'!$B$2	$='SHEETNAME'!B25-'SHEETNAME'!$B$17	$='SHEETNAME'!B40-'SHEETNAME'!$B$32	$='SHEETNAME'!B55-'SHEETNAME'!$B$47	$='SHEETNAME'!B70-'SHEETNAME'!$B$62	$='SHEETNAME'!B85-'SHEETNAME'!$B$77	$='SHEETNAME'!B100-'SHEETNAME'!$B$92	$='SHEETNAME'!B115-'SHEETNAME'!$B$107	$='SHEETNAME'!B130-'SHEETNAME'!$B$122	$='SHEETNAME'!B145-'SHEETNAME'!$B$137	#DIV/0!	#DIV/0!
90	$='SHEETNAME'!B11-'SHEETNAME'!$B$2	$='SHEETNAME'!B26-'SHEETNAME'!$B$17	$='SHEETNAME'!B41-'SHEETNAME'!$B$32	$='SHEETNAME'!B56-'SHEETNAME'!$B$47	$='SHEETNAME'!B71-'SHEETNAME'!$B$62	$='SHEETNAME'!B86-'SHEETNAME'!$B$77	$='SHEETNAME'!B101-'SHEETNAME'!$B$92	$='SHEETNAME'!B116-'SHEETNAME'!$B$107	$='SHEETNAME'!B131-'SHEETNAME'!$B$122	$='SHEETNAME'!B146-'SHEETNAME'!$B$137	#DIV/0!	#DIV/0!
100	$='SHEETNAME'!B12-'SHEETNAME'!$B$2	$='SHEETNAME'!B27-'SHEETNAME'!$B$17	$='SHEETNAME'!B42-'SHEETNAME'!$B$32	$='SHEETNAME'!B57-'SHEETNAME'!$B$47	$='SHEETNAME'!B72-'SHEETNAME'!$B$62	$='SHEETNAME'!B87-'SHEETNAME'!$B$77	$='SHEETNAME'!B102-'SHEETNAME'!$B$92	$='SHEETNAME'!B117-'SHEETNAME'!$B$107	$='SHEETNAME'!B132-'SHEETNAME'!$B$122	$='SHEETNAME'!B147-'SHEETNAME'!$B$137	#DIV/0!	#DIV/0!
110	$='SHEETNAME'!B13-'SHEETNAME'!$B$2	$='SHEETNAME'!B28-'SHEETNAME'!$B$17	$='SHEETNAME'!B43-'SHEETNAME'!$B$32	$='SHEETNAME'!B58-'SHEETNAME'!$B$47	$='SHEETNAME'!B73-'SHEETNAME'!$B$62	$='SHEETNAME'!B88-'SHEETNAME'!$B$77	$='SHEETNAME'!B103-'SHEETNAME'!$B$92	$='SHEETNAME'!B118-'SHEETNAME'!$B$107	$='SHEETNAME'!B133-'SHEETNAME'!$B$122	$='SHEETNAME'!B148-'SHEETNAME'!$B$137	#DIV/0!	#DIV/0!
120	$='SHEETNAME'!B14-'SHEETNAME'!$B$2	$='SHEETNAME'!B29-'SHEETNAME'!$B$17	$='SHEETNAME'!B44-'SHEETNAME'!$B$32	$='SHEETNAME'!B59-'SHEETNAME'!$B$47	$='SHEETNAME'!B74-'SHEETNAME'!$B$62	$='SHEETNAME'!B89-'SHEETNAME'!$B$77	$='SHEETNAME'!B104-'SHEETNAME'!$B$92	$='SHEETNAME'!B119-'SHEETNAME'!$B$107	$='SHEETNAME'!B134-'SHEETNAME'!$B$122	$='SHEETNAME'!B149-'SHEETNAME'!$B$137	#DIV/0!	#DIV/0!
ΔRMSSD
Time	Rat 1	Rat 2	Rat 3	Rat 4	Rat 5	Rat 6	Rat 7	Rat 8	Rat 9	Rat 10	Mean	SEM
0	$='SHEETNAME'!C2-'SHEETNAME'!$C$2	$='SHEETNAME'!C17-'SHEETNAME'!$C$17	$='SHEETNAME'!C32-'SHEETNAME'!$C$32	$='SHEETNAME'!C47-'SHEETNAME'!$C$47	$='SHEETNAME'!C62-'SHEETNAME'!$C$62	$='SHEETNAME'!C77-'SHEETNAME'!$C$77	$='SHEETNAME'!C92-'SHEETNAME'!$C$92	$='SHEETNAME'!C107-'SHEETNAME'!$C$107	$='SHEETNAME'!C122-'SHEETNAME'!$C$122	$='SHEETNAME'!C137-'SHEETNAME'!$C$137	#DIV/0!	#DIV/0!
10	$='SHEETNAME'!C3-'SHEETNAME'!$C$2	$='SHEETNAME'!C18-'SHEETNAME'!$C$17	$='SHEETNAME'!C33-'SHEETNAME'!$C$32	$='SHEETNAME'!C48-'SHEETNAME'!$C$47	$='SHEETNAME'!C63-'SHEETNAME'!$C$62	$='SHEETNAME'!C78-'SHEETNAME'!$C$77	$='SHEETNAME'!C93-'SHEETNAME'!$C$92	$='SHEETNAME'!C108-'SHEETNAME'!$C$107	$='SHEETNAME'!C123-'SHEETNAME'!$C$122	$='SHEETNAME'!C138-'SHEETNAME'!$C$137	#DIV/0!	#DIV/0!
20	$='SHEETNAME'!C4-'SHEETNAME'!$C$2	$='SHEETNAME'!C19-'SHEETNAME'!$C$17	$='SHEETNAME'!C34-'SHEETNAME'!$C$32	$='SHEETNAME'!C49-'SHEETNAME'!$C$47	$='SHEETNAME'!C64-'SHEETNAME'!$C$62	$='SHEETNAME'!C79-'SHEETNAME'!$C$77	$='SHEETNAME'!C94-'SHEETNAME'!$C$92	$='SHEETNAME'!C109-'SHEETNAME'!$C$107	$='SHEETNAME'!C124-'SHEETNAME'!$C$122	$='SHEETNAME'!C139-'SHEETNAME'!$C$137	#DIV/0!	#DIV/0!
30	$='SHEETNAME'!C5-'SHEETNAME'!$C$2	$='SHEETNAME'!C20-'SHEETNAME'!$C$17	$='SHEETNAME'!C35-'SHEETNAME'!$C$32	$='SHEETNAME'!C50-'SHEETNAME'!$C$47	$='SHEETNAME'!C65-'SHEETNAME'!$C$62	$='SHEETNAME'!C80-'SHEETNAME'!$C$77	$='SHEETNAME'!C95-'SHEETNAME'!$C$92	$='SHEETNAME'!C110-'SHEETNAME'!$C$107	$='SHEETNAME'!C125-'SHEETNAME'!$C$122	$='SHEETNAME'!C140-'SHEETNAME'!$C$137	#DIV/0!	#DIV/0!
40	$='SHEETNAME'!C6-'SHEETNAME'!$C$2	$='SHEETNAME'!C21-'SHEETNAME'!$C$17	$='SHEETNAME'!C36-'SHEETNAME'!$C$32	$='SHEETNAME'!C51-'SHEETNAME'!$C$47	$='SHEETNAME'!C66-'SHEETNAME'!$C$62	$='SHEETNAME'!C81-'SHEETNAME'!$C$77	$='SHEETNAME'!C96-'SHEETNAME'!$C$92	$='SHEETNAME'!C111-'SHEETNAME'!$C$107	$='SHEETNAME'!C126-'SHEETNAME'!$C$122	$='SHEETNAME'!C141-'SHEETNAME'!$C$137	#DIV/0!	#DIV/0!
50	$='SHEETNAME'!C7-'SHEETNAME'!$C$2	$='SHEETNAME'!C22-'SHEETNAME'!$C$17	$='SHEETNAME'!C37-'SHEETNAME'!$C$32	$='SHEETNAME'!C52-'SHEETNAME'!$C$47	$='SHEETNAME'!C67-'SHEETNAME'!$C$62	$='SHEETNAME'!C82-'SHEETNAME'!$C$77	$='SHEETNAME'!C97-'SHEETNAME'!$C$92	$='SHEETNAME'!C112-'SHEETNAME'!$C$107	$='SHEETNAME'!C127-'SHEETNAME'!$C$122	$='SHEETNAME'!C142-'SHEETNAME'!$C$137	#DIV/0!	#DIV/0!
60	$='SHEETNAME'!C8-'SHEETNAME'!$C$2	$='SHEETNAME'!C23-'SHEETNAME'!$C$17	$='SHEETNAME'!C38-'SHEETNAME'!$C$32	$='SHEETNAME'!C53-'SHEETNAME'!$C$47	$='SHEETNAME'!C68-'SHEETNAME'!$C$62	$='SHEETNAME'!C83-'SHEETNAME'!$C$77	$='SHEETNAME'!C98-'SHEETNAME'!$C$92	$='SHEETNAME'!C113-'SHEETNAME'!$C$107	$='SHEETNAME'!C128-'SHEETNAME'!$C$122	$='SHEETNAME'!C143-'SHEETNAME'!$C$137	#DIV/0!	#DIV/0!
70	$='SHEETNAME'!C9-'SHEETNAME'!$C$2	$='SHEETNAME'!C24-'SHEETNAME'!$C$17	$='SHEETNAME'!C39-'SHEETNAME'!$C$32	$='SHEETNAME'!C54-'SHEETNAME'!$C$47	$='SHEETNAME'!C69-'SHEETNAME'!$C$62	$='SHEETNAME'!C84-'SHEETNAME'!$C$77	$='SHEETNAME'!C99-'SHEETNAME'!$C$92	$='SHEETNAME'!C114-'SHEETNAME'!$C$107	$='SHEETNAME'!C129-'SHEETNAME'!$C$122	$='SHEETNAME'!C144-'SHEETNAME'!$C$137	#DIV/0!	#DIV/0!
80	$='SHEETNAME'!C10-'SHEETNAME'!$C$2	$='SHEETNAME'!C25-'SHEETNAME'!$C$17	$='SHEETNAME'!C40-'SHEETNAME'!$C$32	$='SHEETNAME'!C55-'SHEETNAME'!$C$47	$='SHEETNAME'!C70-'SHEETNAME'!$C$62	$='SHEETNAME'!C85-'SHEETNAME'!$C$77	$='SHEETNAME'!C100-'SHEETNAME'!$C$92	$='SHEETNAME'!C115-'SHEETNAME'!$C$107	$='SHEETNAME'!C130-'SHEETNAME'!$C$122	$='SHEETNAME'!C145-'SHEETNAME'!$C$137	#DIV/0!	#DIV/0!
90	$='SHEETNAME'!C11-'SHEETNAME'!$C$2	$='SHEETNAME'!C26-'SHEETNAME'!$C$17	$='SHEETNAME'!C41-'SHEETNAME'!$C$32	$='SHEETNAME'!C56-'SHEETNAME'!$C$47	$='SHEETNAME'!C71-'SHEETNAME'!$C$62	$='SHEETNAME'!C86-'SHEETNAME'!$C$77	$='SHEETNAME'!C101-'SHEETNAME'!$C$92	$='SHEETNAME'!C116-'SHEETNAME'!$C$107	$='SHEETNAME'!C131-'SHEETNAME'!$C$122	$='SHEETNAME'!C146-'SHEETNAME'!$C$137	#DIV/0!	#DIV/0!
100	$='SHEETNAME'!C12-'SHEETNAME'!$C$2	$='SHEETNAME'!C27-'SHEETNAME'!$C$17	$='SHEETNAME'!C42-'SHEETNAME'!$C$32	$='SHEETNAME'!C57-'SHEETNAME'!$C$47	$='SHEETNAME'!C72-'SHEETNAME'!$C$62	$='SHEETNAME'!C87-'SHEETNAME'!$C$77	$='SHEETNAME'!C102-'SHEETNAME'!$C$92	$='SHEETNAME'!C117-'SHEETNAME'!$C$107	$='SHEETNAME'!C132-'SHEETNAME'!$C$122	$='SHEETNAME'!C147-'SHEETNAME'!$C$137	#DIV/0!	#DIV/0!
110	$='SHEETNAME'!C13-'SHEETNAME'!$C$2	$='SHEETNAME'!C28-'SHEETNAME'!$C$17	$='SHEETNAME'!C43-'SHEETNAME'!$C$32	$='SHEETNAME'!C58-'SHEETNAME'!$C$47	$='SHEETNAME'!C73-'SHEETNAME'!$C$62	$='SHEETNAME'!C88-'SHEETNAME'!$C$77	$='SHEETNAME'!C103-'SHEETNAME'!$C$92	$='SHEETNAME'!C118-'SHEETNAME'!$C$107	$='SHEETNAME'!C133-'SHEETNAME'!$C$122	$='SHEETNAME'!C148-'SHEETNAME'!$C$137	#DIV/0!	#DIV/0!
120	$='SHEETNAME'!C14-'SHEETNAME'!$C$2	$='SHEETNAME'!C29-'SHEETNAME'!$C$17	$='SHEETNAME'!C44-'SHEETNAME'!$C$32	$='SHEETNAME'!C59-'SHEETNAME'!$C$47	$='SHEETNAME'!C74-'SHEETNAME'!$C$62	$='SHEETNAME'!C89-'SHEETNAME'!$C$77	$='SHEETNAME'!C104-'SHEETNAME'!$C$92	$='SHEETNAME'!C119-'SHEETNAME'!$C$107	$='SHEETNAME'!C134-'SHEETNAME'!$C$122	$='SHEETNAME'!C149-'SHEETNAME'!$C$137	#DIV/0!	#DIV/0!
ΔRANGE
Time	Rat 1	Rat 2	Rat 3	Rat 4	Rat 5	Rat 6	Rat 7	Rat 8	Rat 9	Rat 10	Mean	SEM
0	$='SHEETNAME'!D2-'SHEETNAME'!$D$2	$='SHEETNAME'!D17-'SHEETNAME'!$D$17	$='SHEETNAME'!D32-'SHEETNAME'!$D$32	$='SHEETNAME'!D47-'SHEETNAME'!$D$47	$='SHEETNAME'!D62-'SHEETNAME'!$D$62	$='SHEETNAME'!D77-'SHEETNAME'!$D$77	$='SHEETNAME'!D92-'SHEETNAME'!$D$92	$='SHEETNAME'!D107-'SHEETNAME'!$D$107	$='SHEETNAME'!D122-'SHEETNAME'!$D$122	$='SHEETNAME'!D137-'SHEETNAME'!$D$137	#DIV/0!	#DIV/0!
10	$='SHEETNAME'!D3-'SHEETNAME'!$D$2	$='SHEETNAME'!D18-'SHEETNAME'!$D$17	$='SHEETNAME'!D33-'SHEETNAME'!$D$32	$='SHEETNAME'!D48-'SHEETNAME'!$D$47	$='SHEETNAME'!D63-'SHEETNAME'!$D$62	$='SHEETNAME'!D78-'SHEETNAME'!$D$77	$='SHEETNAME'!D93-'SHEETNAME'!$D$92	$='SHEETNAME'!D108-'SHEETNAME'!$D$107	$='SHEETNAME'!D123-'SHEETNAME'!$D$122	$='SHEETNAME'!D138-'SHEETNAME'!$D$137	#DIV/0!	#DIV/0!
20	$='SHEETNAME'!D4-'SHEETNAME'!$D$2	$='SHEETNAME'!D19-'SHEETNAME'!$D$17	$='SHEETNAME'!D34-'SHEETNAME'!$D$32	$='SHEETNAME'!D49-'SHEETNAME'!$D$47	$='SHEETNAME'!D64-'SHEETNAME'!$D$62	$='SHEETNAME'!D79-'SHEETNAME'!$D$77	$='SHEETNAME'!D94-'SHEETNAME'!$D$92	$='SHEETNAME'!D109-'SHEETNAME'!$D$107	$='SHEETNAME'!D124-'SHEETNAME'!$D$122	$='SHEETNAME'!D139-'SHEETNAME'!$D$137	#DIV/0!	#DIV/0!
30	$='SHEETNAME'!D5-'SHEETNAME'!$D$2	$='SHEETNAME'!D20-'SHEETNAME'!$D$17	$='SHEETNAME'!D35-'SHEETNAME'!$D$32	$='SHEETNAME'!D50-'SHEETNAME'!$D$47	$='SHEETNAME'!D65-'SHEETNAME'!$D$62	$='SHEETNAME'!D80-'SHEETNAME'!$D$77	$='SHEETNAME'!D95-'SHEETNAME'!$D$92	$='SHEETNAME'!D110-'SHEETNAME'!$D$107	$='SHEETNAME'!D125-'SHEETNAME'!$D$122	$='SHEETNAME'!D140-'SHEETNAME'!$D$137	#DIV/0!	#DIV/0!
40	$='SHEETNAME'!D6-'SHEETNAME'!$D$2	$='SHEETNAME'!D21-'SHEETNAME'!$D$17	$='SHEETNAME'!D36-'SHEETNAME'!$D$32	$='SHEETNAME'!D51-'SHEETNAME'!$D$47	$='SHEETNAME'!D66-'SHEETNAME'!$D$62	$='SHEETNAME'!D81-'SHEETNAME'!$D$77	$='SHEETNAME'!D96-'SHEETNAME'!$D$92	$='SHEETNAME'!D111-'SHEETNAME'!$D$107	$='SHEETNAME'!D126-'SHEETNAME'!$D$122	$='SHEETNAME'!D141-'SHEETNAME'!$D$137	#DIV/0!	#DIV/0!
50	$='SHEETNAME'!D7-'SHEETNAME'!$D$2	$='SHEETNAME'!D22-'SHEETNAME'!$D$17	$='SHEETNAME'!D37-'SHEETNAME'!$D$32	$='SHEETNAME'!D52-'SHEETNAME'!$D$47	$='SHEETNAME'!D67-'SHEETNAME'!$D$62	$='SHEETNAME'!D82-'SHEETNAME'!$D$77	$='SHEETNAME'!D97-'SHEETNAME'!$D$92	$='SHEETNAME'!D112-'SHEETNAME'!$D$107	$='SHEETNAME'!D127-'SHEETNAME'!$D$122	$='SHEETNAME'!D142-'SHEETNAME'!$D$137	#DIV/0!	#DIV/0!
60	$='SHEETNAME'!D8-'SHEETNAME'!$D$2	$='SHEETNAME'!D23-'SHEETNAME'!$D$17	$='SHEETNAME'!D38-'SHEETNAME'!$D$32	$='SHEETNAME'!D53-'SHEETNAME'!$D$47	$='SHEETNAME'!D68-'SHEETNAME'!$D$62	$='SHEETNAME'!D83-'SHEETNAME'!$D$77	$='SHEETNAME'!D98-'SHEETNAME'!$D$92	$='SHEETNAME'!D113-'SHEETNAME'!$D$107	$='SHEETNAME'!D128-'SHEETNAME'!$D$122	$='SHEETNAME'!D143-'SHEETNAME'!$D$137	#DIV/0!	#DIV/0!
70	$='SHEETNAME'!D9-'SHEETNAME'!$D$2	$='SHEETNAME'!D24-'SHEETNAME'!$D$17	$='SHEETNAME'!D39-'SHEETNAME'!$D$32	$='SHEETNAME'!D54-'SHEETNAME'!$D$47	$='SHEETNAME'!D69-'SHEETNAME'!$D$62	$='SHEETNAME'!D84-'SHEETNAME'!$D$77	$='SHEETNAME'!D99-'SHEETNAME'!$D$92	$='SHEETNAME'!D114-'SHEETNAME'!$D$107	$='SHEETNAME'!D129-'SHEETNAME'!$D$122	$='SHEETNAME'!D144-'SHEETNAME'!$D$137	#DIV/0!	#DIV/0!
80	$='SHEETNAME'!D10-'SHEETNAME'!$D$2	$='SHEETNAME'!D25-'SHEETNAME'!$D$17	$='SHEETNAME'!D40-'SHEETNAME'!$D$32	$='SHEETNAME'!D55-'SHEETNAME'!$D$47	$='SHEETNAME'!D70-'SHEETNAME'!$D$62	$='SHEETNAME'!D85-'SHEETNAME'!$D$77	$='SHEETNAME'!D100-'SHEETNAME'!$D$92	$='SHEETNAME'!D115-'SHEETNAME'!$D$107	$='SHEETNAME'!D130-'SHEETNAME'!$D$122	$='SHEETNAME'!D145-'SHEETNAME'!$D$137	#DIV/0!	#DIV/0!
90	$='SHEETNAME'!D11-'SHEETNAME'!$D$2	$='SHEETNAME'!D26-'SHEETNAME'!$D$17	$='SHEETNAME'!D41-'SHEETNAME'!$D$32	$='SHEETNAME'!D56-'SHEETNAME'!$D$47	$='SHEETNAME'!D71-'SHEETNAME'!$D$62	$='SHEETNAME'!D86-'SHEETNAME'!$D$77	$='SHEETNAME'!D101-'SHEETNAME'!$D$92	$='SHEETNAME'!D116-'SHEETNAME'!$D$107	$='SHEETNAME'!D131-'SHEETNAME'!$D$122	$='SHEETNAME'!D146-'SHEETNAME'!$D$137	#DIV/0!	#DIV/0!
100	$='SHEETNAME'!D12-'SHEETNAME'!$D$2	$='SHEETNAME'!D27-'SHEETNAME'!$D$17	$='SHEETNAME'!D42-'SHEETNAME'!$D$32	$='SHEETNAME'!D57-'SHEETNAME'!$D$47	$='SHEETNAME'!D72-'SHEETNAME'!$D$62	$='SHEETNAME'!D87-'SHEETNAME'!$D$77	$='SHEETNAME'!D102-'SHEETNAME'!$D$92	$='SHEETNAME'!D117-'SHEETNAME'!$D$107	$='SHEETNAME'!D132-'SHEETNAME'!$D$122	$='SHEETNAME'!D147-'SHEETNAME'!$D$137	#DIV/0!	#DIV/0!
110	$='SHEETNAME'!D13-'SHEETNAME'!$D$2	$='SHEETNAME'!D28-'SHEETNAME'!$D$17	$='SHEETNAME'!D43-'SHEETNAME'!$D$32	$='SHEETNAME'!D58-'SHEETNAME'!$D$47	$='SHEETNAME'!D73-'SHEETNAME'!$D$62	$='SHEETNAME'!D88-'SHEETNAME'!$D$77	$='SHEETNAME'!D103-'SHEETNAME'!$D$92	$='SHEETNAME'!D118-'SHEETNAME'!$D$107	$='SHEETNAME'!D133-'SHEETNAME'!$D$122	$='SHEETNAME'!D148-'SHEETNAME'!$D$137	#DIV/0!	#DIV/0!
120	$='SHEETNAME'!D14-'SHEETNAME'!$D$2	$='SHEETNAME'!D29-'SHEETNAME'!$D$17	$='SHEETNAME'!D44-'SHEETNAME'!$D$32	$='SHEETNAME'!D59-'SHEETNAME'!$D$47	$='SHEETNAME'!D74-'SHEETNAME'!$D$62	$='SHEETNAME'!D89-'SHEETNAME'!$D$77	$='SHEETNAME'!D104-'SHEETNAME'!$D$92	$='SHEETNAME'!D119-'SHEETNAME'!$D$107	$='SHEETNAME'!D134-'SHEETNAME'!$D$122	$='SHEETNAME'!D149-'SHEETNAME'!$D$137	#DIV/0!	#DIV/0!
Δaverage HR
Time	Rat 1	Rat 2	Rat 3	Rat 4	Rat 5	Rat 6	Rat 7	Rat 8	Rat 9	Rat 10	Mean	SEM
0	$='SHEETNAME'!E2-'SHEETNAME'!$E$2	$='SHEETNAME'!E17-'SHEETNAME'!$E$17	$='SHEETNAME'!E32-'SHEETNAME'!$E$32	$='SHEETNAME'!E47-'SHEETNAME'!$E$47	$='SHEETNAME'!E62-'SHEETNAME'!$E$62	$='SHEETNAME'!E77-'SHEETNAME'!$E$77	$='SHEETNAME'!E92-'SHEETNAME'!$E$92	$='SHEETNAME'!E107-'SHEETNAME'!$E$107	$='SHEETNAME'!E122-'SHEETNAME'!$E$122	$='SHEETNAME'!E137-'SHEETNAME'!$E$137	#DIV/0!	#DIV/0!
10	$='SHEETNAME'!E3-'SHEETNAME'!$E$2	$='SHEETNAME'!E18-'SHEETNAME'!$E$17	$='SHEETNAME'!E33-'SHEETNAME'!$E$32	$='SHEETNAME'!E48-'SHEETNAME'!$E$47	$='SHEETNAME'!E63-'SHEETNAME'!$E$62	$='SHEETNAME'!E78-'SHEETNAME'!$E$77	$='SHEETNAME'!E93-'SHEETNAME'!$E$92	$='SHEETNAME'!E108-'SHEETNAME'!$E$107	$='SHEETNAME'!E123-'SHEETNAME'!$E$122	$='SHEETNAME'!E138-'SHEETNAME'!$E$137	#DIV/0!	#DIV/0!
20	$='SHEETNAME'!E4-'SHEETNAME'!$E$2	$='SHEETNAME'!E19-'SHEETNAME'!$E$17	$='SHEETNAME'!E34-'SHEETNAME'!$E$32	$='SHEETNAME'!E49-'SHEETNAME'!$E$47	$='SHEETNAME'!E64-'SHEETNAME'!$E$62	$='SHEETNAME'!E79-'SHEETNAME'!$E$77	$='SHEETNAME'!E94-'SHEETNAME'!$E$92	$='SHEETNAME'!E109-'SHEETNAME'!$E$107	$='SHEETNAME'!E124-'SHEETNAME'!$E$122	$='SHEETNAME'!E139-'SHEETNAME'!$E$137	#DIV/0!	#DIV/0!
30	$='SHEETNAME'!E5-'SHEETNAME'!$E$2	$='SHEETNAME'!E20-'SHEETNAME'!$E$17	$='SHEETNAME'!E35-'SHEETNAME'!$E$32	$='SHEETNAME'!E50-'SHEETNAME'!$E$47	$='SHEETNAME'!E65-'SHEETNAME'!$E$62	$='SHEETNAME'!E80-'SHEETNAME'!$E$77	$='SHEETNAME'!E95-'SHEETNAME'!$E$92	$='SHEETNAME'!E110-'SHEETNAME'!$E$107	$='SHEETNAME'!E125-'SHEETNAME'!$E$122	$='SHEETNAME'!E140-'SHEETNAME'!$E$137	#DIV/0!	#DIV/0!
40	$='SHEETNAME'!E6-'SHEETNAME'!$E$2	$='SHEETNAME'!E21-'SHEETNAME'!$E$17	$='SHEETNAME'!E36-'SHEETNAME'!$E$32	$='SHEETNAME'!E51-'SHEETNAME'!$E$47	$='SHEETNAME'!E66-'SHEETNAME'!$E$62	$='SHEETNAME'!E81-'SHEETNAME'!$E$77	$='SHEETNAME'!E96-'SHEETNAME'!$E$92	$='SHEETNAME'!E111-'SHEETNAME'!$E$107	$='SHEETNAME'!E126-'SHEETNAME'!$E$122	$='SHEETNAME'!E141-'SHEETNAME'!$E$137	#DIV/0!	#DIV/0!
50	$='SHEETNAME'!E7-'SHEETNAME'!$E$2	$='SHEETNAME'!E22-'SHEETNAME'!$E$17	$='SHEETNAME'!E37-'SHEETNAME'!$E$32	$='SHEETNAME'!E52-'SHEETNAME'!$E$47	$='SHEETNAME'!E67-'SHEETNAME'!$E$62	$='SHEETNAME'!E82-'SHEETNAME'!$E$77	$='SHEETNAME'!E97-'SHEETNAME'!$E$92	$='SHEETNAME'!E112-'SHEETNAME'!$E$107	$='SHEETNAME'!E127-'SHEETNAME'!$E$122	$='SHEETNAME'!E142-'SHEETNAME'!$E$137	#DIV/0!	#DIV/0!
60	$='SHEETNAME'!E8-'SHEETNAME'!$E$2	$='SHEETNAME'!E23-'SHEETNAME'!$E$17	$='SHEETNAME'!E38-'SHEETNAME'!$E$32	$='SHEETNAME'!E53-'SHEETNAME'!$E$47	$='SHEETNAME'!E68-'SHEETNAME'!$E$62	$='SHEETNAME'!E83-'SHEETNAME'!$E$77	$='SHEETNAME'!E98-'SHEETNAME'!$E$92	$='SHEETNAME'!E113-'SHEETNAME'!$E$107	$='SHEETNAME'!E128-'SHEETNAME'!$E$122	$='SHEETNAME'!E143-'SHEETNAME'!$E$137	#DIV/0!	#DIV/0!
70	$='SHEETNAME'!E9-'SHEETNAME'!$E$2	$='SHEETNAME'!E24-'SHEETNAME'!$E$17	$='SHEETNAME'!E39-'SHEETNAME'!$E$32	$='SHEETNAME'!E54-'SHEETNAME'!$E$47	$='SHEETNAME'!E69-'SHEETNAME'!$E$62	$='SHEETNAME'!E84-'SHEETNAME'!$E$77	$='SHEETNAME'!E99-'SHEETNAME'!$E$92	$='SHEETNAME'!E114-'SHEETNAME'!$E$107	$='SHEETNAME'!E129-'SHEETNAME'!$E$122	$='SHEETNAME'!E144-'SHEETNAME'!$E$137	#DIV/0!	#DIV/0!
80	$='SHEETNAME'!E10-'SHEETNAME'!$E$2	$='SHEETNAME'!E25-'SHEETNAME'!$E$17	$='SHEETNAME'!E40-'SHEETNAME'!$E$32	$='SHEETNAME'!E55-'SHEETNAME'!$E$47	$='SHEETNAME'!E70-'SHEETNAME'!$E$62	$='SHEETNAME'!E85-'SHEETNAME'!$E$77	$='SHEETNAME'!E100-'SHEETNAME'!$E$92	$='SHEETNAME'!E115-'SHEETNAME'!$E$107	$='SHEETNAME'!E130-'SHEETNAME'!$E$122	$='SHEETNAME'!E145-'SHEETNAME'!$E$137	#DIV/0!	#DIV/0!
90	$='SHEETNAME'!E11-'SHEETNAME'!$E$2	$='SHEETNAME'!E26-'SHEETNAME'!$E$17	$='SHEETNAME'!E41-'SHEETNAME'!$E$32	$='SHEETNAME'!E56-'SHEETNAME'!$E$47	$='SHEETNAME'!E71-'SHEETNAME'!$E$62	$='SHEETNAME'!E86-'SHEETNAME'!$E$77	$='SHEETNAME'!E101-'SHEETNAME'!$E$92	$='SHEETNAME'!E116-'SHEETNAME'!$E$107	$='SHEETNAME'!E131-'SHEETNAME'!$E$122	$='SHEETNAME'!E146-'SHEETNAME'!$E$137	#DIV/0!	#DIV/0!
100	$='SHEETNAME'!E12-'SHEETNAME'!$E$2	$='SHEETNAME'!E27-'SHEETNAME'!$E$17	$='SHEETNAME'!E42-'SHEETNAME'!$E$32	$='SHEETNAME'!E57-'SHEETNAME'!$E$47	$='SHEETNAME'!E72-'SHEETNAME'!$E$62	$='SHEETNAME'!E87-'SHEETNAME'!$E$77	$='SHEETNAME'!E102-'SHEETNAME'!$E$92	$='SHEETNAME'!E117-'SHEETNAME'!$E$107	$='SHEETNAME'!E132-'SHEETNAME'!$E$122	$='SHEETNAME'!E147-'SHEETNAME'!$E$137	#DIV/0!	#DIV/0!
110	$='SHEETNAME'!E13-'SHEETNAME'!$E$2	$='SHEETNAME'!E28-'SHEETNAME'!$E$17	$='SHEETNAME'!E43-'SHEETNAME'!$E$32	$='SHEETNAME'!E58-'SHEETNAME'!$E$47	$='SHEETNAME'!E73-'SHEETNAME'!$E$62	$='SHEETNAME'!E88-'SHEETNAME'!$E$77	$='SHEETNAME'!E103-'SHEETNAME'!$E$92	$='SHEETNAME'!E118-'SHEETNAME'!$E$107	$='SHEETNAME'!E133-'SHEETNAME'!$E$122	$='SHEETNAME'!E148-'SHEETNAME'!$E$137	#DIV/0!	#DIV/0!
120	$='SHEETNAME'!E14-'SHEETNAME'!$E$2	$='SHEETNAME'!E29-'SHEETNAME'!$E$17	$='SHEETNAME'!E44-'SHEETNAME'!$E$32	$='SHEETNAME'!E59-'SHEETNAME'!$E$47	$='SHEETNAME'!E74-'SHEETNAME'!$E$62	$='SHEETNAME'!E89-'SHEETNAME'!$E$77	$='SHEETNAME'!E104-'SHEETNAME'!$E$92	$='SHEETNAME'!E119-'SHEETNAME'!$E$107	$='SHEETNAME'!E134-'SHEETNAME'!$E$122	$='SHEETNAME'!E149-'SHEETNAME'!$E$137	#DIV/0!	#DIV/0!
Δtotal power
Time	Rat 1	Rat 2	Rat 3	Rat 4	Rat 5	Rat 6	Rat 7	Rat 8	Rat 9	Rat 10	Mean	SEM
0	$='SHEETNAME'!F2-'SHEETNAME'!$F$2	$='SHEETNAME'!F17-'SHEETNAME'!$F$17	$='SHEETNAME'!F32-'SHEETNAME'!$F$32	$='SHEETNAME'!F47-'SHEETNAME'!$F$47	$='SHEETNAME'!F62-'SHEETNAME'!$F$62	$='SHEETNAME'!F77-'SHEETNAME'!$F$77	$='SHEETNAME'!F92-'SHEETNAME'!$F$92	$='SHEETNAME'!F107-'SHEETNAME'!$F$107	$='SHEETNAME'!F122-'SHEETNAME'!$F$122	$='SHEETNAME'!F137-'SHEETNAME'!$F$137	#DIV/0!	#DIV/0!
10	$='SHEETNAME'!F3-'SHEETNAME'!$F$2	$='SHEETNAME'!F18-'SHEETNAME'!$F$17	$='SHEETNAME'!F33-'SHEETNAME'!$F$32	$='SHEETNAME'!F48-'SHEETNAME'!$F$47	$='SHEETNAME'!F63-'SHEETNAME'!$F$62	$='SHEETNAME'!F78-'SHEETNAME'!$F$77	$='SHEETNAME'!F93-'SHEETNAME'!$F$92	$='SHEETNAME'!F108-'SHEETNAME'!$F$107	$='SHEETNAME'!F123-'SHEETNAME'!$F$122	$='SHEETNAME'!F138-'SHEETNAME'!$F$137	#DIV/0!	#DIV/0!
20	$='SHEETNAME'!F4-'SHEETNAME'!$F$2	$='SHEETNAME'!F19-'SHEETNAME'!$F$17	$='SHEETNAME'!F34-'SHEETNAME'!$F$32	$='SHEETNAME'!F49-'SHEETNAME'!$F$47	$='SHEETNAME'!F64-'SHEETNAME'!$F$62	$='SHEETNAME'!F79-'SHEETNAME'!$F$77	$='SHEETNAME'!F94-'SHEETNAME'!$F$92	$='SHEETNAME'!F109-'SHEETNAME'!$F$107	$='SHEETNAME'!F124-'SHEETNAME'!$F$122	$='SHEETNAME'!F139-'SHEETNAME'!$F$137	#DIV/0!	#DIV/0!
30	$='SHEETNAME'!F5-'SHEETNAME'!$F$2	$='SHEETNAME'!F20-'SHEETNAME'!$F$17	$='SHEETNAME'!F35-'SHEETNAME'!$F$32	$='SHEETNAME'!F50-'SHEETNAME'!$F$47	$='SHEETNAME'!F65-'SHEETNAME'!$F$62	$='SHEETNAME'!F80-'SHEETNAME'!$F$77	$='SHEETNAME'!F95-'SHEETNAME'!$F$92	$='SHEETNAME'!F110-'SHEETNAME'!$F$107	$='SHEETNAME'!F125-'SHEETNAME'!$F$122	$='SHEETNAME'!F140-'SHEETNAME'!$F$137	#DIV/0!	#DIV/0!
40	$='SHEETNAME'!F6-'SHEETNAME'!$F$2	$='SHEETNAME'!F21-'SHEETNAME'!$F$17	$='SHEETNAME'!F36-'SHEETNAME'!$F$32	$='SHEETNAME'!F51-'SHEETNAME'!$F$47	$='SHEETNAME'!F66-'SHEETNAME'!$F$62	$='SHEETNAME'!F81-'SHEETNAME'!$F$77	$='SHEETNAME'!F96-'SHEETNAME'!$F$92	$='SHEETNAME'!F111-'SHEETNAME'!$F$107	$='SHEETNAME'!F126-'SHEETNAME'!$F$122	$='SHEETNAME'!F141-'SHEETNAME'!$F$137	#DIV/0!	#DIV/0!
50	$='SHEETNAME'!F7-'SHEETNAME'!$F$2	$='SHEETNAME'!F22-'SHEETNAME'!$F$17	$='SHEETNAME'!F37-'SHEETNAME'!$F$32	$='SHEETNAME'!F52-'SHEETNAME'!$F$47	$='SHEETNAME'!F67-'SHEETNAME'!$F$62	$='SHEETNAME'!F82-'SHEETNAME'!$F$77	$='SHEETNAME'!F97-'SHEETNAME'!$F$92	$='SHEETNAME'!F112-'SHEETNAME'!$F$107	$='SHEETNAME'!F127-'SHEETNAME'!$F$122	$='SHEETNAME'!F142-'SHEETNAME'!$F$137	#DIV/0!	#DIV/0!
60	$='SHEETNAME'!F8-'SHEETNAME'!$F$2	$='SHEETNAME'!F23-'SHEETNAME'!$F$17	$='SHEETNAME'!F38-'SHEETNAME'!$F$32	$='SHEETNAME'!F53-'SHEETNAME'!$F$47	$='SHEETNAME'!F68-'SHEETNAME'!$F$62	$='SHEETNAME'!F83-'SHEETNAME'!$F$77	$='SHEETNAME'!F98-'SHEETNAME'!$F$92	$='SHEETNAME'!F113-'SHEETNAME'!$F$107	$='SHEETNAME'!F128-'SHEETNAME'!$F$122	$='SHEETNAME'!F143-'SHEETNAME'!$F$137	#DIV/0!	#DIV/0!
70	$='SHEETNAME'!F9-'SHEETNAME'!$F$2	$='SHEETNAME'!F24-'SHEETNAME'!$F$17	$='SHEETNAME'!F39-'SHEETNAME'!$F$32	$='SHEETNAME'!F54-'SHEETNAME'!$F$47	$='SHEETNAME'!F69-'SHEETNAME'!$F$62	$='SHEETNAME'!F84-'SHEETNAME'!$F$77	$='SHEETNAME'!F99-'SHEETNAME'!$F$92	$='SHEETNAME'!F114-'SHEETNAME'!$F$107	$='SHEETNAME'!F129-'SHEETNAME'!$F$122	$='SHEETNAME'!F144-'SHEETNAME'!$F$137	#DIV/0!	#DIV/0!
80	$='SHEETNAME'!F10-'SHEETNAME'!$F$2	$='SHEETNAME'!F25-'SHEETNAME'!$F$17	$='SHEETNAME'!F40-'SHEETNAME'!$F$32	$='SHEETNAME'!F55-'SHEETNAME'!$F$47	$='SHEETNAME'!F70-'SHEETNAME'!$F$62	$='SHEETNAME'!F85-'SHEETNAME'!$F$77	$='SHEETNAME'!F100-'SHEETNAME'!$F$92	$='SHEETNAME'!F115-'SHEETNAME'!$F$107	$='SHEETNAME'!F130-'SHEETNAME'!$F$122	$='SHEETNAME'!F145-'SHEETNAME'!$F$137	#DIV/0!	#DIV/0!
90	$='SHEETNAME'!F11-'SHEETNAME'!$F$2	$='SHEETNAME'!F26-'SHEETNAME'!$F$17	$='SHEETNAME'!F41-'SHEETNAME'!$F$32	$='SHEETNAME'!F56-'SHEETNAME'!$F$47	$='SHEETNAME'!F71-'SHEETNAME'!$F$62	$='SHEETNAME'!F86-'SHEETNAME'!$F$77	$='SHEETNAME'!F101-'SHEETNAME'!$F$92	$='SHEETNAME'!F116-'SHEETNAME'!$F$107	$='SHEETNAME'!F131-'SHEETNAME'!$F$122	$='SHEETNAME'!F146-'SHEETNAME'!$F$137	#DIV/0!	#DIV/0!
100	$='SHEETNAME'!F12-'SHEETNAME'!$F$2	$='SHEETNAME'!F27-'SHEETNAME'!$F$17	$='SHEETNAME'!F42-'SHEETNAME'!$F$32	$='SHEETNAME'!F57-'SHEETNAME'!$F$47	$='SHEETNAME'!F72-'SHEETNAME'!$F$62	$='SHEETNAME'!F87-'SHEETNAME'!$F$77	$='SHEETNAME'!F102-'SHEETNAME'!$F$92	$='SHEETNAME'!F117-'SHEETNAME'!$F$107	$='SHEETNAME'!F132-'SHEETNAME'!$F$122	$='SHEETNAME'!F147-'SHEETNAME'!$F$137	#DIV/0!	#DIV/0!
110	$='SHEETNAME'!F13-'SHEETNAME'!$F$2	$='SHEETNAME'!F28-'SHEETNAME'!$F$17	$='SHEETNAME'!F43-'SHEETNAME'!$F$32	$='SHEETNAME'!F58-'SHEETNAME'!$F$47	$='SHEETNAME'!F73-'SHEETNAME'!$F$62	$='SHEETNAME'!F88-'SHEETNAME'!$F$77	$='SHEETNAME'!F103-'SHEETNAME'!$F$92	$='SHEETNAME'!F118-'SHEETNAME'!$F$107	$='SHEETNAME'!F133-'SHEETNAME'!$F$122	$='SHEETNAME'!F148-'SHEETNAME'!$F$137	#DIV/0!	#DIV/0!
120	$='SHEETNAME'!F14-'SHEETNAME'!$F$2	$='SHEETNAME'!F29-'SHEETNAME'!$F$17	$='SHEETNAME'!F44-'SHEETNAME'!$F$32	$='SHEETNAME'!F59-'SHEETNAME'!$F$47	$='SHEETNAME'!F74-'SHEETNAME'!$F$62	$='SHEETNAME'!F89-'SHEETNAME'!$F$77	$='SHEETNAME'!F104-'SHEETNAME'!$F$92	$='SHEETNAME'!F119-'SHEETNAME'!$F$107	$='SHEETNAME'!F134-'SHEETNAME'!$F$122	$='SHEETNAME'!F149-'SHEETNAME'!$F$137	#DIV/0!	#DIV/0!
ΔVLF
time	rat1	rat2	rat3	rat4	Rat 5	Rat 6	Rat 7	Rat 8	Rat 9	Rat 10	Mean	SEM
0	$='SHEETNAME'!G2-'SHEETNAME'!$G$2	$='SHEETNAME'!G17-'SHEETNAME'!$G$17	$='SHEETNAME'!G32-'SHEETNAME'!$G$32	$='SHEETNAME'!G47-'SHEETNAME'!$G$47	$='SHEETNAME'!G62-'SHEETNAME'!$G$62	$='SHEETNAME'!G77-'SHEETNAME'!$G$77	$='SHEETNAME'!G92-'SHEETNAME'!$G$92	$='SHEETNAME'!G107-'SHEETNAME'!$G$107	$='SHEETNAME'!G122-'SHEETNAME'!$G$122	$='SHEETNAME'!G137-'SHEETNAME'!$G$137	#DIV/0!	#DIV/0!
10	$='SHEETNAME'!G3-'SHEETNAME'!$G$2	$='SHEETNAME'!G18-'SHEETNAME'!$G$17	$='SHEETNAME'!G33-'SHEETNAME'!$G$32	$='SHEETNAME'!G48-'SHEETNAME'!$G$47	$='SHEETNAME'!G63-'SHEETNAME'!$G$62	$='SHEETNAME'!G78-'SHEETNAME'!$G$77	$='SHEETNAME'!G93-'SHEETNAME'!$G$92	$='SHEETNAME'!G108-'SHEETNAME'!$G$107	$='SHEETNAME'!G123-'SHEETNAME'!$G$122	$='SHEETNAME'!G138-'SHEETNAME'!$G$137	#DIV/0!	#DIV/0!
20	$='SHEETNAME'!G4-'SHEETNAME'!$G$2	$='SHEETNAME'!G19-'SHEETNAME'!$G$17	$='SHEETNAME'!G34-'SHEETNAME'!$G$32	$='SHEETNAME'!G49-'SHEETNAME'!$G$47	$='SHEETNAME'!G64-'SHEETNAME'!$G$62	$='SHEETNAME'!G79-'SHEETNAME'!$G$77	$='SHEETNAME'!G94-'SHEETNAME'!$G$92	$='SHEETNAME'!G109-'SHEETNAME'!$G$107	$='SHEETNAME'!G124-'SHEETNAME'!$G$122	$='SHEETNAME'!G139-'SHEETNAME'!$G$137	#DIV/0!	#DIV/0!
30	$='SHEETNAME'!G5-'SHEETNAME'!$G$2	$='SHEETNAME'!G20-'SHEETNAME'!$G$17	$='SHEETNAME'!G35-'SHEETNAME'!$G$32	$='SHEETNAME'!G50-'SHEETNAME'!$G$47	$='SHEETNAME'!G65-'SHEETNAME'!$G$62	$='SHEETNAME'!G80-'SHEETNAME'!$G$77	$='SHEETNAME'!G95-'SHEETNAME'!$G$92	$='SHEETNAME'!G110-'SHEETNAME'!$G$107	$='SHEETNAME'!G125-'SHEETNAME'!$G$122	$='SHEETNAME'!G140-'SHEETNAME'!$G$137	#DIV/0!	#DIV/0!
40	$='SHEETNAME'!G6-'SHEETNAME'!$G$2	$='SHEETNAME'!G21-'SHEETNAME'!$G$17	$='SHEETNAME'!G36-'SHEETNAME'!$G$32	$='SHEETNAME'!G51-'SHEETNAME'!$G$47	$='SHEETNAME'!G66-'SHEETNAME'!$G$62	$='SHEETNAME'!G81-'SHEETNAME'!$G$77	$='SHEETNAME'!G96-'SHEETNAME'!$G$92	$='SHEETNAME'!G111-'SHEETNAME'!$G$107	$='SHEETNAME'!G126-'SHEETNAME'!$G$122	$='SHEETNAME'!G141-'SHEETNAME'!$G$137	#DIV/0!	#DIV/0!
50	$='SHEETNAME'!G7-'SHEETNAME'!$G$2	$='SHEETNAME'!G22-'SHEETNAME'!$G$17	$='SHEETNAME'!G37-'SHEETNAME'!$G$32	$='SHEETNAME'!G52-'SHEETNAME'!$G$47	$='SHEETNAME'!G67-'SHEETNAME'!$G$62	$='SHEETNAME'!G82-'SHEETNAME'!$G$77	$='SHEETNAME'!G97-'SHEETNAME'!$G$92	$='SHEETNAME'!G112-'SHEETNAME'!$G$107	$='SHEETNAME'!G127-'SHEETNAME'!$G$122	$='SHEETNAME'!G142-'SHEETNAME'!$G$137	#DIV/0!	#DIV/0!
60	$='SHEETNAME'!G8-'SHEETNAME'!$G$2	$='SHEETNAME'!G23-'SHEETNAME'!$G$17	$='SHEETNAME'!G38-'SHEETNAME'!$G$32	$='SHEETNAME'!G53-'SHEETNAME'!$G$47	$='SHEETNAME'!G68-'SHEETNAME'!$G$62	$='SHEETNAME'!G83-'SHEETNAME'!$G$77	$='SHEETNAME'!G98-'SHEETNAME'!$G$92	$='SHEETNAME'!G113-'SHEETNAME'!$G$107	$='SHEETNAME'!G128-'SHEETNAME'!$G$122	$='SHEETNAME'!G143-'SHEETNAME'!$G$137	#DIV/0!	#DIV/0!
70	$='SHEETNAME'!G9-'SHEETNAME'!$G$2	$='SHEETNAME'!G24-'SHEETNAME'!$G$17	$='SHEETNAME'!G39-'SHEETNAME'!$G$32	$='SHEETNAME'!G54-'SHEETNAME'!$G$47	$='SHEETNAME'!G69-'SHEETNAME'!$G$62	$='SHEETNAME'!G84-'SHEETNAME'!$G$77	$='SHEETNAME'!G99-'SHEETNAME'!$G$92	$='SHEETNAME'!G114-'SHEETNAME'!$G$107	$='SHEETNAME'!G129-'SHEETNAME'!$G$122	$='SHEETNAME'!G144-'SHEETNAME'!$G$137	#DIV/0!	#DIV/0!
80	$='SHEETNAME'!G10-'SHEETNAME'!$G$2	$='SHEETNAME'!G25-'SHEETNAME'!$G$17	$='SHEETNAME'!G40-'SHEETNAME'!$G$32	$='SHEETNAME'!G55-'SHEETNAME'!$G$47	$='SHEETNAME'!G70-'SHEETNAME'!$G$62	$='SHEETNAME'!G85-'SHEETNAME'!$G$77	$='SHEETNAME'!G100-'SHEETNAME'!$G$92	$='SHEETNAME'!G115-'SHEETNAME'!$G$107	$='SHEETNAME'!G130-'SHEETNAME'!$G$122	$='SHEETNAME'!G145-'SHEETNAME'!$G$137	#DIV/0!	#DIV/0!
90	$='SHEETNAME'!G11-'SHEETNAME'!$G$2	$='SHEETNAME'!G26-'SHEETNAME'!$G$17	$='SHEETNAME'!G41-'SHEETNAME'!$G$32	$='SHEETNAME'!G56-'SHEETNAME'!$G$47	$='SHEETNAME'!G71-'SHEETNAME'!$G$62	$='SHEETNAME'!G86-'SHEETNAME'!$G$77	$='SHEETNAME'!G101-'SHEETNAME'!$G$92	$='SHEETNAME'!G116-'SHEETNAME'!$G$107	$='SHEETNAME'!G131-'SHEETNAME'!$G$122	$='SHEETNAME'!G146-'SHEETNAME'!$G$137	#DIV/0!	#DIV/0!
100	$='SHEETNAME'!G12-'SHEETNAME'!$G$2	$='SHEETNAME'!G27-'SHEETNAME'!$G$17	$='SHEETNAME'!G42-'SHEETNAME'!$G$32	$='SHEETNAME'!G57-'SHEETNAME'!$G$47	$='SHEETNAME'!G72-'SHEETNAME'!$G$62	$='SHEETNAME'!G87-'SHEETNAME'!$G$77	$='SHEETNAME'!G102-'SHEETNAME'!$G$92	$='SHEETNAME'!G117-'SHEETNAME'!$G$107	$='SHEETNAME'!G132-'SHEETNAME'!$G$122	$='SHEETNAME'!G147-'SHEETNAME'!$G$137	#DIV/0!	#DIV/0!
110	$='SHEETNAME'!G13-'SHEETNAME'!$G$2	$='SHEETNAME'!G28-'SHEETNAME'!$G$17	$='SHEETNAME'!G43-'SHEETNAME'!$G$32	$='SHEETNAME'!G58-'SHEETNAME'!$G$47	$='SHEETNAME'!G73-'SHEETNAME'!$G$62	$='SHEETNAME'!G88-'SHEETNAME'!$G$77	$='SHEETNAME'!G103-'SHEETNAME'!$G$92	$='SHEETNAME'!G118-'SHEETNAME'!$G$107	$='SHEETNAME'!G133-'SHEETNAME'!$G$122	$='SHEETNAME'!G148-'SHEETNAME'!$G$137	#DIV/0!	#DIV/0!
120	$='SHEETNAME'!G14-'SHEETNAME'!$G$2	$='SHEETNAME'!G29-'SHEETNAME'!$G$17	$='SHEETNAME'!G44-'SHEETNAME'!$G$32	$='SHEETNAME'!G59-'SHEETNAME'!$G$47	$='SHEETNAME'!G74-'SHEETNAME'!$G$62	$='SHEETNAME'!G89-'SHEETNAME'!$G$77	$='SHEETNAME'!G104-'SHEETNAME'!$G$92	$='SHEETNAME'!G119-'SHEETNAME'!$G$107	$='SHEETNAME'!G134-'SHEETNAME'!$G$122	$='SHEETNAME'!G149-'SHEETNAME'!$G$137	#DIV/0!	#DIV/0!
ΔLF ms2
Time	Rat 1	Rat 2	Rat 3	Rat 4	Rat 5	Rat 6	Rat 7	Rat 8	Rat 9	Rat 10	Mean	SEM
0	$='SHEETNAME'!H2-'SHEETNAME'!$H$2	$='SHEETNAME'!H17-'SHEETNAME'!$H$17	$='SHEETNAME'!H32-'SHEETNAME'!$H$32	$='SHEETNAME'!H47-'SHEETNAME'!$H$47	$='SHEETNAME'!H62-'SHEETNAME'!$H$62	$='SHEETNAME'!H77-'SHEETNAME'!$H$77	$='SHEETNAME'!H92-'SHEETNAME'!$H$92	$='SHEETNAME'!H107-'SHEETNAME'!$H$107	$='SHEETNAME'!H122-'SHEETNAME'!$H$122	$='SHEETNAME'!H137-'SHEETNAME'!$H$137	#DIV/0!	#DIV/0!
10	$='SHEETNAME'!H3-'SHEETNAME'!$H$2	$='SHEETNAME'!H18-'SHEETNAME'!$H$17	$='SHEETNAME'!H33-'SHEETNAME'!$H$32	$='SHEETNAME'!H48-'SHEETNAME'!$H$47	$='SHEETNAME'!H63-'SHEETNAME'!$H$62	$='SHEETNAME'!H78-'SHEETNAME'!$H$77	$='SHEETNAME'!H93-'SHEETNAME'!$H$92	$='SHEETNAME'!H108-'SHEETNAME'!$H$107	$='SHEETNAME'!H123-'SHEETNAME'!$H$122	$='SHEETNAME'!H138-'SHEETNAME'!$H$137	#DIV/0!	#DIV/0!
20	$='SHEETNAME'!H4-'SHEETNAME'!$H$2	$='SHEETNAME'!H19-'SHEETNAME'!$H$17	$='SHEETNAME'!H34-'SHEETNAME'!$H$32	$='SHEETNAME'!H49-'SHEETNAME'!$H$47	$='SHEETNAME'!H64-'SHEETNAME'!$H$62	$='SHEETNAME'!H79-'SHEETNAME'!$H$77	$='SHEETNAME'!H94-'SHEETNAME'!$H$92	$='SHEETNAME'!H109-'SHEETNAME'!$H$107	$='SHEETNAME'!H124-'SHEETNAME'!$H$122	$='SHEETNAME'!H139-'SHEETNAME'!$H$137	#DIV/0!	#DIV/0!
30	$='SHEETNAME'!H5-'SHEETNAME'!$H$2	$='SHEETNAME'!H20-'SHEETNAME'!$H$17	$='SHEETNAME'!H35-'SHEETNAME'!$H$32	$='SHEETNAME'!H50-'SHEETNAME'!$H$47	$='SHEETNAME'!H65-'SHEETNAME'!$H$62	$='SHEETNAME'!H80-'SHEETNAME'!$H$77	$='SHEETNAME'!H95-'SHEETNAME'!$H$92	$='SHEETNAME'!H110-'SHEETNAME'!$H$107	$='SHEETNAME'!H125-'SHEETNAME'!$H$122	$='SHEETNAME'!H140-'SHEETNAME'!$H$137	#DIV/0!	#DIV/0!
40	$='SHEETNAME'!H6-'SHEETNAME'!$H$2	$='SHEETNAME'!H21-'SHEETNAME'!$H$17	$='SHEETNAME'!H36-'SHEETNAME'!$H$32	$='SHEETNAME'!H51-'SHEETNAME'!$H$47	$='SHEETNAME'!H66-'SHEETNAME'!$H$62	$='SHEETNAME'!H81-'SHEETNAME'!$H$77	$='SHEETNAME'!H96-'SHEETNAME'!$H$92	$='SHEETNAME'!H111-'SHEETNAME'!$H$107	$='SHEETNAME'!H126-'SHEETNAME'!$H$122	$='SHEETNAME'!H141-'SHEETNAME'!$H$137	#DIV/0!	#DIV/0!
50	$='SHEETNAME'!H7-'SHEETNAME'!$H$2	$='SHEETNAME'!H22-'SHEETNAME'!$H$17	$='SHEETNAME'!H37-'SHEETNAME'!$H$32	$='SHEETNAME'!H52-'SHEETNAME'!$H$47	$='SHEETNAME'!H67-'SHEETNAME'!$H$62	$='SHEETNAME'!H82-'SHEETNAME'!$H$77	$='SHEETNAME'!H97-'SHEETNAME'!$H$92	$='SHEETNAME'!H112-'SHEETNAME'!$H$107	$='SHEETNAME'!H127-'SHEETNAME'!$H$122	$='SHEETNAME'!H142-'SHEETNAME'!$H$137	#DIV/0!	#DIV/0!
60	$='SHEETNAME'!H8-'SHEETNAME'!$H$2	$='SHEETNAME'!H23-'SHEETNAME'!$H$17	$='SHEETNAME'!H38-'SHEETNAME'!$H$32	$='SHEETNAME'!H53-'SHEETNAME'!$H$47	$='SHEETNAME'!H68-'SHEETNAME'!$H$62	$='SHEETNAME'!H83-'SHEETNAME'!$H$77	$='SHEETNAME'!H98-'SHEETNAME'!$H$92	$='SHEETNAME'!H113-'SHEETNAME'!$H$107	$='SHEETNAME'!H128-'SHEETNAME'!$H$122	$='SHEETNAME'!H143-'SHEETNAME'!$H$137	#DIV/0!	#DIV/0!
70	$='SHEETNAME'!H9-'SHEETNAME'!$H$2	$='SHEETNAME'!H24-'SHEETNAME'!$H$17	$='SHEETNAME'!H39-'SHEETNAME'!$H$32	$='SHEETNAME'!H54-'SHEETNAME'!$H$47	$='SHEETNAME'!H69-'SHEETNAME'!$H$62	$='SHEETNAME'!H84-'SHEETNAME'!$H$77	$='SHEETNAME'!H99-'SHEETNAME'!$H$92	$='SHEETNAME'!H114-'SHEETNAME'!$H$107	$='SHEETNAME'!H129-'SHEETNAME'!$H$122	$='SHEETNAME'!H144-'SHEETNAME'!$H$137	#DIV/0!	#DIV/0!
80	$='SHEETNAME'!H10-'SHEETNAME'!$H$2	$='SHEETNAME'!H25-'SHEETNAME'!$H$17	$='SHEETNAME'!H40-'SHEETNAME'!$H$32	$='SHEETNAME'!H55-'SHEETNAME'!$H$47	$='SHEETNAME'!H70-'SHEETNAME'!$H$62	$='SHEETNAME'!H85-'SHEETNAME'!$H$77	$='SHEETNAME'!H100-'SHEETNAME'!$H$92	$='SHEETNAME'!H115-'SHEETNAME'!$H$107	$='SHEETNAME'!H130-'SHEETNAME'!$H$122	$='SHEETNAME'!H145-'SHEETNAME'!$H$137	#DIV/0!	#DIV/0!
90	$='SHEETNAME'!H11-'SHEETNAME'!$H$2	$='SHEETNAME'!H26-'SHEETNAME'!$H$17	$='SHEETNAME'!H41-'SHEETNAME'!$H$32	$='SHEETNAME'!H56-'SHEETNAME'!$H$47	$='SHEETNAME'!H71-'SHEETNAME'!$H$62	$='SHEETNAME'!H86-'SHEETNAME'!$H$77	$='SHEETNAME'!H101-'SHEETNAME'!$H$92	$='SHEETNAME'!H116-'SHEETNAME'!$H$107	$='SHEETNAME'!H131-'SHEETNAME'!$H$122	$='SHEETNAME'!H146-'SHEETNAME'!$H$137	#DIV/0!	#DIV/0!
100	$='SHEETNAME'!H12-'SHEETNAME'!$H$2	$='SHEETNAME'!H27-'SHEETNAME'!$H$17	$='SHEETNAME'!H42-'SHEETNAME'!$H$32	$='SHEETNAME'!H57-'SHEETNAME'!$H$47	$='SHEETNAME'!H72-'SHEETNAME'!$H$62	$='SHEETNAME'!H87-'SHEETNAME'!$H$77	$='SHEETNAME'!H102-'SHEETNAME'!$H$92	$='SHEETNAME'!H117-'SHEETNAME'!$H$107	$='SHEETNAME'!H132-'SHEETNAME'!$H$122	$='SHEETNAME'!H147-'SHEETNAME'!$H$137	#DIV/0!	#DIV/0!
110	$='SHEETNAME'!H13-'SHEETNAME'!$H$2	$='SHEETNAME'!H28-'SHEETNAME'!$H$17	$='SHEETNAME'!H43-'SHEETNAME'!$H$32	$='SHEETNAME'!H58-'SHEETNAME'!$H$47	$='SHEETNAME'!H73-'SHEETNAME'!$H$62	$='SHEETNAME'!H88-'SHEETNAME'!$H$77	$='SHEETNAME'!H103-'SHEETNAME'!$H$92	$='SHEETNAME'!H118-'SHEETNAME'!$H$107	$='SHEETNAME'!H133-'SHEETNAME'!$H$122	$='SHEETNAME'!H148-'SHEETNAME'!$H$137	#DIV/0!	#DIV/0!
120	$='SHEETNAME'!H14-'SHEETNAME'!$H$2	$='SHEETNAME'!H29-'SHEETNAME'!$H$17	$='SHEETNAME'!H44-'SHEETNAME'!$H$32	$='SHEETNAME'!H59-'SHEETNAME'!$H$47	$='SHEETNAME'!H74-'SHEETNAME'!$H$62	$='SHEETNAME'!H89-'SHEETNAME'!$H$77	$='SHEETNAME'!H104-'SHEETNAME'!$H$92	$='SHEETNAME'!H119-'SHEETNAME'!$H$107	$='SHEETNAME'!H134-'SHEETNAME'!$H$122	$='SHEETNAME'!H149-'SHEETNAME'!$H$137	#DIV/0!	#DIV/0!
ΔHFms2
time	rat1	rat2	rat3	rat4	Rat 5	Rat 6	Rat 7	Rat 8	Rat 9	Rat 10	Mean	SEM
0	$='SHEETNAME'!I2-'SHEETNAME'!$I$2	$='SHEETNAME'!I17-'SHEETNAME'!$I$17	$='SHEETNAME'!I32-'SHEETNAME'!$I$32	$='SHEETNAME'!I47-'SHEETNAME'!$I$47	$='SHEETNAME'!I62-'SHEETNAME'!$I$62	$='SHEETNAME'!I77-'SHEETNAME'!$I$77	$='SHEETNAME'!I92-'SHEETNAME'!$I$92	$='SHEETNAME'!I107-'SHEETNAME'!$I$107	$='SHEETNAME'!I122-'SHEETNAME'!$I$122	$='SHEETNAME'!I137-'SHEETNAME'!$I$137	#DIV/0!	#DIV/0!
10	$='SHEETNAME'!I3-'SHEETNAME'!$I$2	$='SHEETNAME'!I18-'SHEETNAME'!$I$17	$='SHEETNAME'!I33-'SHEETNAME'!$I$32	$='SHEETNAME'!I48-'SHEETNAME'!$I$47	$='SHEETNAME'!I63-'SHEETNAME'!$I$62	$='SHEETNAME'!I78-'SHEETNAME'!$I$77	$='SHEETNAME'!I93-'SHEETNAME'!$I$92	$='SHEETNAME'!I108-'SHEETNAME'!$I$107	$='SHEETNAME'!I123-'SHEETNAME'!$I$122	$='SHEETNAME'!I138-'SHEETNAME'!$I$137	#DIV/0!	#DIV/0!
20	$='SHEETNAME'!I4-'SHEETNAME'!$I$2	$='SHEETNAME'!I19-'SHEETNAME'!$I$17	$='SHEETNAME'!I34-'SHEETNAME'!$I$32	$='SHEETNAME'!I49-'SHEETNAME'!$I$47	$='SHEETNAME'!I64-'SHEETNAME'!$I$62	$='SHEETNAME'!I79-'SHEETNAME'!$I$77	$='SHEETNAME'!I94-'SHEETNAME'!$I$92	$='SHEETNAME'!I109-'SHEETNAME'!$I$107	$='SHEETNAME'!I124-'SHEETNAME'!$I$122	$='SHEETNAME'!I139-'SHEETNAME'!$I$137	#DIV/0!	#DIV/0!
30	$='SHEETNAME'!I5-'SHEETNAME'!$I$2	$='SHEETNAME'!I20-'SHEETNAME'!$I$17	$='SHEETNAME'!I35-'SHEETNAME'!$I$32	$='SHEETNAME'!I50-'SHEETNAME'!$I$47	$='SHEETNAME'!I65-'SHEETNAME'!$I$62	$='SHEETNAME'!I80-'SHEETNAME'!$I$77	$='SHEETNAME'!I95-'SHEETNAME'!$I$92	$='SHEETNAME'!I110-'SHEETNAME'!$I$107	$='SHEETNAME'!I125-'SHEETNAME'!$I$122	$='SHEETNAME'!I140-'SHEETNAME'!$I$137	#DIV/0!	#DIV/0!
40	$='SHEETNAME'!I6-'SHEETNAME'!$I$2	$='SHEETNAME'!I21-'SHEETNAME'!$I$17	$='SHEETNAME'!I36-'SHEETNAME'!$I$32	$='SHEETNAME'!I51-'SHEETNAME'!$I$47	$='SHEETNAME'!I66-'SHEETNAME'!$I$62	$='SHEETNAME'!I81-'SHEETNAME'!$I$77	$='SHEETNAME'!I96-'SHEETNAME'!$I$92	$='SHEETNAME'!I111-'SHEETNAME'!$I$107	$='SHEETNAME'!I126-'SHEETNAME'!$I$122	$='SHEETNAME'!I141-'SHEETNAME'!$I$137	#DIV/0!	#DIV/0!
50	$='SHEETNAME'!I7-'SHEETNAME'!$I$2	$='SHEETNAME'!I22-'SHEETNAME'!$I$17	$='SHEETNAME'!I37-'SHEETNAME'!$I$32	$='SHEETNAME'!I52-'SHEETNAME'!$I$47	$='SHEETNAME'!I67-'SHEETNAME'!$I$62	$='SHEETNAME'!I82-'SHEETNAME'!$I$77	$='SHEETNAME'!I97-'SHEETNAME'!$I$92	$='SHEETNAME'!I112-'SHEETNAME'!$I$107	$='SHEETNAME'!I127-'SHEETNAME'!$I$122	$='SHEETNAME'!I142-'SHEETNAME'!$I$137	#DIV/0!	#DIV/0!
60	$='SHEETNAME'!I8-'SHEETNAME'!$I$2	$='SHEETNAME'!I23-'SHEETNAME'!$I$17	$='SHEETNAME'!I38-'SHEETNAME'!$I$32	$='SHEETNAME'!I53-'SHEETNAME'!$I$47	$='SHEETNAME'!I68-'SHEETNAME'!$I$62	$='SHEETNAME'!I83-'SHEETNAME'!$I$77	$='SHEETNAME'!I98-'SHEETNAME'!$I$92	$='SHEETNAME'!I113-'SHEETNAME'!$I$107	$='SHEETNAME'!I128-'SHEETNAME'!$I$122	$='SHEETNAME'!I143-'SHEETNAME'!$I$137	#DIV/0!	#DIV/0!
70	$='SHEETNAME'!I9-'SHEETNAME'!$I$2	$='SHEETNAME'!I24-'SHEETNAME'!$I$17	$='SHEETNAME'!I39-'SHEETNAME'!$I$32	$='SHEETNAME'!I54-'SHEETNAME'!$I$47	$='SHEETNAME'!I69-'SHEETNAME'!$I$62	$='SHEETNAME'!I84-'SHEETNAME'!$I$77	$='SHEETNAME'!I99-'SHEETNAME'!$I$92	$='SHEETNAME'!I114-'SHEETNAME'!$I$107	$='SHEETNAME'!I129-'SHEETNAME'!$I$122	$='SHEETNAME'!I144-'SHEETNAME'!$I$137	#DIV/0!	#DIV/0!
80	$='SHEETNAME'!I10-'SHEETNAME'!$I$2	$='SHEETNAME'!I25-'SHEETNAME'!$I$17	$='SHEETNAME'!I40-'SHEETNAME'!$I$32	$='SHEETNAME'!I55-'SHEETNAME'!$I$47	$='SHEETNAME'!I70-'SHEETNAME'!$I$62	$='SHEETNAME'!I85-'SHEETNAME'!$I$77	$='SHEETNAME'!I100-'SHEETNAME'!$I$92	$='SHEETNAME'!I115-'SHEETNAME'!$I$107	$='SHEETNAME'!I130-'SHEETNAME'!$I$122	$='SHEETNAME'!I145-'SHEETNAME'!$I$137	#DIV/0!	#DIV/0!
90	$='SHEETNAME'!I11-'SHEETNAME'!$I$2	$='SHEETNAME'!I26-'SHEETNAME'!$I$17	$='SHEETNAME'!I41-'SHEETNAME'!$I$32	$='SHEETNAME'!I56-'SHEETNAME'!$I$47	$='SHEETNAME'!I71-'SHEETNAME'!$I$62	$='SHEETNAME'!I86-'SHEETNAME'!$I$77	$='SHEETNAME'!I101-'SHEETNAME'!$I$92	$='SHEETNAME'!I116-'SHEETNAME'!$I$107	$='SHEETNAME'!I131-'SHEETNAME'!$I$122	$='SHEETNAME'!I146-'SHEETNAME'!$I$137	#DIV/0!	#DIV/0!
100	$='SHEETNAME'!I12-'SHEETNAME'!$I$2	$='SHEETNAME'!I27-'SHEETNAME'!$I$17	$='SHEETNAME'!I42-'SHEETNAME'!$I$32	$='SHEETNAME'!I57-'SHEETNAME'!$I$47	$='SHEETNAME'!I72-'SHEETNAME'!$I$62	$='SHEETNAME'!I87-'SHEETNAME'!$I$77	$='SHEETNAME'!I102-'SHEETNAME'!$I$92	$='SHEETNAME'!I117-'SHEETNAME'!$I$107	$='SHEETNAME'!I132-'SHEETNAME'!$I$122	$='SHEETNAME'!I147-'SHEETNAME'!$I$137	#DIV/0!	#DIV/0!
110	$='SHEETNAME'!I13-'SHEETNAME'!$I$2	$='SHEETNAME'!I28-'SHEETNAME'!$I$17	$='SHEETNAME'!I43-'SHEETNAME'!$I$32	$='SHEETNAME'!I58-'SHEETNAME'!$I$47	$='SHEETNAME'!I73-'SHEETNAME'!$I$62	$='SHEETNAME'!I88-'SHEETNAME'!$I$77	$='SHEETNAME'!I103-'SHEETNAME'!$I$92	$='SHEETNAME'!I118-'SHEETNAME'!$I$107	$='SHEETNAME'!I133-'SHEETNAME'!$I$122	$='SHEETNAME'!I148-'SHEETNAME'!$I$137	#DIV/0!	#DIV/0!
120	$='SHEETNAME'!I14-'SHEETNAME'!$I$2	$='SHEETNAME'!I29-'SHEETNAME'!$I$17	$='SHEETNAME'!I44-'SHEETNAME'!$I$32	$='SHEETNAME'!I59-'SHEETNAME'!$I$47	$='SHEETNAME'!I74-'SHEETNAME'!$I$62	$='SHEETNAME'!I89-'SHEETNAME'!$I$77	$='SHEETNAME'!I104-'SHEETNAME'!$I$92	$='SHEETNAME'!I119-'SHEETNAME'!$I$107	$='SHEETNAME'!I134-'SHEETNAME'!$I$122	$='SHEETNAME'!I149-'SHEETNAME'!$I$137	#DIV/0!	#DIV/0!
ΔLF nu
Time	Rat 1	Rat 2	Rat 3	Rat 4	Rat 5	Rat 6	Rat 7	Rat 8	Rat 9	Rat 10	Mean	SEM
0	$='SHEETNAME'!J2-'SHEETNAME'!$J$2	$='SHEETNAME'!J17-'SHEETNAME'!$J$17	$='SHEETNAME'!J32-'SHEETNAME'!$J$32	$='SHEETNAME'!J47-'SHEETNAME'!$J$47	$='SHEETNAME'!J62-'SHEETNAME'!$J$62	$='SHEETNAME'!J77-'SHEETNAME'!$J$77	$='SHEETNAME'!J92-'SHEETNAME'!$J$92	$='SHEETNAME'!J107-'SHEETNAME'!$J$107	$='SHEETNAME'!J122-'SHEETNAME'!$J$122	$='SHEETNAME'!J137-'SHEETNAME'!$J$137	#DIV/0!	#DIV/0!
10	$='SHEETNAME'!J3-'SHEETNAME'!$J$2	$='SHEETNAME'!J18-'SHEETNAME'!$J$17	$='SHEETNAME'!J33-'SHEETNAME'!$J$32	$='SHEETNAME'!J48-'SHEETNAME'!$J$47	$='SHEETNAME'!J63-'SHEETNAME'!$J$62	$='SHEETNAME'!J78-'SHEETNAME'!$J$77	$='SHEETNAME'!J93-'SHEETNAME'!$J$92	$='SHEETNAME'!J108-'SHEETNAME'!$J$107	$='SHEETNAME'!J123-'SHEETNAME'!$J$122	$='SHEETNAME'!J138-'SHEETNAME'!$J$137	#DIV/0!	#DIV/0!
20	$='SHEETNAME'!J4-'SHEETNAME'!$J$2	$='SHEETNAME'!J19-'SHEETNAME'!$J$17	$='SHEETNAME'!J34-'SHEETNAME'!$J$32	$='SHEETNAME'!J49-'SHEETNAME'!$J$47	$='SHEETNAME'!J64-'SHEETNAME'!$J$62	$='SHEETNAME'!J79-'SHEETNAME'!$J$77	$='SHEETNAME'!J94-'SHEETNAME'!$J$92	$='SHEETNAME'!J109-'SHEETNAME'!$J$107	$='SHEETNAME'!J124-'SHEETNAME'!$J$122	$='SHEETNAME'!J139-'SHEETNAME'!$J$137	#DIV/0!	#DIV/0!
30	$='SHEETNAME'!J5-'SHEETNAME'!$J$2	$='SHEETNAME'!J20-'SHEETNAME'!$J$17	$='SHEETNAME'!J35-'SHEETNAME'!$J$32	$='SHEETNAME'!J50-'SHEETNAME'!$J$47	$='SHEETNAME'!J65-'SHEETNAME'!$J$62	$='SHEETNAME'!J80-'SHEETNAME'!$J$77	$='SHEETNAME'!J95-'SHEETNAME'!$J$92	$='SHEETNAME'!J110-'SHEETNAME'!$J$107	$='SHEETNAME'!J125-'SHEETNAME'!$J$122	$='SHEETNAME'!J140-'SHEETNAME'!$J$137	#DIV/0!	#DIV/0!
40	$='SHEETNAME'!J6-'SHEETNAME'!$J$2	$='SHEETNAME'!J21-'SHEETNAME'!$J$17	$='SHEETNAME'!J36-'SHEETNAME'!$J$32	$='SHEETNAME'!J51-'SHEETNAME'!$J$47	$='SHEETNAME'!J66-'SHEETNAME'!$J$62	$='SHEETNAME'!J81-'SHEETNAME'!$J$77	$='SHEETNAME'!J96-'SHEETNAME'!$J$92	$='SHEETNAME'!J111-'SHEETNAME'!$J$107	$='SHEETNAME'!J126-'SHEETNAME'!$J$122	$='SHEETNAME'!J141-'SHEETNAME'!$J$137	#DIV/0!	#DIV/0!
50	$='SHEETNAME'!J7-'SHEETNAME'!$J$2	$='SHEETNAME'!J22-'SHEETNAME'!$J$17	$='SHEETNAME'!J37-'SHEETNAME'!$J$32	$='SHEETNAME'!J52-'SHEETNAME'!$J$47	$='SHEETNAME'!J67-'SHEETNAME'!$J$62	$='SHEETNAME'!J82-'SHEETNAME'!$J$77	$='SHEETNAME'!J97-'SHEETNAME'!$J$92	$='SHEETNAME'!J112-'SHEETNAME'!$J$107	$='SHEETNAME'!J127-'SHEETNAME'!$J$122	$='SHEETNAME'!J142-'SHEETNAME'!$J$137	#DIV/0!	#DIV/0!
60	$='SHEETNAME'!J8-'SHEETNAME'!$J$2	$='SHEETNAME'!J23-'SHEETNAME'!$J$17	$='SHEETNAME'!J38-'SHEETNAME'!$J$32	$='SHEETNAME'!J53-'SHEETNAME'!$J$47	$='SHEETNAME'!J68-'SHEETNAME'!$J$62	$='SHEETNAME'!J83-'SHEETNAME'!$J$77	$='SHEETNAME'!J98-'SHEETNAME'!$J$92	$='SHEETNAME'!J113-'SHEETNAME'!$J$107	$='SHEETNAME'!J128-'SHEETNAME'!$J$122	$='SHEETNAME'!J143-'SHEETNAME'!$J$137	#DIV/0!	#DIV/0!
70	$='SHEETNAME'!J9-'SHEETNAME'!$J$2	$='SHEETNAME'!J24-'SHEETNAME'!$J$17	$='SHEETNAME'!J39-'SHEETNAME'!$J$32	$='SHEETNAME'!J54-'SHEETNAME'!$J$47	$='SHEETNAME'!J69-'SHEETNAME'!$J$62	$='SHEETNAME'!J84-'SHEETNAME'!$J$77	$='SHEETNAME'!J99-'SHEETNAME'!$J$92	$='SHEETNAME'!J114-'SHEETNAME'!$J$107	$='SHEETNAME'!J129-'SHEETNAME'!$J$122	$='SHEETNAME'!J144-'SHEETNAME'!$J$137	#DIV/0!	#DIV/0!
80	$='SHEETNAME'!J10-'SHEETNAME'!$J$2	$='SHEETNAME'!J25-'SHEETNAME'!$J$17	$='SHEETNAME'!J40-'SHEETNAME'!$J$32	$='SHEETNAME'!J55-'SHEETNAME'!$J$47	$='SHEETNAME'!J70-'SHEETNAME'!$J$62	$='SHEETNAME'!J85-'SHEETNAME'!$J$77	$='SHEETNAME'!J100-'SHEETNAME'!$J$92	$='SHEETNAME'!J115-'SHEETNAME'!$J$107	$='SHEETNAME'!J130-'SHEETNAME'!$J$122	$='SHEETNAME'!J145-'SHEETNAME'!$J$137	#DIV/0!	#DIV/0!
90	$='SHEETNAME'!J11-'SHEETNAME'!$J$2	$='SHEETNAME'!J26-'SHEETNAME'!$J$17	$='SHEETNAME'!J41-'SHEETNAME'!$J$32	$='SHEETNAME'!J56-'SHEETNAME'!$J$47	$='SHEETNAME'!J71-'SHEETNAME'!$J$62	$='SHEETNAME'!J86-'SHEETNAME'!$J$77	$='SHEETNAME'!J101-'SHEETNAME'!$J$92	$='SHEETNAME'!J116-'SHEETNAME'!$J$107	$='SHEETNAME'!J131-'SHEETNAME'!$J$122	$='SHEETNAME'!J146-'SHEETNAME'!$J$137	#DIV/0!	#DIV/0!
100	$='SHEETNAME'!J12-'SHEETNAME'!$J$2	$='SHEETNAME'!J27-'SHEETNAME'!$J$17	$='SHEETNAME'!J42-'SHEETNAME'!$J$32	$='SHEETNAME'!J57-'SHEETNAME'!$J$47	$='SHEETNAME'!J72-'SHEETNAME'!$J$62	$='SHEETNAME'!J87-'SHEETNAME'!$J$77	$='SHEETNAME'!J102-'SHEETNAME'!$J$92	$='SHEETNAME'!J117-'SHEETNAME'!$J$107	$='SHEETNAME'!J132-'SHEETNAME'!$J$122	$='SHEETNAME'!J147-'SHEETNAME'!$J$137	#DIV/0!	#DIV/0!
110	$='SHEETNAME'!J13-'SHEETNAME'!$J$2	$='SHEETNAME'!J28-'SHEETNAME'!$J$17	$='SHEETNAME'!J43-'SHEETNAME'!$J$32	$='SHEETNAME'!J58-'SHEETNAME'!$J$47	$='SHEETNAME'!J73-'SHEETNAME'!$J$62	$='SHEETNAME'!J88-'SHEETNAME'!$J$77	$='SHEETNAME'!J103-'SHEETNAME'!$J$92	$='SHEETNAME'!J118-'SHEETNAME'!$J$107	$='SHEETNAME'!J133-'SHEETNAME'!$J$122	$='SHEETNAME'!J148-'SHEETNAME'!$J$137	#DIV/0!	#DIV/0!
120	$='SHEETNAME'!J14-'SHEETNAME'!$J$2	$='SHEETNAME'!J29-'SHEETNAME'!$J$17	$='SHEETNAME'!J44-'SHEETNAME'!$J$32	$='SHEETNAME'!J59-'SHEETNAME'!$J$47	$='SHEETNAME'!J74-'SHEETNAME'!$J$62	$='SHEETNAME'!J89-'SHEETNAME'!$J$77	$='SHEETNAME'!J104-'SHEETNAME'!$J$92	$='SHEETNAME'!J119-'SHEETNAME'!$J$107	$='SHEETNAME'!J134-'SHEETNAME'!$J$122	$='SHEETNAME'!J149-'SHEETNAME'!$J$137	#DIV/0!	#DIV/0!
ΔHFnu
Time	Rat 1	Rat 2	Rat 3	Rat 4	Rat 5	Rat 6	Rat 7	Rat 8	Rat 9	Rat 10	Mean	SEM
0	$='SHEETNAME'!K2-'SHEETNAME'!$K$2	$='SHEETNAME'!K17-'SHEETNAME'!$K$17	$='SHEETNAME'!K32-'SHEETNAME'!$K$32	$='SHEETNAME'!K47-'SHEETNAME'!$K$47	$='SHEETNAME'!K62-'SHEETNAME'!$K$62	$='SHEETNAME'!K77-'SHEETNAME'!$K$77	$='SHEETNAME'!K92-'SHEETNAME'!$K$92	$='SHEETNAME'!K107-'SHEETNAME'!$K$107	$='SHEETNAME'!K122-'SHEETNAME'!$K$122	$='SHEETNAME'!K137-'SHEETNAME'!$K$137	#DIV/0!	#DIV/0!
10	$='SHEETNAME'!K3-'SHEETNAME'!$K$2	$='SHEETNAME'!K18-'SHEETNAME'!$K$17	$='SHEETNAME'!K33-'SHEETNAME'!$K$32	$='SHEETNAME'!K48-'SHEETNAME'!$K$47	$='SHEETNAME'!K63-'SHEETNAME'!$K$62	$='SHEETNAME'!K78-'SHEETNAME'!$K$77	$='SHEETNAME'!K93-'SHEETNAME'!$K$92	$='SHEETNAME'!K108-'SHEETNAME'!$K$107	$='SHEETNAME'!K123-'SHEETNAME'!$K$122	$='SHEETNAME'!K138-'SHEETNAME'!$K$137	#DIV/0!	#DIV/0!
20	$='SHEETNAME'!K4-'SHEETNAME'!$K$2	$='SHEETNAME'!K19-'SHEETNAME'!$K$17	$='SHEETNAME'!K34-'SHEETNAME'!$K$32	$='SHEETNAME'!K49-'SHEETNAME'!$K$47	$='SHEETNAME'!K64-'SHEETNAME'!$K$62	$='SHEETNAME'!K79-'SHEETNAME'!$K$77	$='SHEETNAME'!K94-'SHEETNAME'!$K$92	$='SHEETNAME'!K109-'SHEETNAME'!$K$107	$='SHEETNAME'!K124-'SHEETNAME'!$K$122	$='SHEETNAME'!K139-'SHEETNAME'!$K$137	#DIV/0!	#DIV/0!
30	$='SHEETNAME'!K5-'SHEETNAME'!$K$2	$='SHEETNAME'!K20-'SHEETNAME'!$K$17	$='SHEETNAME'!K35-'SHEETNAME'!$K$32	$='SHEETNAME'!K50-'SHEETNAME'!$K$47	$='SHEETNAME'!K65-'SHEETNAME'!$K$62	$='SHEETNAME'!K80-'SHEETNAME'!$K$77	$='SHEETNAME'!K95-'SHEETNAME'!$K$92	$='SHEETNAME'!K110-'SHEETNAME'!$K$107	$='SHEETNAME'!K125-'SHEETNAME'!$K$122	$='SHEETNAME'!K140-'SHEETNAME'!$K$137	#DIV/0!	#DIV/0!
40	$='SHEETNAME'!K6-'SHEETNAME'!$K$2	$='SHEETNAME'!K21-'SHEETNAME'!$K$17	$='SHEETNAME'!K36-'SHEETNAME'!$K$32	$='SHEETNAME'!K51-'SHEETNAME'!$K$47	$='SHEETNAME'!K66-'SHEETNAME'!$K$62	$='SHEETNAME'!K81-'SHEETNAME'!$K$77	$='SHEETNAME'!K96-'SHEETNAME'!$K$92	$='SHEETNAME'!K111-'SHEETNAME'!$K$107	$='SHEETNAME'!K126-'SHEETNAME'!$K$122	$='SHEETNAME'!K141-'SHEETNAME'!$K$137	#DIV/0!	#DIV/0!
50	$='SHEETNAME'!K7-'SHEETNAME'!$K$2	$='SHEETNAME'!K22-'SHEETNAME'!$K$17	$='SHEETNAME'!K37-'SHEETNAME'!$K$32	$='SHEETNAME'!K52-'SHEETNAME'!$K$47	$='SHEETNAME'!K67-'SHEETNAME'!$K$62	$='SHEETNAME'!K82-'SHEETNAME'!$K$77	$='SHEETNAME'!K97-'SHEETNAME'!$K$92	$='SHEETNAME'!K112-'SHEETNAME'!$K$107	$='SHEETNAME'!K127-'SHEETNAME'!$K$122	$='SHEETNAME'!K142-'SHEETNAME'!$K$137	#DIV/0!	#DIV/0!
60	$='SHEETNAME'!K8-'SHEETNAME'!$K$2	$='SHEETNAME'!K23-'SHEETNAME'!$K$17	$='SHEETNAME'!K38-'SHEETNAME'!$K$32	$='SHEETNAME'!K53-'SHEETNAME'!$K$47	$='SHEETNAME'!K68-'SHEETNAME'!$K$62	$='SHEETNAME'!K83-'SHEETNAME'!$K$77	$='SHEETNAME'!K98-'SHEETNAME'!$K$92	$='SHEETNAME'!K113-'SHEETNAME'!$K$107	$='SHEETNAME'!K128-'SHEETNAME'!$K$122	$='SHEETNAME'!K143-'SHEETNAME'!$K$137	#DIV/0!	#DIV/0!
70	$='SHEETNAME'!K9-'SHEETNAME'!$K$2	$='SHEETNAME'!K24-'SHEETNAME'!$K$17	$='SHEETNAME'!K39-'SHEETNAME'!$K$32	$='SHEETNAME'!K54-'SHEETNAME'!$K$47	$='SHEETNAME'!K69-'SHEETNAME'!$K$62	$='SHEETNAME'!K84-'SHEETNAME'!$K$77	$='SHEETNAME'!K99-'SHEETNAME'!$K$92	$='SHEETNAME'!K114-'SHEETNAME'!$K$107	$='SHEETNAME'!K129-'SHEETNAME'!$K$122	$='SHEETNAME'!K144-'SHEETNAME'!$K$137	#DIV/0!	#DIV/0!
80	$='SHEETNAME'!K10-'SHEETNAME'!$K$2	$='SHEETNAME'!K25-'SHEETNAME'!$K$17	$='SHEETNAME'!K40-'SHEETNAME'!$K$32	$='SHEETNAME'!K55-'SHEETNAME'!$K$47	$='SHEETNAME'!K70-'SHEETNAME'!$K$62	$='SHEETNAME'!K85-'SHEETNAME'!$K$77	$='SHEETNAME'!K100-'SHEETNAME'!$K$92	$='SHEETNAME'!K115-'SHEETNAME'!$K$107	$='SHEETNAME'!K130-'SHEETNAME'!$K$122	$='SHEETNAME'!K145-'SHEETNAME'!$K$137	#DIV/0!	#DIV/0!
90	$='SHEETNAME'!K11-'SHEETNAME'!$K$2	$='SHEETNAME'!K26-'SHEETNAME'!$K$17	$='SHEETNAME'!K41-'SHEETNAME'!$K$32	$='SHEETNAME'!K56-'SHEETNAME'!$K$47	$='SHEETNAME'!K71-'SHEETNAME'!$K$62	$='SHEETNAME'!K86-'SHEETNAME'!$K$77	$='SHEETNAME'!K101-'SHEETNAME'!$K$92	$='SHEETNAME'!K116-'SHEETNAME'!$K$107	$='SHEETNAME'!K131-'SHEETNAME'!$K$122	$='SHEETNAME'!K146-'SHEETNAME'!$K$137	#DIV/0!	#DIV/0!
100	$='SHEETNAME'!K12-'SHEETNAME'!$K$2	$='SHEETNAME'!K27-'SHEETNAME'!$K$17	$='SHEETNAME'!K42-'SHEETNAME'!$K$32	$='SHEETNAME'!K57-'SHEETNAME'!$K$47	$='SHEETNAME'!K72-'SHEETNAME'!$K$62	$='SHEETNAME'!K87-'SHEETNAME'!$K$77	$='SHEETNAME'!K102-'SHEETNAME'!$K$92	$='SHEETNAME'!K117-'SHEETNAME'!$K$107	$='SHEETNAME'!K132-'SHEETNAME'!$K$122	$='SHEETNAME'!K147-'SHEETNAME'!$K$137	#DIV/0!	#DIV/0!
110	$='SHEETNAME'!K13-'SHEETNAME'!$K$2	$='SHEETNAME'!K28-'SHEETNAME'!$K$17	$='SHEETNAME'!K43-'SHEETNAME'!$K$32	$='SHEETNAME'!K58-'SHEETNAME'!$K$47	$='SHEETNAME'!K73-'SHEETNAME'!$K$62	$='SHEETNAME'!K88-'SHEETNAME'!$K$77	$='SHEETNAME'!K103-'SHEETNAME'!$K$92	$='SHEETNAME'!K118-'SHEETNAME'!$K$107	$='SHEETNAME'!K133-'SHEETNAME'!$K$122	$='SHEETNAME'!K148-'SHEETNAME'!$K$137	#DIV/0!	#DIV/0!
120	$='SHEETNAME'!K14-'SHEETNAME'!$K$2	$='SHEETNAME'!K29-'SHEETNAME'!$K$17	$='SHEETNAME'!K44-'SHEETNAME'!$K$32	$='SHEETNAME'!K59-'SHEETNAME'!$K$47	$='SHEETNAME'!K74-'SHEETNAME'!$K$62	$='SHEETNAME'!K89-'SHEETNAME'!$K$77	$='SHEETNAME'!K104-'SHEETNAME'!$K$92	$='SHEETNAME'!K119-'SHEETNAME'!$K$107	$='SHEETNAME'!K134-'SHEETNAME'!$K$122	$='SHEETNAME'!K149-'SHEETNAME'!$K$137	#DIV/0!	#DIV/0!
ΔLF/HF ratio
Time	Rat 1	Rat 2	Rat 3	Rat 4	Rat 5	Rat 6	Rat 7	Rat 8	Rat 9	Rat 10	Mean	SEM
0	$='SHEETNAME'!L2-'SHEETNAME'!$L$2	$='SHEETNAME'!L17-'SHEETNAME'!$L$17	$='SHEETNAME'!L32-'SHEETNAME'!$L$32	$='SHEETNAME'!L47-'SHEETNAME'!$L$47	$='SHEETNAME'!L62-'SHEETNAME'!$L$62	$='SHEETNAME'!L77-'SHEETNAME'!$L$77	$='SHEETNAME'!L92-'SHEETNAME'!$L$92	$='SHEETNAME'!L107-'SHEETNAME'!$L$107	$='SHEETNAME'!L122-'SHEETNAME'!$L$122	$='SHEETNAME'!L137-'SHEETNAME'!$L$137	#DIV/0!	#DIV/0!
10	$='SHEETNAME'!L3-'SHEETNAME'!$L$2	$='SHEETNAME'!L18-'SHEETNAME'!$L$17	$='SHEETNAME'!L33-'SHEETNAME'!$L$32	$='SHEETNAME'!L48-'SHEETNAME'!$L$47	$='SHEETNAME'!L63-'SHEETNAME'!$L$62	$='SHEETNAME'!L78-'SHEETNAME'!$L$77	$='SHEETNAME'!L93-'SHEETNAME'!$L$92	$='SHEETNAME'!L108-'SHEETNAME'!$L$107	$='SHEETNAME'!L123-'SHEETNAME'!$L$122	$='SHEETNAME'!L138-'SHEETNAME'!$L$137	#DIV/0!	#DIV/0!
20	$='SHEETNAME'!L4-'SHEETNAME'!$L$2	$='SHEETNAME'!L19-'SHEETNAME'!$L$17	$='SHEETNAME'!L34-'SHEETNAME'!$L$32	$='SHEETNAME'!L49-'SHEETNAME'!$L$47	$='SHEETNAME'!L64-'SHEETNAME'!$L$62	$='SHEETNAME'!L79-'SHEETNAME'!$L$77	$='SHEETNAME'!L94-'SHEETNAME'!$L$92	$='SHEETNAME'!L109-'SHEETNAME'!$L$107	$='SHEETNAME'!L124-'SHEETNAME'!$L$122	$='SHEETNAME'!L139-'SHEETNAME'!$L$137	#DIV/0!	#DIV/0!
30	$='SHEETNAME'!L5-'SHEETNAME'!$L$2	$='SHEETNAME'!L20-'SHEETNAME'!$L$17	$='SHEETNAME'!L35-'SHEETNAME'!$L$32	$='SHEETNAME'!L50-'SHEETNAME'!$L$47	$='SHEETNAME'!L65-'SHEETNAME'!$L$62	$='SHEETNAME'!L80-'SHEETNAME'!$L$77	$='SHEETNAME'!L95-'SHEETNAME'!$L$92	$='SHEETNAME'!L110-'SHEETNAME'!$L$107	$='SHEETNAME'!L125-'SHEETNAME'!$L$122	$='SHEETNAME'!L140-'SHEETNAME'!$L$137	#DIV/0!	#DIV/0!
40	$='SHEETNAME'!L6-'SHEETNAME'!$L$2	$='SHEETNAME'!L21-'SHEETNAME'!$L$17	$='SHEETNAME'!L36-'SHEETNAME'!$L$32	$='SHEETNAME'!L51-'SHEETNAME'!$L$47	$='SHEETNAME'!L66-'SHEETNAME'!$L$62	$='SHEETNAME'!L81-'SHEETNAME'!$L$77	$='SHEETNAME'!L96-'SHEETNAME'!$L$92	$='SHEETNAME'!L111-'SHEETNAME'!$L$107	$='SHEETNAME'!L126-'SHEETNAME'!$L$122	$='SHEETNAME'!L141-'SHEETNAME'!$L$137	#DIV/0!	#DIV/0!
50	$='SHEETNAME'!L7-'SHEETNAME'!$L$2	$='SHEETNAME'!L22-'SHEETNAME'!$L$17	$='SHEETNAME'!L37-'SHEETNAME'!$L$32	$='SHEETNAME'!L52-'SHEETNAME'!$L$47	$='SHEETNAME'!L67-'SHEETNAME'!$L$62	$='SHEETNAME'!L82-'SHEETNAME'!$L$77	$='SHEETNAME'!L97-'SHEETNAME'!$L$92	$='SHEETNAME'!L112-'SHEETNAME'!$L$107	$='SHEETNAME'!L127-'SHEETNAME'!$L$122	$='SHEETNAME'!L142-'SHEETNAME'!$L$137	#DIV/0!	#DIV/0!
60	$='SHEETNAME'!L8-'SHEETNAME'!$L$2	$='SHEETNAME'!L23-'SHEETNAME'!$L$17	$='SHEETNAME'!L38-'SHEETNAME'!$L$32	$='SHEETNAME'!L53-'SHEETNAME'!$L$47	$='SHEETNAME'!L68-'SHEETNAME'!$L$62	$='SHEETNAME'!L83-'SHEETNAME'!$L$77	$='SHEETNAME'!L98-'SHEETNAME'!$L$92	$='SHEETNAME'!L113-'SHEETNAME'!$L$107	$='SHEETNAME'!L128-'SHEETNAME'!$L$122	$='SHEETNAME'!L143-'SHEETNAME'!$L$137	#DIV/0!	#DIV/0!
70	$='SHEETNAME'!L9-'SHEETNAME'!$L$2	$='SHEETNAME'!L24-'SHEETNAME'!$L$17	$='SHEETNAME'!L39-'SHEETNAME'!$L$32	$='SHEETNAME'!L54-'SHEETNAME'!$L$47	$='SHEETNAME'!L69-'SHEETNAME'!$L$62	$='SHEETNAME'!L84-'SHEETNAME'!$L$77	$='SHEETNAME'!L99-'SHEETNAME'!$L$92	$='SHEETNAME'!L114-'SHEETNAME'!$L$107	$='SHEETNAME'!L129-'SHEETNAME'!$L$122	$='SHEETNAME'!L144-'SHEETNAME'!$L$137	#DIV/0!	#DIV/0!
80	$='SHEETNAME'!L10-'SHEETNAME'!$L$2	$='SHEETNAME'!L25-'SHEETNAME'!$L$17	$='SHEETNAME'!L40-'SHEETNAME'!$L$32	$='SHEETNAME'!L55-'SHEETNAME'!$L$47	$='SHEETNAME'!L70-'SHEETNAME'!$L$62	$='SHEETNAME'!L85-'SHEETNAME'!$L$77	$='SHEETNAME'!L100-'SHEETNAME'!$L$92	$='SHEETNAME'!L115-'SHEETNAME'!$L$107	$='SHEETNAME'!L130-'SHEETNAME'!$L$122	$='SHEETNAME'!L145-'SHEETNAME'!$L$137	#DIV/0!	#DIV/0!
90	$='SHEETNAME'!L11-'SHEETNAME'!$L$2	$='SHEETNAME'!L26-'SHEETNAME'!$L$17	$='SHEETNAME'!L41-'SHEETNAME'!$L$32	$='SHEETNAME'!L56-'SHEETNAME'!$L$47	$='SHEETNAME'!L71-'SHEETNAME'!$L$62	$='SHEETNAME'!L86-'SHEETNAME'!$L$77	$='SHEETNAME'!L101-'SHEETNAME'!$L$92	$='SHEETNAME'!L116-'SHEETNAME'!$L$107	$='SHEETNAME'!L131-'SHEETNAME'!$L$122	$='SHEETNAME'!L146-'SHEETNAME'!$L$137	#DIV/0!	#DIV/0!
100	$='SHEETNAME'!L12-'SHEETNAME'!$L$2	$='SHEETNAME'!L27-'SHEETNAME'!$L$17	$='SHEETNAME'!L42-'SHEETNAME'!$L$32	$='SHEETNAME'!L57-'SHEETNAME'!$L$47	$='SHEETNAME'!L72-'SHEETNAME'!$L$62	$='SHEETNAME'!L87-'SHEETNAME'!$L$77	$='SHEETNAME'!L102-'SHEETNAME'!$L$92	$='SHEETNAME'!L117-'SHEETNAME'!$L$107	$='SHEETNAME'!L132-'SHEETNAME'!$L$122	$='SHEETNAME'!L147-'SHEETNAME'!$L$137	#DIV/0!	#DIV/0!
110	$='SHEETNAME'!L13-'SHEETNAME'!$L$2	$='SHEETNAME'!L28-'SHEETNAME'!$L$17	$='SHEETNAME'!L43-'SHEETNAME'!$L$32	$='SHEETNAME'!L58-'SHEETNAME'!$L$47	$='SHEETNAME'!L73-'SHEETNAME'!$L$62	$='SHEETNAME'!L88-'SHEETNAME'!$L$77	$='SHEETNAME'!L103-'SHEETNAME'!$L$92	$='SHEETNAME'!L118-'SHEETNAME'!$L$107	$='SHEETNAME'!L133-'SHEETNAME'!$L$122	$='SHEETNAME'!L148-'SHEETNAME'!$L$137	#DIV/0!	#DIV/0!
120	$='SHEETNAME'!L14-'SHEETNAME'!$L$2	$='SHEETNAME'!L29-'SHEETNAME'!$L$17	$='SHEETNAME'!L44-'SHEETNAME'!$L$32	$='SHEETNAME'!L59-'SHEETNAME'!$L$47	$='SHEETNAME'!L74-'SHEETNAME'!$L$62	$='SHEETNAME'!L89-'SHEETNAME'!$L$77	$='SHEETNAME'!L104-'SHEETNAME'!$L$92	$='SHEETNAME'!L119-'SHEETNAME'!$L$107	$='SHEETNAME'!L134-'SHEETNAME'!$L$122	$='SHEETNAME'!L149-'SHEETNAME'!$L$137	#DIV/0!	#DIV/0!

## Sheet: empty sheet
Rat 1	SDNN	RMSSD	Range	Average HR	Total Power	VLF	LFms2	HFms2	Lf nu	HF nu	LF/HF	1	SDNN	RMSSD	Range	Average HR	Total Power	VLF	LFms2	HFms2	Lf nu	HF nu	LF/HF		Rat 1	Cycle Duration (s)	Max dP/dt (mmHg/s)	Min dP/dt (mmHg/s)	IRP (mmHg/s)	Tau (s)	PTI (mmHg.s)		Rat 1	Cycle Duration (s)	Max dP/dt (mmHg/s)	Min dP/dt (mmHg/s)	IRP (mmHg/s)	Tau (s)	PTI (mmHg.s)
Area 1													0	0	0	0	0	0	0	0	0	0	0		Area 1							1	Area 1	0	0	0	0	0	0
Area 2													0	0	0	0	0	0	0	0	0	0	0		Area 2								Area 2	0	0	0	0	0	0
Area 3													0	0	0	0	0	0	0	0	0	0	0		Area 3								Area 3	0	0	0	0	0	0
Area 4													0	0	0	0	0	0	0	0	0	0	0		Area 4								Area 4	0	0	0	0	0	0
Area 5													0	0	0	0	0	0	0	0	0	0	0		Area 5								Area 5	0	0	0	0	0	0
Area 6													0	0	0	0	0	0	0	0	0	0	0		Area 6								Area 6	0	0	0	0	0	0
Area 7													0	0	0	0	0	0	0	0	0	0	0		Area 7								Area 7	0	0	0	0	0	0
Area 8													0	0	0	0	0	0	0	0	0	0	0		Area 8								Area 8	0	0	0	0	0	0
Area 9													0	0	0	0	0	0	0	0	0	0	0		Area 9								Area 9	0	0	0	0	0	0
Area 10													0	0	0	0	0	0	0	0	0	0	0		Area 10								Area 10	0	0	0	0	0	0
Area 11													0	0	0	0	0	0	0	0	0	0	0		Area 11								Area 11	0	0	0	0	0	0
Area 12													0	0	0	0	0	0	0	0	0	0	0		Area 12								Area 12	0	0	0	0	0	0
Area 13													0	0	0	0	0	0	0	0	0	0	0		Area 13								Area 13	0	0	0	0	0	0
Rat 2	SDNN	RMSSD	Range	Average HR	Total Power	VLF	LFms2	HFms2	Lf nu	HF nu	LF/HF	1	SDNN	RMSSD	Range	Average HR	Total Power	VLF	LFms2	HFms2	Lf nu	HF nu	LF/HF		Rat 2	Cycle Duration (s)	Max dP/dt (mmHg/s)	Min dP/dt (mmHg/s)	IRP (mmHg/s)	Tau (s)	PTI (mmHg.s)	1	Rat 2	Cycle Duration (s)	Max dP/dt (mmHg/s)	Min dP/dt (mmHg/s)	IRP (mmHg/s)	Tau (s)	PTI (mmHg.s)
Area 1													0	0	0	0	0	0	0	0	0	0	0		Area 1								Area 1	0	0	0	0	0	0
Area 2													0	0	0	0	0	0	0	0	0	0	0		Area 2								Area 2	0	0	0	0	0	0
Area 3													0	0	0	0	0	0	0	0	0	0	0		Area 3								Area 3	0	0	0	0	0	0
Area 4													0	0	0	0	0	0	0	0	0	0	0		Area 4								Area 4	0	0	0	0	0	0
Area 5													0	0	0	0	0	0	0	0	0	0	0		Area 5								Area 5	0	0	0	0	0	0
Area 6													0	0	0	0	0	0	0	0	0	0	0		Area 6								Area 6	0	0	0	0	0	0
Area 7													0	0	0	0	0	0	0	0	0	0	0		Area 7								Area 7	0	0	0	0	0	0
Area 8													0	0	0	0	0	0	0	0	0	0	0		Area 8								Area 8	0	0	0	0	0	0
Area 9													0	0	0	0	0	0	0	0	0	0	0		Area 9								Area 9	0	0	0	0	0	0
Area 10													0	0	0	0	0	0	0	0	0	0	0		Area 10								Area 10	0	0	0	0	0	0
Area 11													0	0	0	0	0	0	0	0	0	0	0		Area 11								Area 11	0	0	0	0	0	0
Area 12													0	0	0	0	0	0	0	0	0	0	0		Area 12								Area 12	0	0	0	0	0	0
Area 13													0	0	0	0	0	0	0	0	0	0	0		Area 13								Area 13	0	0	0	0	0	0
Rat 3	SDNN	RMSSD	Range	Average HR	Total Power	VLF	LFms2	HFms2	Lf nu	HF nu	LF/HF	1	SDNN	RMSSD	Range	Average HR	Total Power	VLF	LFms2	HFms2	Lf nu	HF nu	LF/HF		Rat 3	Cycle Duration (s)	Max dP/dt (mmHg/s)	Min dP/dt (mmHg/s)	IRP (mmHg/s)	Tau (s)	PTI (mmHg.s)	1	Rat 3	Cycle Duration (s)	Max dP/dt (mmHg/s)	Min dP/dt (mmHg/s)	IRP (mmHg/s)	Tau (s)	PTI (mmHg.s)
Area 1													0	0	0	0	0	0	0	0	0	0	0		Area 1								Area 1	0	0	0	0	0	0
Area 2													0	0	0	0	0	0	0	0	0	0	0		Area 2								Area 2	0	0	0	0	0	0
Area 3													0	0	0	0	0	0	0	0	0	0	0		Area 3								Area 3	0	0	0	0	0	0
Area 4													0	0	0	0	0	0	0	0	0	0	0		Area 4								Area 4	0	0	0	0	0	0
Area 5													0	0	0	0	0	0	0	0	0	0	0		Area 5								Area 5	0	0	0	0	0	0
Area 6													0	0	0	0	0	0	0	0	0	0	0		Area 6								Area 6	0	0	0	0	0	0
Area 7													0	0	0	0	0	0	0	0	0	0	0		Area 7								Area 7	0	0	0	0	0	0
Area 8													0	0	0	0	0	0	0	0	0	0	0		Area 8								Area 8	0	0	0	0	0	0
Area 9													0	0	0	0	0	0	0	0	0	0	0		Area 9								Area 9	0	0	0	0	0	0
Area 10													0	0	0	0	0	0	0	0	0	0	0		Area 10								Area 10	0	0	0	0	0	0
Area 11													0	0	0	0	0	0	0	0	0	0	0		Area 11								Area 11	0	0	0	0	0	0
Area 12													0	0	0	0	0	0	0	0	0	0	0		Area 12								Area 12	0	0	0	0	0	0
Area 13													0	0	0	0	0	0	0	0	0	0	0		Area 13								Area 13	0	0	0	0	0	0
													0
Rat 4	SDNN	RMSSD	Range	Average HR	Total Power	VLF	LFms2	HFms2	Lf nu	HF nu	LF/HF	1	SDNN	RMSSD	Range	Average HR	Total Power	VLF	LFms2	HFms2	Lf nu	HF nu	LF/HF		Rat 4	Cycle Duration (s)	Max dP/dt (mmHg/s)	Min dP/dt (mmHg/s)	IRP (mmHg/s)	Tau (s)	PTI (mmHg.s)	1	Rat 4	Cycle Duration (s)	Max dP/dt (mmHg/s)	Min dP/dt (mmHg/s)	IRP (mmHg/s)	Tau (s)	PTI (mmHg.s)
Area 1													0	0	0	0	0	0	0	0	0	0	0		Area 1								Area 1	0	0	0	0	0	0
Area 2													0	0	0	0	0	0	0	0	0	0	0		Area 2								Area 2	0	0	0	0	0	0
Area 3													0	0	0	0	0	0	0	0	0	0	0		Area 3								Area 3	0	0	0	0	0	0
Area 4													0	0	0	0	0	0	0	0	0	0	0		Area 4								Area 4	0	0	0	0	0	0
Area 5													0	0	0	0	0	0	0	0	0	0	0		Area 5								Area 5	0	0	0	0	0	0
Area 6													0	0	0	0	0	0	0	0	0	0	0		Area 6								Area 6	0	0	0	0	0	0
Area 7													0	0	0	0	0	0	0	0	0	0	0		Area 7								Area 7	0	0	0	0	0	0
Area 8													0	0	0	0	0	0	0	0	0	0	0		Area 8								Area 8	0	0	0	0	0	0
Area 9													0	0	0	0	0	0	0	0	0	0	0		Area 9								Area 9	0	0	0	0	0	0
Area 10													0	0	0	0	0	0	0	0	0	0	0		Area 10								Area 10	0	0	0	0	0	0
Area 11													0	0	0	0	0	0	0	0	0	0	0		Area 11								Area 11	0	0	0	0	0	0
Area 12													0	0	0	0	0	0	0	0	0	0	0		Area 12								Area 12	0	0	0	0	0	0
Area 13													0	0	0	0	0	0	0	0	0	0	0		Area 13								Area 13	0	0	0	0	0	0
													0
Rat 5	SDNN	RMSSD	Range	Average HR	Total Power	VLF	LFms2	HFms2	Lf nu	HF nu	LF/HF	1	SDNN	RMSSD	Range	Average HR	Total Power	VLF	LFms2	HFms2	Lf nu	HF nu	LF/HF		Rat 5	Cycle Duration (s)	Max dP/dt (mmHg/s)	Min dP/dt (mmHg/s)	IRP (mmHg/s)	Tau (s)	PTI (mmHg.s)	1	Rat 5	Cycle Duration (s)	Max dP/dt (mmHg/s)	Min dP/dt (mmHg/s)	IRP (mmHg/s)	Tau (s)	PTI (mmHg.s)
Area 1													0	0	0	0	0	0	0	0	0	0	0		Area 1								Area 1	0	0	0	0	0	0
Area 2													0	0	0	0	0	0	0	0	0	0	0		Area 2								Area 2	0	0	0	0	0	0
Area 3													0	0	0	0	0	0	0	0	0	0	0		Area 3								Area 3	0	0	0	0	0	0
Area 4													0	0	0	0	0	0	0	0	0	0	0		Area 4								Area 4	0	0	0	0	0	0
Area 5													0	0	0	0	0	0	0	0	0	0	0		Area 5								Area 5	0	0	0	0	0	0
Area 6													0	0	0	0	0	0	0	0	0	0	0		Area 6								Area 6	0	0	0	0	0	0
Area 7													0	0	0	0	0	0	0	0	0	0	0		Area 7								Area 7	0	0	0	0	0	0
Area 8													0	0	0	0	0	0	0	0	0	0	0		Area 8								Area 8	0	0	0	0	0	0
Area 9													0	0	0	0	0	0	0	0	0	0	0		Area 9								Area 9	0	0	0	0	0	0
Area 10													0	0	0	0	0	0	0	0	0	0	0		Area 10								Area 10	0	0	0	0	0	0
Area 11													0	0	0	0	0	0	0	0	0	0	0		Area 11								Area 11	0	0	0	0	0	0
Area 12													0	0	0	0	0	0	0	0	0	0	0		Area 12								Area 12	0	0	0	0	0	0
Area 13													0	0	0	0	0	0	0	0	0	0	0		Area 13								Area 13	0	0	0	0	0	0
Rat 6	SDNN	RMSSD	Range	Average HR	Total Power	VLF	LFms2	HFms2	Lf nu	HF nu	LF/HF	1	SDNN	RMSSD	Range	Average HR	Total Power	VLF	LFms2	HFms2	Lf nu	HF nu	LF/HF		Rat 6	Cycle Duration (s)	Max dP/dt (mmHg/s)	Min dP/dt (mmHg/s)	IRP (mmHg/s)	Tau (s)	PTI (mmHg.s)	1	Rat 6	Cycle Duration (s)	Max dP/dt (mmHg/s)	Min dP/dt (mmHg/s)	IRP (mmHg/s)	Tau (s)	PTI (mmHg.s)
Area 1													0	0	0	0	0	0	0	0	0	0	0		Area 1								Area 1	0	0	0	0	0	0
Area 2													0	0	0	0	0	0	0	0	0	0	0		Area 2								Area 2	0	0	0	0	0	0
Area 3													0	0	0	0	0	0	0	0	0	0	0		Area 3								Area 3	0	0	0	0	0	0
Area 4													0	0	0	0	0	0	0	0	0	0	0		Area 4								Area 4	0	0	0	0	0	0
Area 5													0	0	0	0	0	0	0	0	0	0	0		Area 5								Area 5	0	0	0	0	0	0
Area 6													0	0	0	0	0	0	0	0	0	0	0		Area 6								Area 6	0	0	0	0	0	0
Area 7													0	0	0	0	0	0	0	0	0	0	0		Area 7								Area 7	0	0	0	0	0	0
Area 8													0	0	0	0	0	0	0	0	0	0	0		Area 8								Area 8	0	0	0	0	0	0
Area 9													0	0	0	0	0	0	0	0	0	0	0		Area 9								Area 9	0	0	0	0	0	0
Area 10													0	0	0	0	0	0	0	0	0	0	0		Area 10								Area 10	0	0	0	0	0	0
Area 11													0	0	0	0	0	0	0	0	0	0	0		Area 11								Area 11	0	0	0	0	0	0
Area 12													0	0	0	0	0	0	0	0	0	0	0		Area 12								Area 12	0	0	0	0	0	0
Area 13													0	0	0	0	0	0	0	0	0	0	0		Area 13								Area 13	0	0	0	0	0	0
Rat 7	SDNN	RMSSD	Range	Average HR	Total Power	VLF	LFms2	HFms2	Lf nu	HF nu	LF/HF	1	SDNN	RMSSD	Range	Average HR	Total Power	VLF	LFms2	HFms2	Lf nu	HF nu	LF/HF		Rat 7	Cycle Duration (s)	Max dP/dt (mmHg/s)	Min dP/dt (mmHg/s)	IRP (mmHg/s)	Tau (s)	PTI (mmHg.s)	1	Rat 7	Cycle Duration (s)	Max dP/dt (mmHg/s)	Min dP/dt (mmHg/s)	IRP (mmHg/s)	Tau (s)	PTI (mmHg.s)
Area 1													0	0	0	0	0	0	0	0	0	0	0		Area 1								Area 1	0	0	0	0	0	0
Area 2													0	0	0	0	0	0	0	0	0	0	0		Area 2								Area 2	0	0	0	0	0	0
Area 3													0	0	0	0	0	0	0	0	0	0	0		Area 3								Area 3	0	0	0	0	0	0
Area 4													0	0	0	0	0	0	0	0	0	0	0		Area 4								Area 4	0	0	0	0	0	0
Area 5													0	0	0	0	0	0	0	0	0	0	0		Area 5								Area 5	0	0	0	0	0	0
Area 6													0	0	0	0	0	0	0	0	0	0	0		Area 6								Area 6	0	0	0	0	0	0
Area 7													0	0	0	0	0	0	0	0	0	0	0		Area 7								Area 7	0	0	0	0	0	0
Area 8													0	0	0	0	0	0	0	0	0	0	0		Area 8								Area 8	0	0	0	0	0	0
Area 9													0	0	0	0	0	0	0	0	0	0	0		Area 9								Area 9	0	0	0	0	0	0
Area 10													0	0	0	0	0	0	0	0	0	0	0		Area 10								Area 10	0	0	0	0	0	0
Area 11													0	0	0	0	0	0	0	0	0	0	0		Area 11								Area 11	0	0	0	0	0	0
Area 12													0	0	0	0	0	0	0	0	0	0	0		Area 12								Area 12	0	0	0	0	0	0
Area 13													0	0	0	0	0	0	0	0	0	0	0		Area 13								Area 13	0	0	0	0	0	0
Rat 8	SDNN	RMSSD	Range	Average HR	Total Power	VLF	LFms2	HFms2	Lf nu	HF nu	LF/HF	1	SDNN	RMSSD	Range	Average HR	Total Power	VLF	LFms2	HFms2	Lf nu	HF nu	LF/HF		Rat 8	Cycle Duration (s)	Max dP/dt (mmHg/s)	Min dP/dt (mmHg/s)	IRP (mmHg/s)	Tau (s)	PTI (mmHg.s)	1	Rat 8	Cycle Duration (s)	Max dP/dt (mmHg/s)	Min dP/dt (mmHg/s)	IRP (mmHg/s)	Tau (s)	PTI (mmHg.s)
Area 1													0	0	0	0	0	0	0	0	0	0	0		Area 1								Area 1	0	0	0	0	0	0
Area 2													0	0	0	0	0	0	0	0	0	0	0		Area 2								Area 2	0	0	0	0	0	0
Area 3													0	0	0	0	0	0	0	0	0	0	0		Area 3								Area 3	0	0	0	0	0	0
Area 4													0	0	0	0	0	0	0	0	0	0	0		Area 4								Area 4	0	0	0	0	0	0
Area 5													0	0	0	0	0	0	0	0	0	0	0		Area 5								Area 5	0	0	0	0	0	0
Area 6													0	0	0	0	0	0	0	0	0	0	0		Area 6								Area 6	0	0	0	0	0	0
Area 7													0	0	0	0	0	0	0	0	0	0	0		Area 7								Area 7	0	0	0	0	0	0
Area 8													0	0	0	0	0	0	0	0	0	0	0		Area 8								Area 8	0	0	0	0	0	0
Area 9													0	0	0	0	0	0	0	0	0	0	0		Area 9								Area 9	0	0	0	0	0	0
Area 10													0	0	0	0	0	0	0	0	0	0	0		Area 10								Area 10	0	0	0	0	0	0
Area 11													0	0	0	0	0	0	0	0	0	0	0		Area 11								Area 11	0	0	0	0	0	0
Area 12													0	0	0	0	0	0	0	0	0	0	0		Area 12								Area 12	0	0	0	0	0	0
Area 13													0	0	0	0	0	0	0	0	0	0	0		Area 13								Area 13	0	0	0	0	0	0
Rat 9	SDNN	RMSSD	Range	Average HR	Total Power	VLF	LFms2	HFms2	Lf nu	HF nu	LF/HF	1	SDNN	RMSSD	Range	Average HR	Total Power	VLF	LFms2	HFms2	Lf nu	HF nu	LF/HF		Rat 9	Cycle Duration (s)	Max dP/dt (mmHg/s)	Min dP/dt (mmHg/s)	IRP (mmHg/s)	Tau (s)	PTI (mmHg.s)	1	Rat 9	Cycle Duration (s)	Max dP/dt (mmHg/s)	Min dP/dt (mmHg/s)	IRP (mmHg/s)	Tau (s)	PTI (mmHg.s)
Area 1													0	0	0	0	0	0	0	0	0	0	0		Area 1								Area 1	0	0	0	0	0	0
Area 2													0	0	0	0	0	0	0	0	0	0	0		Area 2								Area 2	0	0	0	0	0	0
Area 3													0	0	0	0	0	0	0	0	0	0	0		Area 3								Area 3	0	0	0	0	0	0
Area 4													0	0	0	0	0	0	0	0	0	0	0		Area 4								Area 4	0	0	0	0	0	0
Area 5													0	0	0	0	0	0	0	0	0	0	0		Area 5								Area 5	0	0	0	0	0	0
Area 6													0	0	0	0	0	0	0	0	0	0	0		Area 6								Area 6	0	0	0	0	0	0
Area 7													0	0	0	0	0	0	0	0	0	0	0		Area 7								Area 7	0	0	0	0	0	0
Area 8													0	0	0	0	0	0	0	0	0	0	0		Area 8								Area 8	0	0	0	0	0	0
Area 9													0	0	0	0	0	0	0	0	0	0	0		Area 9								Area 9	0	0	0	0	0	0
Area 10													0	0	0	0	0	0	0	0	0	0	0		Area 10								Area 10	0	0	0	0	0	0
Area 11													0	0	0	0	0	0	0	0	0	0	0		Area 11								Area 11	0	0	0	0	0	0
Area 12													0	0	0	0	0	0	0	0	0	0	0		Area 12								Area 12	0	0	0	0	0	0
Area 13													0	0	0	0	0	0	0	0	0	0	0		Area 13								Area 13	0	0	0	0	0	0
Rat 10	SDNN	RMSSD	Range	Average HR	Total Power	VLF	LFms2	HFms2	Lf nu	HF nu	LF/HF	1	SDNN	RMSSD	Range	Average HR	Total Power	VLF	LFms2	HFms2	Lf nu	HF nu	LF/HF		Rat 10	Cycle Duration (s)	Max dP/dt (mmHg/s)	Min dP/dt (mmHg/s)	IRP (mmHg/s)	Tau (s)	PTI (mmHg.s)	1	Rat 10	Cycle Duration (s)	Max dP/dt (mmHg/s)	Min dP/dt (mmHg/s)	IRP (mmHg/s)	Tau (s)	PTI (mmHg.s)
Area 1													0	0	0	0	0	0	0	0	0	0	0		Area 1								Area 1	0	0	0	0	0	0
Area 2													0	0	0	0	0	0	0	0	0	0	0		Area 2								Area 2	0	0	0	0	0	0
Area 3													0	0	0	0	0	0	0	0	0	0	0		Area 3								Area 3	0	0	0	0	0	0
Area 4													0	0	0	0	0	0	0	0	0	0	0		Area 4								Area 4	0	0	0	0	0	0
Area 5													0	0	0	0	0	0	0	0	0	0	0		Area 5								Area 5	0	0	0	0	0	0
Area 6													0	0	0	0	0	0	0	0	0	0	0		Area 6								Area 6	0	0	0	0	0	0
Area 7													0	0	0	0	0	0	0	0	0	0	0		Area 7								Area 7	0	0	0	0	0	0
Area 8													0	0	0	0	0	0	0	0	0	0	0		Area 8								Area 8	0	0	0	0	0	0
Area 9													0	0	0	0	0	0	0	0	0	0	0		Area 9								Area 9	0	0	0	0	0	0
Area 10													0	0	0	0	0	0	0	0	0	0	0		Area 10								Area 10	0	0	0	0	0	0
Area 11													0	0	0	0	0	0	0	0	0	0	0		Area 11								Area 11	0	0	0	0	0	0
Area 12													0	0	0	0	0	0	0	0	0	0	0		Area 12								Area 12	0	0	0	0	0	0
Area 13													0	0	0	0	0	0	0	0	0	0	0		Area 13								Area 13	0	0	0	0	0	0
MEAN1													0	0	0	0	0	0	0	0	0	0	0		MEAN1	#DIV/0!	#DIV/0!	#DIV/0!	#DIV/0!	#DIV/0!	#DIV/0!		MEAN1	0	0	0	0	0	0
SEM1													0	0	0	0	0	0	0	0	0	0	0		SEM	#DIV/0!	#DIV/0!	#DIV/0!	#DIV/0!	#DIV/0!	#DIV/0!		SEM	0	0	0	0	0	0
MEAN2													0	0	0	0	0	0	0	0	0	0	0		MEAN2	#DIV/0!	#DIV/0!	#DIV/0!	#DIV/0!	#DIV/0!	#DIV/0!		MEAN2	0	0	0	0	0	0
SEM2													0	0	0	0	0	0	0	0	0	0	0		SEM	#DIV/0!	#DIV/0!	#DIV/0!	#DIV/0!	#DIV/0!	#DIV/0!		SEM	0	0	0	0	0	0
MEAN3													0	0	0	0	0	0	0	0	0	0	0		MEAN3	#DIV/0!	#DIV/0!	#DIV/0!	#DIV/0!	#DIV/0!	#DIV/0!		MEAN3	0	0	0	0	0	0
SEM3													0	0	0	0	0	0	0	0	0	0	0		SEM	#DIV/0!	#DIV/0!	#DIV/0!	#DIV/0!	#DIV/0!	#DIV/0!		SEM	0	0	0	0	0	0
MEAN4													0	0	0	0	0	0	0	0	0	0	0		MEAN4	#DIV/0!	#DIV/0!	#DIV/0!	#DIV/0!	#DIV/0!	#DIV/0!		MEAN4	0	0	0	0	0	0
SEM4													0	0	0	0	0	0	0	0	0	0	0		SEM	#DIV/0!	#DIV/0!	#DIV/0!	#DIV/0!	#DIV/0!	#DIV/0!		SEM	0	0	0	0	0	0
MEAN5													0	0	0	0	0	0	0	0	0	0	0		MEAN5	#DIV/0!	#DIV/0!	#DIV/0!	#DIV/0!	#DIV/0!	#DIV/0!		MEAN5	0	0	0	0	0	0
SEM5													0	0	0	0	0	0	0	0	0	0	0		SEM	#DIV/0!	#DIV/0!	#DIV/0!	#DIV/0!	#DIV/0!	#DIV/0!		SEM	0	0	0	0	0	0
MEAN6													0	0	0	0	0	0	0	0	0	0	0		MEAN6	#DIV/0!	#DIV/0!	#DIV/0!	#DIV/0!	#DIV/0!	#DIV/0!		MEAN6	0	0	0	0	0	0
SEM6													0	0	0	0	0	0	0	0	0	0	0		SEM	#DIV/0!	#DIV/0!	#DIV/0!	#DIV/0!	#DIV/0!	#DIV/0!		SEM	0	0	0	0	0	0
MEAN7													0	0	0	0	0	0	0	0	0	0	0		MEAN7	#DIV/0!	#DIV/0!	#DIV/0!	#DIV/0!	#DIV/0!	#DIV/0!		MEAN7	0	0	0	0	0	0
SEM7													0	0	0	0	0	0	0	0	0	0	0		SEM	#DIV/0!	#DIV/0!	#DIV/0!	#DIV/0!	#DIV/0!	#DIV/0!		SEM	0	0	0	0	0	0
MEAN8													0	0	0	0	0	0	0	0	0	0	0		MEAN8	#DIV/0!	#DIV/0!	#DIV/0!	#DIV/0!	#DIV/0!	#DIV/0!		MEAN8	0	0	0	0	0	0
SEM8													0	0	0	0	0	0	0	0	0	0	0		SEM	#DIV/0!	#DIV/0!	#DIV/0!	#DIV/0!	#DIV/0!	#DIV/0!		SEM	0	0	0	0	0	0
MEAN9													0	0	0	0	0	0	0	0	0	0	0		MEAN9	#DIV/0!	#DIV/0!	#DIV/0!	#DIV/0!	#DIV/0!	#DIV/0!		MEAN9	0	0	0	0	0	0
SEM9													0	0	0	0	0	0	0	0	0	0	0		SEM	#DIV/0!	#DIV/0!	#DIV/0!	#DIV/0!	#DIV/0!	#DIV/0!		SEM	0	0	0	0	0	0
MEAN10													0	0	0	0	0	0	0	0	0	0	0		MEAN10	#DIV/0!	#DIV/0!	#DIV/0!	#DIV/0!	#DIV/0!	#DIV/0!		MEAN10	0	0	0	0	0	0
SEM10													0	0	0	0	0	0	0	0	0	0	0		SEM	#DIV/0!	#DIV/0!	#DIV/0!	#DIV/0!	#DIV/0!	#DIV/0!		SEM	0	0	0	0	0	0
MEAN11													0	0	0	0	0	0	0	0	0	0	0		MEAN11	#DIV/0!	#DIV/0!	#DIV/0!	#DIV/0!	#DIV/0!	#DIV/0!		MEAN11	0	0	0	0	0	0
SEM11													0	0	0	0	0	0	0	0	0	0	0		SEM	#DIV/0!	#DIV/0!	#DIV/0!	#DIV/0!	#DIV/0!	#DIV/0!		SEM	0	0	0	0	0	0
MEAN12													0	0	0	0	0	0	0	0	0	0	0		MEAN12	#DIV/0!	#DIV/0!	#DIV/0!	#DIV/0!	#DIV/0!	#DIV/0!		MEAN12	0	0	0	0	0	0
SEM12													0	0	0	0	0	0	0	0	0	0	0		SEM	#DIV/0!	#DIV/0!	#DIV/0!	#DIV/0!	#DIV/0!	#DIV/0!		SEM	0	0	0	0	0	0
MEAN13													0	0	0	0	0	0	0	0	0	0	0		MEAN13	#DIV/0!	#DIV/0!	#DIV/0!	#DIV/0!	#DIV/0!	#DIV/0!		MEAN13	0	0	0	0	0	0
SEM13													0	0	0	0	0	0	0	0	0	0	0		SEM	#DIV/0!	#DIV/0!	#DIV/0!	#DIV/0!	#DIV/0!	#DIV/0!		SEM	0	0	0	0	0	0
													SDNN	RMSSD	Range	Average HR	Total Power	VLF	LFms2	HFms2	Lf nu	HF nu	LF/HF											Cycle Duration (s)	Max dP/dt (mmHg/s)	Min dP/dt (mmHg/s)	IRP (mmHg/s)	Tau (s)	PTI (mmHg.s)
												MEAN1	0	0	0	0	0	0	0	0	0	0	0										MEAN1	0	0	0	0	0	0
												MEAN2	0	0	0	0	0	0	0	0	0	0	0										MEAN2	0	0	0	0	0	0
												MEAN3	0	0	0	0	0	0	0	0	0	0	0										MEAN3	0	0	0	0	0	0
												MEAN4	0	0	0	0	0	0	0	0	0	0	0										MEAN4	0	0	0	0	0	0
												MEAN5	0	0	0	0	0	0	0	0	0	0	0										MEAN5	0	0	0	0	0	0
												MEAN6	0	0	0	0	0	0	0	0	0	0	0										MEAN6	0	0	0	0	0	0
												MEAN7	0	0	0	0	0	0	0	0	0	0	0										MEAN7	0	0	0	0	0	0
												MEAN8	0	0	0	0	0	0	0	0	0	0	0										MEAN8	0	0	0	0	0	0
												MEAN9	0	0	0	0	0	0	0	0	0	0	0										MEAN9	0	0	0	0	0	0
												MEAN10	0	0	0	0	0	0	0	0	0	0	0										MEAN10	0	0	0	0	0	0
												MEAN11	0	0	0	0	0	0	0	0	0	0	0										MEAN11	0	0	0	0	0	0
												MEAN12	0	0	0	0	0	0	0	0	0	0	0										MEAN12	0	0	0	0	0	0
												MEAN13	0	0	0	0	0	0	0	0	0	0	0										MEAN13	0	0	0	0	0	0
													SDNN	RMSSD	Range	Average HR	Total Power	VLF	LFms2	HFms2	Lf nu	HF nu	LF/HF											Cycle Duration (s)	Max dP/dt (mmHg/s)	Min dP/dt (mmHg/s)	IRP (mmHg/s)	Tau (s)	PTI (mmHg.s)
												SEM1	0	0	0	0	0	0	0	0	0	0	0										SEM 1	0	0	0	0	0	0
												SEM2	0	0	0	0	0	0	0	0	0	0	0										SEM 2	0	0	0	0	0	0
												SEM3	0	0	0	0	0	0	0	0	0	0	0										SEM 3	0	0	0	0	0	0
												SEM4	0	0	0	0	0	0	0	0	0	0	0										SEM 4	0	0	0	0	0	0
												SEM5	0	0	0	0	0	0	0	0	0	0	0										SEM 5	0	0	0	0	0	0
												SEM6	0	0	0	0	0	0	0	0	0	0	0										SEM 6	0	0	0	0	0	0
												SEM7	0	0	0	0	0	0	0	0	0	0	0										SEM 7	0	0	0	0	0	0
												SEM8	0	0	0	0	0	0	0	0	0	0	0										SEM 8	0	0	0	0	0	0
												SEM9	0	0	0	0	0	0	0	0	0	0	0										SEM 9	0	0	0	0	0	0
												SEM10	0	0	0	0	0	0	0	0	0	0	0										SEM 10	0	0	0	0	0	0
												SEM11	0	0	0	0	0	0	0	0	0	0	0										SEM 11	0	0	0	0	0	0
												SEM12	0	0	0	0	0	0	0	0	0	0	0										SEM 12	0	0	0	0	0	0
												SEM13	0	0	0	0	0	0	0	0	0	0	0										SEM 13	0	0	0	0	0	0
													SDNN	RMSSD	Range	Average HR	Total Power	VLF	LFms2	HFms2	Lf nu	HF nu	LF/HF											Cycle Duration (s)	Max dP/dt (mmHg/s)	Min dP/dt (mmHg/s)	IRP (mmHg/s)	Tau (s)	PTI (mmHg.s)
												SDEV 1	0	0	0	0	0	0	0	0	0	0	0										SDEV 1	0	0	0	0	0	0
												SDEV 2	0	0	0	0	0	0	0	0	0	0	0										SDEV 2	0	0	0	0	0	0
												SDEV 3	0	0	0	0	0	0	0	0	0	0	0										SDEV 3	0	0	0	0	0	0
												SDEV 4	0	0	0	0	0	0	0	0	0	0	0										SDEV 4	0	0	0	0	0	0
												SDEV 5	0	0	0	0	0	0	0	0	0	0	0										SDEV 5	0	0	0	0	0	0
												SDEV 6	0	0	0	0	0	0	0	0	0	0	0										SDEV 6	0	0	0	0	0	0
												SDEV 7	0	0	0	0	0	0	0	0	0	0	0										SDEV 7	0	0	0	0	0	0
												SDEV 8	0	0	0	0	0	0	0	0	0	0	0										SDEV 8	0	0	0	0	0	0
												SDEV 9	0	0	0	0	0	0	0	0	0	0	0										SDEV 9	0	0	0	0	0	0
												SDEV 10	0	0	0	0	0	0	0	0	0	0	0										SDEV 10	0	0	0	0	0	0
												SDEV 11	0	0	0	0	0	0	0	0	0	0	0										SDEV 11	0	0	0	0	0	0
												SDEV 12	0	0	0	0	0	0	0	0	0	0	0										SDEV 12	0	0	0	0	0	0
												SDEV 13	0	0	0	0	0	0	0	0	0	0	0										SDEV 13	0	0	0	0	0	0

## Sheet: MECA-NIC
Rat 1 (15.9.2021.ch 1)	SDNN	RMSSD	Range	Average HR	Total Power	VLF	LFms2	HFms2	Lf nu	HF nu	LF/HF	1	SDNN	RMSSD	Range	Average HR	Total Power	VLF	LFms2	HFms2	Lf nu	HF nu	LF/HF		Rat 1	Cycle Duration (s)	Max dP/dt (mmHg/s)	Min dP/dt (mmHg/s)	IRP (mmHg/s)	Tau (s)	PTI (mmHg.s)		Rat 1	Cycle Duration (s)	Max dP/dt (mmHg/s)	Min dP/dt (mmHg/s)	IRP (mmHg/s)	Tau (s)	PTI (mmHg.s)
Area 1	3.5483	4.5839	18.2586	340.914	13.9726	4.7216	0.4514	8.7996	4.879	95.121	0.0513		3.5483	4.5839	18.2586	340.914	13.9726	4.7216	0.4514	8.7996	4.879	95.121	0.0513		Area 1	0.181	2212.51	-1055.01	-420.38	0.0951968	8.23261	1	Area 1	0.181	2212.51	-1055.01	-420.38	0.0951968	8.23261
Area 2	3.0259	4.1898	19.4469	350.726	7.9852	0.9983	0.7741	6.2129	11.0788	88.9212	0.1246		3.0259	4.1898	19.4469	350.726	7.9852	0.9983	0.7741	6.2129	11.0788	88.9212	0.1246		Area 2	0.1708	2685.15	-1302.89	-398.683	0.0889807	6.65699		Area 2	0.1708	2685.15	-1302.89	-398.683	0.0889807	6.65699
Area 3	1.7315	2.2635	9.3856	356.46	2.5956	0.636	0.4422	1.5175	22.5641	77.4359	0.2914		1.7315	2.2635	9.3856	356.46	2.5956	0.636	0.4422	1.5175	22.5641	77.4359	0.2914		Area 3	0.1683	2965.6	-1512.73	-398.128	0.0953626	6.06356		Area 3	0.1683	2965.6	-1512.73	-398.128	0.0953626	6.06356
Area 4	2.0273	2.3491	10.9648	351.033	3.594	1.628	0.1874	1.7786	9.5338	90.4662	0.1054		2.0273	2.3491	10.9648	351.033	3.594	1.628	0.1874	1.7786	9.5338	90.4662	0.1054		Area 4	0.171019	2594.83	-1340.67	-373.033	0.0869211	6.05723		Area 4	0.171019	2594.83	-1340.67	-373.033	0.0869211	6.05723
Area 5	3.3954	3.7347	18.3474	339.639	12.5596	6.9885	0.5856	4.9855	10.5121	89.4879	0.1175		3.3954	3.7347	18.3474	339.639	12.5596	6.9885	0.5856	4.9855	10.5121	89.4879	0.1175		Area 5	0.176556	2621.98	-1369.62	-363.227	0.110252	6.47334		Area 5	0.176556	2621.98	-1369.62	-363.227	0.110252	6.47334
Area 6	2.8684	2.5642	40.8114	349.191	3.6164	2.0848	0.2633	1.2683	17.1932	82.8068	0.2076		2.8684	2.5642	40.8114	349.191	3.6164	2.0848	0.2633	1.2683	17.1932	82.8068	0.2076		Area 6	0.172016	2418.8	-1238.59	-355.769	0.087404	6.38949		Area 6	0.172016	2418.8	-1238.59	-355.769	0.087404	6.38949
Area 7	2.0312	2.2484	11.3549	337.093	3.0901	1.0607	0.4709	1.5585	23.204	76.796	0.3022		2.0312	2.2484	11.3549	337.093	3.0901	1.0607	0.4709	1.5585	23.204	76.796	0.3022		Area 7	0.178204	2397.41	-1223.16	-340.127	0.106103	6.36806		Area 7	0.178204	2397.41	-1223.16	-340.127	0.106103	6.36806
Area 8	3.0916	3.6384	22.1683	341.384	8.2464	2.4872	0.7848	4.9743	13.6273	86.3727	0.1578		3.0916	3.6384	22.1683	341.384	8.2464	2.4872	0.7848	4.9743	13.6273	86.3727	0.1578		Area 8	0.170312	2141.79	-1102.17	-334.612	0.0926874	6.00197		Area 8	0.170312	2141.79	-1102.17	-334.612	0.0926874	6.00197
Area 9	3.9035	3.4404	20.7205	350.429	10.1876	4.9062	0.9898	4.2916	18.7409	81.2591	0.2306		3.9035	3.4404	20.7205	350.429	10.1876	4.9062	0.9898	4.2916	18.7409	81.2591	0.2306		Area 9	0.178296	2426.79	-1139.25	-342.638	0.120573	6.3784		Area 9	0.178296	2426.79	-1139.25	-342.638	0.120573	6.3784
Area 10	2.0578	2.7644	10.8825	345.548	4.4709	1.4057	0.296	2.7692	9.6579	90.3421	0.1069		2.0578	2.7644	10.8825	345.548	4.4709	1.4057	0.296	2.7692	9.6579	90.3421	0.1069		Area 10	0.173698	2350.48	-1078.43	-348.675	0.104662	6.4255		Area 10	0.173698	2350.48	-1078.43	-348.675	0.104662	6.4255
Area 11	2.1972	2.6854	14.4823	345.416	4.4168	1.3963	0.5342	2.4863	17.6845	82.3155	0.2148		2.1972	2.6854	14.4823	345.416	4.4168	1.3963	0.5342	2.4863	17.6845	82.3155	0.2148		Area 11	0.173436	2295.1	-1064.5	-330.049	0.105994	6.47951		Area 11	0.173436	2295.1	-1064.5	-330.049	0.105994	6.47951
Area 12	2.5147	2.894	14.8511	370.366	7.898	3.9926	0.6484	3.0097	16.6037	77.0656	0.2154		2.5147	2.894	14.8511	370.366	7.898	3.9926	0.6484	3.0097	16.6037	77.0656	0.2154		Area 12	0.161964	2250.76	-1156.72	-330.513	0.088825	6.11372		Area 12	0.161964	2250.76	-1156.72	-330.513	0.088825	6.11372
Area 13	2.4104	2.821	13.5709	364.213	3.7729	0.5639	0.2743	2.8414	8.5486	88.5454	0.0965		2.4104	2.821	13.5709	364.213	3.7729	0.5639	0.2743	2.8414	8.5486	88.5454	0.0965		Area 13	0.165118	2287.53	-1136.4	-349.16	0.0892082	6.20382		Area 13	0.165118	2287.53	-1136.4	-349.16	0.0892082	6.20382
Rat 2 (15.9.2021.ch 2)	SDNN	RMSSD	Range	Average HR	Total Power	VLF	LFms2	HFms2	Lf nu	HF nu	LF/HF	1	SDNN	RMSSD	Range	Average HR	Total Power	VLF	LFms2	HFms2	Lf nu	HF nu	LF/HF		Rat 2	Cycle Duration (s)	Max dP/dt (mmHg/s)	Min dP/dt (mmHg/s)	IRP (mmHg/s)	Tau (s)	PTI (mmHg.s)	1	Rat 2	Cycle Duration (s)	Max dP/dt (mmHg/s)	Min dP/dt (mmHg/s)	IRP (mmHg/s)	Tau (s)	PTI (mmHg.s)
Area 1	3.6755	5.7923	16.0856	335.947	12.1094	1.8598	0.1845	10.0651	1.8005	98.1995	0.0183		3.6755	5.7923	16.0856	335.947	12.1094	1.8598	0.1845	10.0651	1.8005	98.1995	0.0183		Area 1	0.190709	2502.31	-1310.93	-349.316	0.0935222	8.56997		Area 1	0.190709	2502.31	-1310.93	-349.316	0.0935222	8.56997
Area 2	4.6352	4.7292	23.4125	339.476	16.6036	8.5701	0.6258	7.4077	7.7895	92.2105	0.0845		4.6352	4.7292	23.4125	339.476	16.6036	8.5701	0.6258	7.4077	7.7895	92.2105	0.0845		Area 2	0.178039	2698.68	-1110.08	-324.025	0.10991	7.1494		Area 2	0.178039	2698.68	-1110.08	-324.025	0.10991	7.1494
Area 3	3.4088	4.368	17.2772	331.568	10.0027	2.5952	0.3629	7.0446	4.899	95.101	0.0515		3.4088	4.368	17.2772	331.568	10.0027	2.5952	0.3629	7.0446	4.899	95.101	0.0515		Area 3	0.18103	2588.04	-1015.74	-314.205	0.105067	6.86599		Area 3	0.18103	2588.04	-1015.74	-314.205	0.105067	6.86599
Area 4	3.8845	6.5044	19.1179	319.282	13.7067	1.4788	0.3552	11.8728	2.905	97.095	0.0299		3.8845	6.5044	19.1179	319.282	13.7067	1.4788	0.3552	11.8728	2.905	97.095	0.0299		Area 4	0.187916	2614.67	-1203.35	-309.782	0.101923	7.7809		Area 4	0.187916	2614.67	-1203.35	-309.782	0.101923	7.7809
Area 5	4.0321	6.5767	21.8968	322.482	15.2294	1.1773	0.3493	13.7028	2.4855	97.5145	0.0255		4.0321	6.5767	21.8968	322.482	15.2294	1.1773	0.3493	13.7028	2.4855	97.5145	0.0255		Area 5	0.185865	2545.05	-1141.75	-304.904	0.0863308	7.25812		Area 5	0.185865	2545.05	-1141.75	-304.904	0.0863308	7.25812
Area 6	4.2515	6.0687	21.5128	322.961	16.9328	3.4624	0.32	13.1504	2.3756	97.6244	0.0243		4.2515	6.0687	21.5128	322.961	16.9328	3.4624	0.32	13.1504	2.3756	97.6244	0.0243		Area 6	0.18591	2511.68	-1140.05	-317.695	0.0834458	7.50964		Area 6	0.18591	2511.68	-1140.05	-317.695	0.0834458	7.50964
Area 7	3.7845	4.7375	22.6631	334.323	10.6243	1.9734	0.2711	8.3798	3.1336	96.8664	0.0323		3.7845	4.7375	22.6631	334.323	10.6243	1.9734	0.2711	8.3798	3.1336	96.8664	0.0323		Area 7	0.179351	2440.94	-1039.37	-318.458	0.0833934	7.04791		Area 7	0.179351	2440.94	-1039.37	-318.458	0.0833934	7.04791
Area 8	2.6842	3.3496	13.6051	333.759	5.2592	0.735	0.2812	4.243	6.2154	93.7846	0.0663		2.6842	3.3496	13.6051	333.759	5.2592	0.735	0.2812	4.243	6.2154	93.7846	0.0663		Area 8	0.179861	2732.23	-1116.87	-308.279	0.0980394	7.48314		Area 8	0.179861	2732.23	-1116.87	-308.279	0.0980394	7.48314
Area 9	3.0556	3.0421	15.6152	347.704	6.6055	3.1904	0.1319	3.2833	3.8611	96.1389	0.0402		3.0556	3.0421	15.6152	347.704	6.6055	3.1904	0.1319	3.2833	3.8611	96.1389	0.0402		Area 9	0.172502	2678.53	-1170.84	-315.507	0.0837601	7.25059		Area 9	0.172502	2678.53	-1170.84	-315.507	0.0837601	7.25059
Area 10	2.9729	3.8451	14.1556	338.985	9.3012	2.7613	0.322	6.2179	4.9232	95.0768	0.0518		2.9729	3.8451	14.1556	338.985	9.3012	2.7613	0.322	6.2179	4.9232	95.0768	0.0518		Area 10	0.177024	2647.75	-1086.18	-307.651	0.096376	7.11013		Area 10	0.177024	2647.75	-1086.18	-307.651	0.096376	7.11013
Area 11	2.4698	2.9634	12.9206	348.551	5.2976	1.8883	0.0876	3.3217	2.569	97.431	0.0264		2.4698	2.9634	12.9206	348.551	5.2976	1.8883	0.0876	3.3217	2.569	97.431	0.0264		Area 11	0.172136	2575.79	-1153.97	-310.236	0.0763041	6.77501		Area 11	0.172136	2575.79	-1153.97	-310.236	0.0763041	6.77501
Area 12	2.5846	3.4217	12.9109	341.936	5.8973	1.3481	0.3189	4.2303	7.01	92.99	0.0754		2.5846	3.4217	12.9109	341.936	5.8973	1.3481	0.3189	4.2303	7.01	92.99	0.0754		Area 12	0.165535	2491.87	-1127.82	-340.947	0.0869363	6.36448		Area 12	0.165535	2491.87	-1127.82	-340.947	0.0869363	6.36448
Area 13	2.3577	3.3967	14.6392	373.637	4.3045	0.8785	0.1254	2.9331	3.6599	85.6141	0.0427		2.3577	3.3967	14.6392	373.637	4.3045	0.8785	0.1254	2.9331	3.6599	85.6141	0.0427		Area 13	0.152587	2566.79	-1226.04	-361.679	0.0734331	6.13459		Area 13	0.152587	2566.79	-1226.04	-361.679	0.0734331	6.13459
Rat 3 (15.9.2021.ch 3)	SDNN	RMSSD	Range	Average HR	Total Power	VLF	LFms2	HFms2	Lf nu	HF nu	LF/HF	1	SDNN	RMSSD	Range	Average HR	Total Power	VLF	LFms2	HFms2	Lf nu	HF nu	LF/HF		Rat 3	Cycle Duration (s)	Max dP/dt (mmHg/s)	Min dP/dt (mmHg/s)	IRP (mmHg/s)	Tau (s)	PTI (mmHg.s)	1	Rat 3	Cycle Duration (s)	Max dP/dt (mmHg/s)	Min dP/dt (mmHg/s)	IRP (mmHg/s)	Tau (s)	PTI (mmHg.s)
Area 1	3.3105	4.1348	38.6242	353.004	9.8094	4.1206	0.2462	5.4426	4.3273	95.6727	0.0452		3.3105	4.1348	38.6242	353.004	9.8094	4.1206	0.2462	5.4426	4.3273	95.6727	0.0452		Area 1	0.169956	3426.81	-1273.25	-321.131	0.180063	6.62675		Area 1	0.169956	3426.81	-1273.25	-321.131	0.180063	6.62675
Area 2	4.6289	3.2652	28.8127	345.901	9.88	5.6744	0.4509	3.7547	10.7216	89.2784	0.1201		4.6289	3.2652	28.8127	345.901	9.88	5.6744	0.4509	3.7547	10.7216	89.2784	0.1201		Area 2	0.174381	2961.8	-1233.47	-333.694	0.156941	7.0119		Area 2	0.174381	2961.8	-1233.47	-333.694	0.156941	7.0119
Area 3	2.5515	2.6852	16.121	349.515	6.3478	3.0288	0.5769	2.7421	17.3824	82.6176	0.2104		2.5515	2.6852	16.121	349.515	6.3478	3.0288	0.5769	2.7421	17.3824	82.6176	0.2104		Area 3	0.171812	2970.62	-1330.1	-306.514	0.122472	5.87825		Area 3	0.171812	2970.62	-1330.1	-306.514	0.122472	5.87825
Area 4	2.4667	2.7426	14.2461	341.277	6.3452	3.7348	0.4221	2.1883	16.1685	83.8315	0.1929		2.4667	2.7426	14.2461	341.277	6.3452	3.7348	0.4221	2.1883	16.1685	83.8315	0.1929		Area 4	0.174027	2654.37	-1116.19	-275.626	0.182105	5.88347		Area 4	0.174027	2654.37	-1116.19	-275.626	0.182105	5.88347
Area 5	1.9291	2.6371	12.5204	329.017	3.8472	1.1333	0.424	2.2899	15.6221	84.3779	0.1851		1.9291	2.6371	12.5204	329.017	3.8472	1.1333	0.424	2.2899	15.6221	84.3779	0.1851		Area 5	0.178007	2683.57	-1105.27	-269.701	0.190035	5.77512		Area 5	0.178007	2683.57	-1105.27	-269.701	0.190035	5.77512
Area 6	3.4614	4.4198	19.0345	343.89	9.741	3.7773	0.6337	5.33	10.6265	89.3735	0.1189		3.4614	4.4198	19.0345	343.89	9.741	3.7773	0.6337	5.33	10.6265	89.3735	0.1189		Area 6	0.174908	2713.4	-1101.57	-277.388	0.194572	5.88678		Area 6	0.174908	2713.4	-1101.57	-277.388	0.194572	5.88678
Area 7	2.0845	2.9618	13.9285	327.895	4.9735	1.6012	0.8075	2.5648	23.9463	76.0537	0.3149		2.0845	2.9618	13.9285	327.895	4.9735	1.6012	0.8075	2.5648	23.9463	76.0537	0.3149		Area 7	0.182942	2526.85	-1003.52	-265.681	0.225559	5.62064		Area 7	0.182942	2526.85	-1003.52	-265.681	0.225559	5.62064
Area 8	2.6113	1.8038	15.8578	340.156	5.4507	3.7759	0.41	1.2648	24.4804	75.5196	0.3242		2.6113	1.8038	15.8578	340.156	5.4507	3.7759	0.41	1.2648	24.4804	75.5196	0.3242		Area 8	0.174871	2669.27	-1075.43	-291.764	0.133748	5.84006		Area 8	0.174871	2669.27	-1075.43	-291.764	0.133748	5.84006
Area 9	2.1327	1.9342	12.7793	353.039	5.1056	3.1247	0.3005	1.6803	15.17	84.83	0.1788		2.1327	1.9342	12.7793	353.039	5.1056	3.1247	0.3005	1.6803	15.17	84.83	0.1788		Area 9	0.169586	2682.32	-1041.95	-296.063	0.118498	5.55334		Area 9	0.169586	2682.32	-1041.95	-296.063	0.118498	5.55334
Area 10	2.6873	1.7759	14.6522	358.049	4.46	3.2064	0.2849	0.9687	22.7255	77.2745	0.2941		2.6873	1.7759	14.6522	358.049	4.46	3.2064	0.2849	0.9687	22.7255	77.2745	0.2941		Area 10	0.168182	2542.41	-1010.32	-283.182	0.108832	5.79258		Area 10	0.168182	2542.41	-1010.32	-283.182	0.108832	5.79258
Area 11	2.9476	2.5318	18.2991	339.413	4.3057	1.5989	0.7816	1.9253	28.8747	71.1253	0.406		2.9476	2.5318	18.2991	339.413	4.3057	1.5989	0.7816	1.9253	28.8747	71.1253	0.406		Area 11	0.176434	2569.43	-1090.6	-266.401	0.202384	5.60057		Area 11	0.176434	2569.43	-1090.6	-266.401	0.202384	5.60057
Area 12	1.78	2.3061	10.2533	339.325	2.7925	0.4613	0.3202	2.0109	13.736	86.264	0.1592		1.78	2.3061	10.2533	339.325	2.7925	0.4613	0.3202	2.0109	13.736	86.264	0.1592		Area 12	0.172792	2593.11	-1120.55	-277.892	0.198551	6.45619		Area 12	0.172792	2593.11	-1120.55	-277.892	0.198551	6.45619
Area 13	2.3528	2.3636	12.9043	323.075	4.5599	2.4005	0.5782	1.5813	26.7748	73.2252	0.3657		2.3528	2.3636	12.9043	323.075	4.5599	2.4005	0.5782	1.5813	26.7748	73.2252	0.3657		Area 13	0.18567	2426.54	-883.975	-254.352	0.195563	6.35675		Area 13	0.18567	2426.54	-883.975	-254.352	0.195563	6.35675
													0
Rat 4 (19.9.2021.ch 2)	SDNN	RMSSD	Range	Average HR	Total Power	VLF	LFms2	HFms2	Lf nu	HF nu	LF/HF	1	SDNN	RMSSD	Range	Average HR	Total Power	VLF	LFms2	HFms2	Lf nu	HF nu	LF/HF		Rat 4	Cycle Duration (s)	Max dP/dt (mmHg/s)	Min dP/dt (mmHg/s)	IRP (mmHg/s)	Tau (s)	PTI (mmHg.s)	1	Rat 4	Cycle Duration (s)	Max dP/dt (mmHg/s)	Min dP/dt (mmHg/s)	IRP (mmHg/s)	Tau (s)	PTI (mmHg.s)
Area 1	7.9889	11.2724	35.3245	381.354	65.173	4.7876	1.7439	56.9633	2.888	94.3328	0.0306		7.9889	11.2724	35.3245	381.354	65.173	4.7876	1.7439	56.9633	2.888	94.3328	0.0306		Area 1	0.163474	2306.75	-990.617	-391.648	0.103275	7.48481		Area 1	0.163474	2306.75	-990.617	-391.648	0.103275	7.48481
Area 2	6.9755	9.9861	58.4966	382.38	62.215	14.7817	4.112	41.0916	8.6689	86.6303	0.1001		6.9755	9.9861	58.4966	382.38	62.215	14.7817	4.112	41.0916	8.6689	86.6303	0.1001		Area 2	0.165121	1745.57	-845.044	-340.996	0.102308	6.42563		Area 2	0.165121	1745.57	-845.044	-340.996	0.102308	6.42563
Area 3	7.8731	10.9547	49.0946	370.713	68.937	23.7908	4.737	38.6574	10.4925	85.627	0.1225		7.8731	10.9547	49.0946	370.713	68.937	23.7908	4.737	38.6574	10.4925	85.627	0.1225		Area 3	0.161828	2006.39	-1092.46	-324.091	0.0922039	5.81472		Area 3	0.161828	2006.39	-1092.46	-324.091	0.0922039	5.81472
Area 4	8.7626	14.1681	45.4269	349.309	78.7831	3.7407	3.5018	71.5406	4.6665	95.3335	0.0489		8.7626	14.1681	45.4269	349.309	78.7831	3.7407	3.5018	71.5406	4.6665	95.3335	0.0489		Area 4	0.173441	1659.77	-814.544	-307.743	0.106445	5.97986		Area 4	0.173441	1659.77	-814.544	-307.743	0.106445	5.97986
Area 5	8.6635	12.9819	47.7125	356.904	75.5506	8.0592	3.1994	64.2919	4.7405	95.2595	0.0498		8.6635	12.9819	47.7125	356.904	75.5506	8.0592	3.1994	64.2919	4.7405	95.2595	0.0498		Area 5	0.168591	1900.81	-987.794	-291.337	0.088926	5.77527		Area 5	0.168591	1900.81	-987.794	-291.337	0.088926	5.77527
Area 6	7.4142	10.2468	38.1209	374.601	61.6262	13.9341	2.6889	42.952	5.638	90.061	0.0626		7.4142	10.2468	38.1209	374.601	61.6262	13.9341	2.6889	42.952	5.638	90.061	0.0626		Area 6	0.159985	1736.73	-891.717	-311.154	0.0789915	5.75874		Area 6	0.159985	1736.73	-891.717	-311.154	0.0789915	5.75874
Area 7	7.7422	10.7612	44.9695	361.182	70.4898	11.2515	5.8645	53.3727	9.8999	90.0982	0.1099		7.7422	10.7612	44.9695	361.182	70.4898	11.2515	5.8645	53.3727	9.8999	90.0982	0.1099		Area 7	0.175676	1917.63	-1010.73	-301.766	0.0976722	5.90441		Area 7	0.175676	1917.63	-1010.73	-301.766	0.0976722	5.90441
Area 8	7.2797	5.0991	48.0527	425.209	55.5555	31.0621	8.7198	13.9535	35.6006	56.9681	0.6249		7.2797	5.0991	48.0527	425.209	55.5555	31.0621	8.7198	13.9535	35.6006	56.9681	0.6249		Area 8	0.176898	1749.32	-828.773	-299.484	0.105587	6.02371		Area 8	0.176898	1749.32	-828.773	-299.484	0.105587	6.02371
Area 9	7.7088	9.4106	55.6315	399.664	53.6227	15.4717	5.3003	29.7068	13.8931	77.8664	0.1784		7.7088	9.4106	55.6315	399.664	53.6227	15.4717	5.3003	29.7068	13.8931	77.8664	0.1784		Area 9	0.177344	1873.2	-972.316	-291.449	0.0950646	5.89824		Area 9	0.177344	1873.2	-972.316	-291.449	0.0950646	5.89824
Area 10	8.6839	12.5702	63.8674	359.936	60.0105	4.8883	5.7507	49.3715	10.4327	89.5673	0.1165		8.6839	12.5702	63.8674	359.936	60.0105	4.8883	5.7507	49.3715	10.4327	89.5673	0.1165		Area 10	0.167204	1534.3	-725.534	-276.436	0.0862704	5.99546		Area 10	0.167204	1534.3	-725.534	-276.436	0.0862704	5.99546
Area 11	7.6829	10.7774	46.6306	361.954	50.7261	7.0405	3.4085	40.0643	7.8024	91.7105	0.0851		7.6829	10.7774	46.6306	361.954	50.7261	7.0405	3.4085	40.0643	7.8024	91.7105	0.0851		Area 11	0.168237	1781.97	-996.594	-274.905	0.0615647	5.87225		Area 11	0.168237	1781.97	-996.594	-274.905	0.0615647	5.87225
Area 12	6.556	7.3995	40.1449	393.346	32.3748	7.226	7.8351	15.0069	31.1551	59.6728	0.5221		6.556	7.3995	40.1449	393.346	32.3748	7.226	7.8351	15.0069	31.1551	59.6728	0.5221		Area 12	0.152131	1572.21	-831.049	-289.811	0.0845467	5.62413		Area 12	0.152131	1572.21	-831.049	-289.811	0.0845467	5.62413
Area 13	6.566	9.4476	47.0066	371.376	34.258	2.7058	3.2774	27.7304	10.3873	87.8875	0.1182		6.566	9.4476	47.0066	371.376	34.258	2.7058	3.2774	27.7304	10.3873	87.8875	0.1182		Area 13	0.161544	1535.74	-837.131	-266.431	0.0685963	5.63417		Area 13	0.161544	1535.74	-837.131	-266.431	0.0685963	5.63417
													0
Rat 5 (19.9.2021ch 3)	SDNN	RMSSD	Range	Average HR	Total Power	VLF	LFms2	HFms2	Lf nu	HF nu	LF/HF	1	SDNN	RMSSD	Range	Average HR	Total Power	VLF	LFms2	HFms2	Lf nu	HF nu	LF/HF		Rat 5	Cycle Duration (s)	Max dP/dt (mmHg/s)	Min dP/dt (mmHg/s)	IRP (mmHg/s)	Tau (s)	PTI (mmHg.s)	1	Rat 5	Cycle Duration (s)	Max dP/dt (mmHg/s)	Min dP/dt (mmHg/s)	IRP (mmHg/s)	Tau (s)	PTI (mmHg.s)
Area 1	2.8403	3.4092	21.7894	342.242	7.2228	1.9128	1.3122	3.9979	24.7111	75.2889	0.3282		2.8403	3.4092	21.7894	342.242	7.2228	1.9128	1.3122	3.9979	24.7111	75.2889	0.3282		Area 1	0.17533	3187.54	-1181.86	-341.205	0.221963	7.55435		Area 1	0.17533	3187.54	-1181.86	-341.205	0.221963	7.55435
Area 2	3.8599	6.6715	19.2433	337.903	17.2356	0.7885	0.2572	16.19	1.5639	98.4361	0.0159		3.8599	6.6715	19.2433	337.903	17.2356	0.7885	0.2572	16.19	1.5639	98.4361	0.0159		Area 2	0.177484	3345.39	-1287.93	-380.186	0.124055	8.18913		Area 2	0.177484	3345.39	-1287.93	-380.186	0.124055	8.18913
Area 3	3.4919	5.6519	33.3058	327.981	11.3806	0.4441	0.471	10.4655	4.3071	95.6929	0.045		3.4919	5.6519	33.3058	327.981	11.3806	0.4441	0.471	10.4655	4.3071	95.6929	0.045		Area 3	0.182992	3269.32	-1220.67	-370.267	0.134347	8.08369		Area 3	0.182992	3269.32	-1220.67	-370.267	0.134347	8.08369
Area 4	2.3136	3.4085	16.7162	315.771	4.7168	1.2162	0.2977	3.2029	8.5052	91.4948	0.093		2.3136	3.4085	16.7162	315.771	4.7168	1.2162	0.2977	3.2029	8.5052	91.4948	0.093		Area 4	0.190058	3092.13	-1175.11	-343.496	0.144036	7.85454		Area 4	0.190058	3092.13	-1175.11	-343.496	0.144036	7.85454
Area 5	2.2533	2.9368	15.4863	310.979	4.3054	0.9423	0.616	2.7471	18.3164	81.6836	0.2242		2.2533	2.9368	15.4863	310.979	4.3054	0.9423	0.616	2.7471	18.3164	81.6836	0.2242		Area 5	0.192973	2848.79	-1123.1	-330.152	0.156275	7.76768		Area 5	0.192973	2848.79	-1123.1	-330.152	0.156275	7.76768
Area 6	2.1121	3.1553	11.1899	324.113	4.25	0.8947	0.3542	3.0011	10.5552	89.4448	0.118		2.1121	3.1553	11.1899	324.113	4.25	0.8947	0.3542	3.0011	10.5552	89.4448	0.118		Area 6	0.185586	2824.99	-1095.36	-322.031	0.163438	7.51034		Area 6	0.185586	2824.99	-1095.36	-322.031	0.163438	7.51034
Area 7	1.8466	1.9731	11.4647	330	3.9851	1.4756	0.8934	1.6161	35.5997	64.4003	0.5528		1.8466	1.9731	11.4647	330	3.9851	1.4756	0.8934	1.6161	35.5997	64.4003	0.5528		Area 7	0.185505	3693.57	-1116.63	-302.245	0.23822	7.68959		Area 7	0.185505	3693.57	-1116.63	-302.245	0.23822	7.68959
Area 8	2.3599	1.9619	12.4402	339.826	3.976	1.9819	0.6275	1.3666	31.4669	68.5331	0.4591		2.3599	1.9619	12.4402	339.826	3.976	1.9819	0.6275	1.3666	31.4669	68.5331	0.4591		Area 8	0.176483	3731.62	-1058.37	-306.334	0.192816	7.31115		Area 8	0.176483	3731.62	-1058.37	-306.334	0.192816	7.31115
Area 9	2.5855	1.3853	13.6041	342.74	6.0332	4.6677	0.6461	0.7194	47.3169	52.6831	0.8981		2.5855	1.3853	13.6041	342.74	6.0332	4.6677	0.6461	0.7194	47.3169	52.6831	0.8981		Area 9	0.175075	3449.16	-1026.88	-305.71	0.161067	5.95887		Area 9	0.175075	3449.16	-1026.88	-305.71	0.161067	5.95887
Area 10	2.4431	1.8709	13.8895	333.197	4.5075	2.2186	1.0421	1.2469	45.5269	54.4731	0.8358		2.4431	1.8709	13.8895	333.197	4.5075	2.2186	1.0421	1.2469	45.5269	54.4731	0.8358		Area 10	0.179525	3907.94	-1151.57	-316.239	0.287339	7.54392		Area 10	0.179525	3907.94	-1151.57	-316.239	0.287339	7.54392
Area 11	2.5823	1.7023	15.8211	327.011	4.7986	2.8046	0.8587	1.1352	43.0665	56.9335	0.7564		2.5823	1.7023	15.8211	327.011	4.7986	2.8046	0.8587	1.1352	43.0665	56.9335	0.7564		Area 11	0.182239	3605.62	-1052.67	-300.479	0.248786	7.4533		Area 11	0.182239	3605.62	-1052.67	-300.479	0.248786	7.4533
Area 12	2.4149	1.4913	13.803	331.849	4.5413	2.3683	1.3881	0.7849	63.879	36.121	1.7685		2.4149	1.4913	13.803	331.849	4.5413	2.3683	1.3881	0.7849	63.879	36.121	1.7685		Area 12	0.180751	3442.15	-975.867	-275.844	0.233632	7.09781		Area 12	0.180751	3442.15	-975.867	-275.844	0.233632	7.09781
Area 13	1.5992	1.5769	9.194	328.71	2.517	0.8367	0.8675	0.8129	51.6238	48.3762	1.0671		1.5992	1.5769	9.194	328.71	2.517	0.8367	0.8675	0.8129	51.6238	48.3762	1.0671		Area 13	0.182544	3525.44	-1062.8	-302.428	0.169019	7.88039		Area 13	0.182544	3525.44	-1062.8	-302.428	0.169019	7.88039
																										0.166602	1862.14	-1238.45	-288.211	0.113865	8.01156
Rat 6 (22.9.2021.ch 1)	SDNN	RMSSD	Range	Average HR	Total Power	VLF	LFms2	HFms2	Lf nu	HF nu	LF/HF	1	SDNN	RMSSD	Range	Average HR	Total Power	VLF	LFms2	HFms2	Lf nu	HF nu	LF/HF		Rat 6	Cycle Duration (s)	Max dP/dt (mmHg/s)	Min dP/dt (mmHg/s)	IRP (mmHg/s)	Tau (s)	PTI (mmHg.s)	1	Rat 6	Cycle Duration (s)	Max dP/dt (mmHg/s)	Min dP/dt (mmHg/s)	IRP (mmHg/s)	Tau (s)	PTI (mmHg.s)
Area 1	3.7012	4.9496	21.1057	335.604	10.4012	2.5411	0.2606	7.5996	3.3149	96.6851	0.0343		3.7012	4.9496	21.1057	335.604	10.4012	2.5411	0.2606	7.5996	3.3149	96.6851	0.0343		Area 1	0.178084	1925.79	-858.578	-300.471	0.159094	7.01456		Area 1	0.178084	1925.79	-858.578	-300.471	0.159094	7.01456
Area 2	1.94	2.8298	13.0317	365.207	3.9733	1.2185	0.1021	2.3439	3.7052	85.085	0.0435		1.94	2.8298	13.0317	365.207	3.9733	1.2185	0.1021	2.3439	3.7052	85.085	0.0435		Area 2	0.164262	3179.2	-1391.77	-424.364	0.152313	5.98663		Area 2	0.164262	3179.2	-1391.77	-424.364	0.152313	5.98663
Area 3	2.2312	2.6881	14.3909	349.621	5.8943	2.6374	0.1623	3.0945	4.9844	95.0156	0.0525		2.2312	2.6881	14.3909	349.621	5.8943	2.6374	0.1623	3.0945	4.9844	95.0156	0.0525		Area 3	0.171602	2228.16	-980.931	-402.718	0.127192	6.56755		Area 3	0.171602	2228.16	-980.931	-402.718	0.127192	6.56755
Area 4	6.7159	7.4868	31.5639	302.982	29.3366	9.128	1.4257	18.7829	7.0548	92.9452	0.0759		6.7159	7.4868	31.5639	302.982	29.3366	9.128	1.4257	18.7829	7.0548	92.9452	0.0759		Area 4	0.197488	1809.01	-681.087	-347.563	0.193367	8.03882		Area 4	0.197488	1809.01	-681.087	-347.563	0.193367	8.03882
Area 5	4.1479	5.7181	26.1329	324.2	17.3406	1.9531	0.7222	14.6653	4.6934	95.3066	0.0492		4.1479	5.7181	26.1329	324.2	17.3406	1.9531	0.7222	14.6653	4.6934	95.3066	0.0492		Area 5	0.185322	1573.48	-611.301	-327.668	0.193296	8.67131		Area 5	0.185322	1573.48	-611.301	-327.668	0.193296	8.67131
Area 6	5.2166	5.9646	27.5187	307.727	22.073	6.8728	1.3626	13.8375	8.9646	91.0354	0.0985		5.2166	5.9646	27.5187	307.727	22.073	6.8728	1.3626	13.8375	8.9646	91.0354	0.0985		Area 6	0.195586	2576.7	-1027.21	-322.923	0.176994	8.67453		Area 6	0.195586	2576.7	-1027.21	-322.923	0.176994	8.67453
Area 7	2.9593	3.9509	20.7726	325.11	7.4111	2.3335	0.3534	4.7242	6.9608	93.0392	0.0748		2.9593	3.9509	20.7726	325.11	7.4111	2.3335	0.3534	4.7242	6.9608	93.0392	0.0748		Area 7	0.184634	2344.01	-939.11	-320.659	0.134101	7.9799		Area 7	0.184634	2344.01	-939.11	-320.659	0.134101	7.9799
Area 8	4.7541	3.5311	21.9552	325.719	12.9149	8.2642	0.69	3.9607	14.8365	85.1635	0.1742		4.7541	3.5311	21.9552	325.719	12.9149	8.2642	0.69	3.9607	14.8365	85.1635	0.1742		Area 8	0.185109	2545.23	-867.64	-297.173	0.193166	7.18816		Area 8	0.185109	2545.23	-867.64	-297.173	0.193166	7.18816
Area 9	1.5702	2.2121	9.9761	372.914	2.5119	0.3332	0.1011	1.938	4.6403	88.9509	0.0522		1.5702	2.2121	9.9761	372.914	2.5119	0.3332	0.1011	1.938	4.6403	88.9509	0.0522		Area 9	0.160892	2321.69	-987.093	-303.59	0.124631	6.33758		Area 9	0.160892	2321.69	-987.093	-303.59	0.124631	6.33758
Area 10	3.2641	3.0384	23.3751	362.829	5.845	3.8053	0.1696	1.8511	8.3124	90.7499	0.0916		3.2641	3.0384	23.3751	362.829	5.845	3.8053	0.1696	1.8511	8.3124	90.7499	0.0916		Area 10	0.165708	2025.28	-893.663	-299.795	0.0908066	6.61373		Area 10	0.165708	2025.28	-893.663	-299.795	0.0908066	6.61373
Area 11	3.7207	3.6928	19.268	346.826	7.8214	2.9784	0.3497	4.4934	7.2202	92.7798	0.0778		3.7207	3.6928	19.268	346.826	7.8214	2.9784	0.3497	4.4934	7.2202	92.7798	0.0778		Area 11	0.1738	2415.25	-924.366	-292.289	0.131034	7.1675		Area 11	0.1738	2415.25	-924.366	-292.289	0.131034	7.1675
Area 12	1.4171	1.8083	9.2427	365.645	1.8957	0.586	0.0647	1.2137	4.9413	92.6712	0.0533		1.4171	1.8083	9.2427	365.645	1.8957	0.586	0.0647	1.2137	4.9413	92.6712	0.0533		Area 12	0.164037	2112.19	-890.075	-277.951	0.107905	6.33695		Area 12	0.164037	2112.19	-890.075	-277.951	0.107905	6.33695
Area 13	2.6968	2.6789	13.4802	343.784	4.4419	1.4614	0.4243	2.5562	14.2367	85.7633	0.166		2.6968	2.6789	13.4802	343.784	4.4419	1.4614	0.4243	2.5562	14.2367	85.7633	0.166		Area 13	0.156907	2293.06	-925.566	-318.044	0.0961996	6.23022		Area 13	0.156907	2293.06	-925.566	-318.044	0.0961996	6.23022
Rat 7 (26.9.2021.ch 1)	SDNN	RMSSD	Range	Average HR	Total Power	VLF	LFms2	HFms2	Lf nu	HF nu	LF/HF	1	SDNN	RMSSD	Range	Average HR	Total Power	VLF	LFms2	HFms2	Lf nu	HF nu	LF/HF		Rat 7	Cycle Duration (s)	Max dP/dt (mmHg/s)	Min dP/dt (mmHg/s)	IRP (mmHg/s)	Tau (s)	PTI (mmHg.s)	1	Rat 7	Cycle Duration (s)	Max dP/dt (mmHg/s)	Min dP/dt (mmHg/s)	IRP (mmHg/s)	Tau (s)	PTI (mmHg.s)
Area 1	2.8774	2.213	28.8856	371.709	7.2975	5.6974	0.2439	1.2763	15.2442	79.7708	0.1911		2.8774	2.213	28.8856	371.709	7.2975	5.6974	0.2439	1.2763	15.2442	79.7708	0.1911		Area 1	0.161541	2159.46	-994.249	-395.623	0.0985194	6.92766		Area 1	0.161541	2159.46	-994.249	-395.623	0.0985194	6.92766
Area 2	2.9381	4.2191	18.5716	372.829	6.9777	0.8819	0.741	5.0901	12.1552	83.5011	0.1456		2.9381	4.2191	18.5716	372.829	6.9777	0.8819	0.741	5.0901	12.1552	83.5011	0.1456		Area 2	0.160645	2078.67	-900.372	-360.102	0.162664	5.17516		Area 2	0.160645	2078.67	-900.372	-360.102	0.162664	5.17516
Area 3	2.1996	3.0786	12.8132	379.972	4.6104	0.3873	0.6232	3.003	14.7568	71.1088	0.2075		2.1996	3.0786	12.8132	379.972	4.6104	0.3873	0.6232	3.003	14.7568	71.1088	0.2075		Area 3	0.157528	1737.41	-716.761	-301.933	0.298542	5.05533		Area 3	0.157528	1737.41	-716.761	-301.933	0.298542	5.05533
Area 4	1.9444	2.7091	12.1298	378.196	3.0923	0.8655	0.2401	1.776	10.7817	79.7554	0.1352		1.9444	2.7091	12.1298	378.196	3.0923	0.8655	0.2401	1.776	10.7817	79.7554	0.1352		Area 4	0.158836	1448.37	-532.707	-282.278	11.5496	6.05453		Area 4	0.158836	1448.37	-532.707	-282.278		6.05453
Area 5	1.214	1.4686	6.7123	375.6	1.5727	0.6592	0.1677	0.7329	18.3569	80.2248	0.2288		1.214	1.4686	6.7123	375.6	1.5727	0.6592	0.1677	0.7329	18.3569	80.2248	0.2288		Area 5	0.159822	2162.93	-1220.27	-290.743	0.0867617	5.47964		Area 5	0.159822	2162.93	-1220.27	-290.743	0.0867617	5.47964
Area 6	2.5427	3.7761	17.3913	381.871	3.3562	0.3	0.122	2.8537	3.9926	93.3744	0.0428		2.5427	3.7761	17.3913	381.871	3.3562	0.3	0.122	2.8537	3.9926	93.3744	0.0428		Area 6	0.157527	2400.35	-1434.83	-301.231	0.0884129	5.53144		Area 6	0.157527	2400.35	-1434.83	-301.231	0.0884129	5.53144
Area 7	1.6017	1.4765	11.2809	391.022	1.3134	0.638	0.0791	0.4591	11.7098	67.9778	0.1723		1.6017	1.4765	11.2809	391.022	1.3134	0.638	0.0791	0.4591	11.7098	67.9778	0.1723		Area 7	0.15339	2259.78	-1286.33	-308.282	0.0670015	5.48284		Area 7	0.15339	2259.78	-1286.33	-308.282	0.0670015	5.48284
Area 8	1.7578	1.5308	9.1207	381.467	2.3616	1.1992	0.3158	0.8078	27.1678	69.4958	0.3909		1.7578	1.5308	9.1207	381.467	2.3616	1.1992	0.3158	0.8078	27.1678	69.4958	0.3909		Area 8	0.157468	2316.33	-1375.8	-291.521	0.0885975	5.42492		Area 8	0.157468	2316.33	-1375.8	-291.521	0.0885975	5.42492
Area 9	1.9125	1.3085	10.5174	391.718	3.3818	2.7469	0.1213	0.3658	19.111	57.6117	0.3317		1.9125	1.3085	10.5174	391.718	3.3818	2.7469	0.1213	0.3658	19.111	57.6117	0.3317		Area 9	0.153188	1978.17	-1122.17	-288.307	0.0735643	5.28712		Area 9	0.153188	1978.17	-1122.17	-288.307	0.0735643	5.28712
Area 10	2.6698	3.5342	15.764	396.108	5.3026	1.8116	0.1548	3.0365	4.4347	86.9802	0.051		2.6698	3.5342	15.764	396.108	5.3026	1.8116	0.1548	3.0365	4.4347	86.9802	0.051		Area 10	0.155016	2404.9	-1328.91	-287.806	0.217532	5.51198		Area 10	0.155016	2404.9	-1328.91	-287.806	0.217532	5.51198
Area 11	1.5376	1.8554	10.5712	388.158	1.4065	0.4282	0.2071	0.7593	21.1707	77.6144	0.2728		1.5376	1.8554	10.5712	388.158	1.4065	0.4282	0.2071	0.7593	21.1707	77.6144	0.2728		Area 11	0.154551	2201.72	-1066.8	-291.244	0.137918	5.48807		Area 11	0.154551	2201.72	-1066.8	-291.244	0.137918	5.48807
Area 12	0.9769	1.2612	7.3434	399.519	0.831	0.2446	0.1098	0.3978	18.7228	67.835	0.276		0.9769	1.2612	7.3434	399.519	0.831	0.2446	0.1098	0.3978	18.7228	67.835	0.276		Area 12	0.150231	2745.73	-1378.88	-308.175	0.11376	4.95542		Area 12	0.150231	2745.73	-1378.88	-308.175	0.11376	4.95542
Area 13	2.2898	3.374	17.3071	398.219	5.4089	0.4708	0.6437	3.9331	13.0359	79.6482	0.1637		2.2898	3.374	17.3071	398.219	5.4089	0.4708	0.6437	3.9331	13.0359	79.6482	0.1637		Area 13	0.149972	2381.22	-1271.33	-298.816	0.135869	5.40858		Area 13	0.149972	2381.22	-1271.33	-298.816	0.135869	5.40858
Rat 8 (26.9.2021.ch 3)	SDNN	RMSSD	Range	Average HR	Total Power	VLF	LFms2	HFms2	Lf nu	HF nu	LF/HF	1	SDNN	RMSSD	Range	Average HR	Total Power	VLF	LFms2	HFms2	Lf nu	HF nu	LF/HF		Rat 8	Cycle Duration (s)	Max dP/dt (mmHg/s)	Min dP/dt (mmHg/s)	IRP (mmHg/s)	Tau (s)	PTI (mmHg.s)	1	Rat 8	Cycle Duration (s)	Max dP/dt (mmHg/s)	Min dP/dt (mmHg/s)	IRP (mmHg/s)	Tau (s)	PTI (mmHg.s)
Area 1	3.446	4.8687	17.4686	344.424	9.7657	1.8145	0.4534	7.4978	5.7022	94.2978	0.0605		3.446	4.8687	17.4686	344.424	9.7657	1.8145	0.4534	7.4978	5.7022	94.2978	0.0605		Area 1	0.174235	2851	-1090.55	-315.894	0.146508	7.12065		Area 1	0.174235	2851	-1090.55	-315.894	0.146508	7.12065
Area 2	2.791	2.4947	15.9044	418.918	8.3846	4.546	1.4136	2.0429	36.8253	53.2204	0.6919		2.791	2.4947	15.9044	418.918	8.3846	4.546	1.4136	2.0429	36.8253	53.2204	0.6919		Area 2	0.142705	4906.05	-1931.79	-326.778	0.0451286	3.79525		Area 2	0.142705	4906.05	-1931.79	-326.778	0.0451286	3.79525
Area 3	3.0805	1.486	15.0423	409.157	6.0546	4.5624	0.6901	0.5425	46.247	36.3581	1.272		3.0805	1.486	15.0423	409.157	6.0546	4.5624	0.6901	0.5425	46.247	36.3581	1.272		Area 3	0.153338	4402.49	-1582.79	-290.119	0.0522331	3.77192		Area 3	0.153338	4402.49	-1582.79	-290.119	0.0522331	3.77192
Area 4	2.3	1.8234	11.7662	398.033	4.0462	2.2326	0.7145	0.6972	39.3977	38.4417	1.0249		2.3	1.8234	11.7662	398.033	4.0462	2.2326	0.7145	0.6972	39.3977	38.4417	1.0249		Area 4	0.150652	2870.44	-1170.89	-237.494	0.19747	4.98097		Area 4	0.150652	2870.44	-1170.89	-237.494	0.19747	4.98097
Area 5	2.8256	1.3628	15.9583	419.166	4.8147	3.4536	0.8267	0.4719	60.7378	34.6714	1.7518		2.8256	1.3628	15.9583	419.166	4.8147	3.4536	0.8267	0.4719	60.7378	34.6714	1.7518		Area 5	0.138055	2760.13	-1275.01	-226.703	0.0924799	4.58288		Area 5	0.138055	2760.13	-1275.01	-226.703	0.0924799	4.58288
Area 6	3.0906	1.4419	20.0329	416.608	3.4496	1.6257	1.0777	0.6768	59.0878	37.1069	1.5924		3.0906	1.4419	20.0329	416.608	3.4496	1.6257	1.0777	0.6768	59.0878	37.1069	1.5924		Area 6	0.137132	4622.04	-2013.47	-282.67	0.0266277	3.34457		Area 6	0.137132	4622.04	-2013.47	-282.67	0.0266277	3.34457
Area 7	2.4002	1.4849	12.8973	415.892	5.0538	3.1144	1.1341	0.4591	58.4771	23.6739	2.4701		2.4002	1.4849	12.8973	415.892	5.0538	3.1144	1.1341	0.4591	58.4771	23.6739	2.4701		Area 7	0.141149	3975.38	-1633.84	-254.613	0.0278951	3.49779		Area 7	0.141149	3975.38	-1633.84	-254.613	0.0278951	3.49779
Area 8	2.1718	2.0071	10.9689	392.294	4.4922	0.8463	2.216	1.3734	60.7792	37.6678	1.6136		2.1718	2.0071	10.9689	392.294	4.4922	0.8463	2.216	1.3734	60.7792	37.6678	1.6136		Area 8	0.144057	3754.93	-1531.71	-248.427	0.0459066	3.86847		Area 8	0.144057	3754.93	-1531.71	-248.427	0.0459066	3.86847
Area 9	2.646	1.384	16.0775	409.417	6.3661	4.2208	1.4161	0.5787	66.0089	26.9774	2.4468		2.646	1.384	16.0775	409.417	6.3661	4.2208	1.4161	0.5787	66.0089	26.9774	2.4468		Area 9	0.145448	3684.94	-1395.92	-220.287	0.0607643	4.16983		Area 9	0.145448	3684.94	-1395.92	-220.287	0.0607643	4.16983
Area 10	2.9819	1.2864	19.462	433.916	3.9388	2.8863	0.4263	0.4785	40.5032	45.4582	0.891		2.9819	1.2864	19.462	433.916	3.9388	2.8863	0.4263	0.4785	40.5032	45.4582	0.891		Area 10	0.139717	3737.72	-1515.32	-260.098	0.0502985	4.04876		Area 10	0.139717	3737.72	-1515.32	-260.098	0.0502985	4.04876
Area 11	2.209	1.2622	15.082	430.869	3.2903	2.1768	0.6174	0.3176	55.4503	28.524	1.944		2.209	1.2622	15.082	430.869	3.2903	2.1768	0.6174	0.3176	55.4503	28.524	1.944		Area 11	0.136437	3806.37	-1569.71	-276.657	0.0501929	4.09481		Area 11	0.136437	3806.37	-1569.71	-276.657	0.0501929	4.09481
Area 12	1.5817	1.5346	9.7634	406.066	3.3087	1.1427	1.277	0.6552	58.9549	30.2495	1.949		1.5817	1.5346	9.7634	406.066	3.3087	1.1427	1.277	0.6552	58.9549	30.2495	1.949		Area 12	0.144861	3978.85	-1478.43	-269.093	0.0675484	4.23346		Area 12	0.144861	3978.85	-1478.43	-269.093	0.0675484	4.23346
Area 13	6.3496	7.2096	114.548	415.859	4.2408	3.4651	0.3407	0.2462	43.9245	31.7347	1.3841		6.3496	7.2096	114.548	415.859	4.2408	3.4651	0.3407	0.2462	43.9245	31.7347	1.3841		Area 13	0.147812	3829.3	-1388.6	-256.577	0.0810758	4.39468		Area 13	0.147812	3829.3	-1388.6	-256.577	0.0810758	4.39468
MEAN1													3.92351	5.15299	24.6928	350.65	16.969	3.43193	0.612013	12.7053	7.8584	91.1711	0.0949375		MEAN1	0.174291	2571.52	-1094.38	-354.458	0.137268	7.44142		MEAN1	0.174291	2571.52	-1094.38	-354.458	0.137268	7.44142
SEM1													0.592371	0.954529	3.02863	6.03349	6.93211	0.555761	0.206932	6.39946	2.82402	3.04036	0.0384782		SEM	0.00334982	188.018	54.1989	15.3168	0.0168539	0.236303		SEM	0.00334982	188.018	54.1989	15.3168	0.0168539	0.236303
MEAN2													3.84931	4.79817	24.615	364.167	16.6569	4.68243	1.05959	10.5167	11.5635	84.6604	0.165775		MEAN2	0.16668	2950.06	-1250.42	-361.103	0.117788	6.29876		MEAN2	0.16668	2950.06	-1250.42	-361.103	0.117788	6.29876
SEM2													0.555369	0.872851	5.12202	9.65409	6.7082	1.75911	0.457962	4.64637	3.8355	4.78116	0.0766868		SEM	0.00410037	337.488	119.168	13.0164	0.0141352	0.473919		SEM	0.00410037	337.488	119.168	13.0164	0.0141352	0.473919
MEAN3													3.32101	4.147	20.9288	359.373	14.4779	4.76025	1.0082	8.38339	15.7042	79.8696	0.2816		MEAN3	0.168554	2771	-1181.52	-338.497	0.128427	6.01263		MEAN3	0.168554	2771	-1181.52	-338.497	0.128427	6.01263
SEM3													0.686349	1.07482	4.74239	9.4403	7.84299	2.7683	0.535862	4.47215	4.95039	6.98007	0.145054		SEM	0.00373787	297.876	102.293	15.9169	0.0259697	0.449652		SEM	0.00373787	297.876	102.293	15.9169	0.0259697	0.449652
MEAN4													3.80188	5.149	20.2415	344.485	17.9526	3.00308	0.893062	13.9799	12.3767	83.6704	0.213262		MEAN4	0.17543	2342.95	-1004.32	-309.627	1.57023	6.57879		MEAN4	0.17543	2342.95	-1004.32	-309.627	0.14461	6.57879
SEM4													0.905931	1.47793	4.3008	11.388	9.23723	0.955849	0.398904	8.52535	4.11359	6.7753	0.117326		SEM	0.00562381	216.542	102.215	15.651	1.42571	0.404139		SEM	0.00562381	216.542	102.215	15.651	0.0177176	0.404139
MEAN5													3.55761	4.67709	20.5959	347.248	16.9025	3.04581	0.861362	12.9859	16.9331	82.3158	0.328987		MEAN5	0.173149	2387.09	-1104.26	-300.554	0.125545	6.47292		MEAN5	0.173149	2387.09	-1104.26	-300.554	0.125545	6.47292
SEM5													0.81341	1.35633	4.38809	12.6206	8.63102	1.02912	0.342207	7.58949	6.64528	7.19344	0.205251		SEM	0.00622215	161.965	81.434	14.7268	0.016585	0.475439		SEM	0.00622215	161.965	81.434	14.7268	0.016585	0.475439
MEAN6													3.86969	4.70467	24.4516	352.62	15.6306	4.11897	0.8528	10.3837	14.8042	83.8534	0.283137		MEAN6	0.171081	2725.59	-1242.85	-311.358	0.112486	6.32569		MEAN6	0.171081	2725.59	-1242.85	-311.358	0.112486	6.32569
SEM6													0.614552	0.970405	3.65261	12.8376	7.02849	1.58003	0.303074	4.98987	6.53525	6.83801	0.188111		SEM	0.00668911	294.358	123.405	8.80312	0.0207196	0.572561		SEM	0.00668911	294.358	123.405	8.80312	0.0207196	0.572561
MEAN7													3.05628	3.69929	18.6664	352.815	13.3676	2.93104	1.23425	9.14179	21.6164	73.6132	0.503663		MEAN7	0.172606	2694.45	-1156.59	-301.479	0.122493	6.19889		MEAN7	0.172606	2694.45	-1156.59	-301.479	0.122493	6.19889
SEM7													0.713421	1.0896	4.0705	11.9572	8.22072	1.21876	0.673055	6.38727	6.48351	8.2554	0.287118		SEM	0.00576774	258.25	79.7733	10.0665	0.0262514	0.506624		SEM	0.00576774	258.25	79.7733	10.0665	0.0262514	0.506624
MEAN8													3.3388	2.86523	19.2711	359.977	12.2821	6.29398	1.75564	3.99301	26.7718	71.6882	0.476375		MEAN8	0.170632	2705.09	-1119.6	-297.199	0.118818	6.1427		MEAN8	0.170632	2705.09	-1119.6	-297.199	0.118818	6.1427
SEM8													0.646036	0.437642	4.4448	12.5122	6.28683	3.64325	1.01875	1.53289	5.97569	6.39333	0.174595		SEM	0.00475441	252.326	83.404	8.50594	0.0182958	0.42401		SEM	0.00475441	252.326	83.404	8.50594	0.0182958	0.42401
MEAN9													3.18935	3.01465	19.3652	370.953	11.7268	4.8327	1.12589	5.32049	23.5928	70.7897	0.5446		MEAN9	0.166541	2636.85	-1107.05	-295.444	0.10474	5.85425		MEAN9	0.166541	2636.85	-1107.05	-295.444	0.10474	5.85425
SEM9													0.69413	0.955495	5.32004	9.27502	6.04065	1.60249	0.619437	3.5173	7.69874	8.18345	0.288222		SEM	0.00428379	228.45	48.5483	12.3327	0.0115325	0.31961		SEM	0.00428379	228.45	48.5483	12.3327	0.0115325	0.31961
MEAN10													3.4701	3.83569	22.006	366.071	12.2296	2.87294	1.0558	8.24254	18.3146	78.7403	0.304837		MEAN10	0.165759	2643.85	-1098.74	-297.485	0.130265	6.13026		MEAN10	0.165759	2643.85	-1098.74	-297.485	0.130265	6.13026
SEM10													0.756097	1.28708	6.13101	11.8421	6.8521	0.39556	0.678045	5.90963	5.76533	6.58675	0.124943		SEM	0.00459229	285.409	86.5031	9.65468	0.0281698	0.380943		SEM	0.00459229	285.409	86.5031	9.65468	0.0281698	0.380943
MEAN11													3.16839	3.43384	19.1344	361.025	10.2579	2.539	0.8556	6.81289	22.9798	74.8043	0.472912		MEAN11	0.167159	2656.41	-1114.9	-292.783	0.126772	6.11638		MEAN11	0.167159	2656.41	-1114.9	-292.783	0.126772	6.11638
SEM11													0.682554	1.08394	4.04823	11.8322	5.81633	0.703648	0.376761	4.77513	6.57266	8.08436	0.226049		SEM	0.00521959	246.314	69.1782	7.35683	0.024583	0.384175		SEM	0.00521959	246.314	69.1782	7.35683	0.024583	0.384175
MEAN12													2.47824	2.76459	14.7891	368.507	7.44241	2.1712	1.49527	3.41368	26.8754	67.8586	0.627362		MEAN12	0.161538	2648.36	-1119.92	-296.278	0.122713	5.89777		MEAN12	0.161538	2648.36	-1119.92	-296.278	0.122713	5.89777
SEM12													0.616965	0.712766	3.73079	10.2665	3.64942	0.842944	0.922927	1.71992	8.05897	8.61841	0.274075		SEM	0.00425243	268.627	79.5111	9.61882	0.0212477	0.325743		SEM	0.00425243	268.627	79.5111	9.61882	0.0212477	0.325743
MEAN13													3.32779	4.10854	30.3312	364.859	7.93799	1.59784	0.816437	5.32932	21.5239	72.5993	0.4255		MEAN13	0.162769	2605.7	-1091.48	-300.936	0.113621	6.0304		MEAN13	0.162769	2605.7	-1091.48	-300.936	0.113621	6.0304
SEM13													0.691972	0.966622	12.7487	11.4414	3.77108	0.396709	0.360978	3.2284	6.22784	7.48503	0.180239		SEM	0.00508506	259.495	70.3121	14.4191	0.0168392	0.34921		SEM	0.00508506	259.495	70.3121	14.4191	0.0168392	0.34921
													SDNN	RMSSD	Range	Average HR	Total Power	VLF	LFms2	HFms2	Lf nu	HF nu	LF/HF											Cycle Duration (s)	Max dP/dt (mmHg/s)	Min dP/dt (mmHg/s)	IRP (mmHg/s)	Tau (s)	PTI (mmHg.s)
												MEAN1	3.92351	5.15299	24.6928	350.65	16.969	3.43193	0.612013	12.7053	7.8584	91.1711	0.0949375										MEAN1	0.174291	2571.52	-1094.38	-354.458	0.137268	7.44142
												MEAN2	3.84931	4.79817	24.615	364.167	16.6569	4.68243	1.05959	10.5167	11.5635	84.6604	0.165775										MEAN2	0.16668	2950.06	-1250.42	-361.103	0.117788	6.29876
												MEAN3	3.32101	4.147	20.9288	359.373	14.4779	4.76025	1.0082	8.38339	15.7042	79.8696	0.2816										MEAN3	0.168554	2771	-1181.52	-338.497	0.128427	6.01263
												MEAN4	3.80188	5.149	20.2415	344.485	17.9526	3.00308	0.893062	13.9799	12.3767	83.6704	0.213262										MEAN4	0.17543	2342.95	-1004.32	-309.627	0.14461	6.57879
												MEAN5	3.55761	4.67709	20.5959	347.248	16.9025	3.04581	0.861362	12.9859	16.9331	82.3158	0.328987										MEAN5	0.173149	2387.09	-1104.26	-300.554	0.125545	6.47292
												MEAN6	3.86969	4.70467	24.4516	352.62	15.6306	4.11897	0.8528	10.3837	14.8042	83.8534	0.283137										MEAN6	0.171081	2725.59	-1242.85	-311.358	0.112486	6.32569
												MEAN7	3.05628	3.69929	18.6664	352.815	13.3676	2.93104	1.23425	9.14179	21.6164	73.6132	0.503663										MEAN7	0.172606	2694.45	-1156.59	-301.479	0.122493	6.19889
												MEAN8	3.3388	2.86523	19.2711	359.977	12.2821	6.29398	1.75564	3.99301	26.7718	71.6882	0.476375										MEAN8	0.170632	2705.09	-1119.6	-297.199	0.118818	6.1427
												MEAN9	3.18935	3.01465	19.3652	370.953	11.7268	4.8327	1.12589	5.32049	23.5928	70.7897	0.5446										MEAN9	0.166541	2636.85	-1107.05	-295.444	0.10474	5.85425
												MEAN10	3.4701	3.83569	22.006	366.071	12.2296	2.87294	1.0558	8.24254	18.3146	78.7403	0.304837										MEAN10	0.165759	2643.85	-1098.74	-297.485	0.130265	6.13026
												MEAN11	3.16839	3.43384	19.1344	361.025	10.2579	2.539	0.8556	6.81289	22.9798	74.8043	0.472912										MEAN11	0.167159	2656.41	-1114.9	-292.783	0.126772	6.11638
												MEAN12	2.47824	2.76459	14.7891	368.507	7.44241	2.1712	1.49527	3.41368	26.8754	67.8586	0.627362										MEAN12	0.161538	2648.36	-1119.92	-296.278	0.122713	5.89777
												MEAN13	3.32779	4.10854	30.3312	364.859	7.93799	1.59784	0.816437	5.32932	21.5239	72.5993	0.4255										MEAN13	0.162769	2605.7	-1091.48	-300.936	0.113621	6.0304
													SDNN	RMSSD	Range	Average HR	Total Power	VLF	LFms2	HFms2	Lf nu	HF nu	LF/HF											Cycle Duration (s)	Max dP/dt (mmHg/s)	Min dP/dt (mmHg/s)	IRP (mmHg/s)	Tau (s)	PTI (mmHg.s)
												SEM1	0.592371	0.954529	3.02863	6.03349	6.93211	0.555761	0.206932	6.39946	2.82402	3.04036	0.0384782										SEM 1	0.00334982	188.018	54.1989	15.3168	0.0168539	0.236303
												SEM2	0.555369	0.872851	5.12202	9.65409	6.7082	1.75911	0.457962	4.64637	3.8355	4.78116	0.0766868										SEM 2	0.00410037	337.488	119.168	13.0164	0.0141352	0.473919
												SEM3	0.686349	1.07482	4.74239	9.4403	7.84299	2.7683	0.535862	4.47215	4.95039	6.98007	0.145054										SEM 3	0.00373787	297.876	102.293	15.9169	0.0259697	0.449652
												SEM4	0.905931	1.47793	4.3008	11.388	9.23723	0.955849	0.398904	8.52535	4.11359	6.7753	0.117326										SEM 4	0.00562381	216.542	102.215	15.651	0.0177176	0.404139
												SEM5	0.81341	1.35633	4.38809	12.6206	8.63102	1.02912	0.342207	7.58949	6.64528	7.19344	0.205251										SEM 5	0.00622215	161.965	81.434	14.7268	0.016585	0.475439
												SEM6	0.614552	0.970405	3.65261	12.8376	7.02849	1.58003	0.303074	4.98987	6.53525	6.83801	0.188111										SEM 6	0.00668911	294.358	123.405	8.80312	0.0207196	0.572561
												SEM7	0.713421	1.0896	4.0705	11.9572	8.22072	1.21876	0.673055	6.38727	6.48351	8.2554	0.287118										SEM 7	0.00576774	258.25	79.7733	10.0665	0.0262514	0.506624
												SEM8	0.646036	0.437642	4.4448	12.5122	6.28683	3.64325	1.01875	1.53289	5.97569	6.39333	0.174595										SEM 8	0.00475441	252.326	83.404	8.50594	0.0182958	0.42401
												SEM9	0.69413	0.955495	5.32004	9.27502	6.04065	1.60249	0.619437	3.5173	7.69874	8.18345	0.288222										SEM 9	0.00428379	228.45	48.5483	12.3327	0.0115325	0.31961
												SEM10	0.756097	1.28708	6.13101	11.8421	6.8521	0.39556	0.678045	5.90963	5.76533	6.58675	0.124943										SEM 10	0.00459229	285.409	86.5031	9.65468	0.0281698	0.380943
												SEM11	0.682554	1.08394	4.04823	11.8322	5.81633	0.703648	0.376761	4.77513	6.57266	8.08436	0.226049										SEM 11	0.00521959	246.314	69.1782	7.35683	0.024583	0.384175
												SEM12	0.616965	0.712766	3.73079	10.2665	3.64942	0.842944	0.922927	1.71992	8.05897	8.61841	0.274075										SEM 12	0.00425243	268.627	79.5111	9.61882	0.0212477	0.325743
												SEM13	0.691972	0.966622	12.7487	11.4414	3.77108	0.396709	0.360978	3.2284	6.22784	7.48503	0.180239										SEM 13	0.00508506	259.495	70.3121	14.4191	0.0168392	0.34921
													SDNN	RMSSD	Range	Average HR	Total Power	VLF	LFms2	HFms2	Lf nu	HF nu	LF/HF											Cycle Duration (s)	Max dP/dt (mmHg/s)	Min dP/dt (mmHg/s)	IRP (mmHg/s)	Tau (s)	PTI (mmHg.s)
												SDEV 1	1.67548	2.69981	8.56626	17.0653	19.607	1.57193	0.585292	18.1004	7.98753	8.59944	0.108833										SDEV 1	0.00947473	531.797	153.298	43.3226	0.0476701	0.668365
												SDEV 2	1.57082	2.46879	14.4873	27.3059	18.9736	4.97551	1.29531	13.1419	10.8484	13.5232	0.216903										SDEV 2	0.0115976	954.561	337.057	36.816	0.0399804	1.34044
												SDEV 3	1.94129	3.04006	13.4135	26.7012	22.1833	7.82993	1.51565	12.6492	14.0018	19.7426	0.410274										SDEV 3	0.0105723	842.521	289.329	45.0197	0.0734533	1.27181
												SDEV 4	2.56236	4.18021	12.1645	32.21	26.1268	2.70355	1.12827	24.1133	11.635	19.1634	0.331849										SDEV 4	0.0159065	612.474	289.109	44.2676	0.0468764	1.14308
												SDEV 5	2.30067	3.83628	12.4114	35.6964	24.4122	2.91079	0.967906	21.4663	18.7957	20.3461	0.580539										SDEV 5	0.0175989	458.106	230.33	41.6535	0.0469095	1.34474
												SDEV 6	1.73822	2.74472	10.3311	36.3101	19.8796	4.46899	0.857221	14.1135	18.4845	19.3408	0.532059										SDEV 6	0.0189197	832.571	349.041	24.899	0.058604	1.61945
												SDEV 7	2.01786	3.08185	11.5131	33.8202	23.2517	3.44717	1.90369	18.0659	18.3381	23.3498	0.812093										SDEV 7	0.0163136	730.441	225.633	28.4723	0.0742502	1.43295
												SDEV 8	1.82727	1.23784	12.5718	35.3898	17.7818	10.3047	2.88147	4.33568	16.9018	18.0831	0.493828										SDEV 8	0.0134475	713.687	235.902	24.0584	0.0517483	1.19928
												SDEV 9	1.9633	2.70255	15.0473	26.2337	17.0855	4.53251	1.75203	9.94841	21.7753	23.1463	0.815216										SDEV 9	0.0121164	646.155	137.315	34.8823	0.0326188	0.903994
												SDEV 10	2.13857	3.64041	17.3411	33.4946	19.3807	1.11881	1.9178	16.715	16.3068	18.6301	0.353393										SDEV 10	0.012989	807.259	244.668	27.3076	0.0796764	1.07747
												SDEV 11	1.93055	3.06584	11.4501	33.4665	16.4511	1.99022	1.06564	13.5061	18.5903	22.866	0.639363										SDEV 11	0.0147632	696.682	195.666	20.8083	0.0695312	1.08661
												SDEV 12	1.74504	2.01601	10.5523	29.038	10.3221	2.38421	2.61043	4.86468	22.7942	24.3765	0.775201										SDEV 12	0.0120277	759.792	224.891	27.2061	0.0600976	0.921341
												SDEV 13	1.95719	2.73402	36.0588	32.361	10.6662	1.12206	1.021	9.13129	17.615	21.1709	0.509794										SDEV 13	0.0143827	733.963	198.873	40.7835	0.0476286	0.987715

[truncated: 3 more sheets: MECA, VUF-NIC, VUF]
