# Supplementary material for: Suppression by central adenosine A3 receptors of the cholinergic defense against cardiovascular aberrations of sepsis: role of PI3K/MAPKs/NFκB signaling
Source: Front Pharmacol. 2024 Jun 20;15:1418981. doi: 10.3389/fphar.2024.1418981 (PMC11222418; doi:10.3389/fphar.2024.1418981)
Supplement: Supplementary file 6 [file Table5.XLSX]

## Sheet: CGS-NIC
CGS-NIC
rat1 3.1.2021 - CH-1 (CGS-NIC 1)
time				MAP		HR	ΔMAP		ΔHR
0				94.78		414.65	0	0	0
10				104.85		366.58	10.07	0	-48.07
20				101.3		423.98	6.52	0	9.33
30				105.17		393.67	10.39	0	-20.98
40				103.27		386.89	8.49	0	-27.76
50				104.62		389.34	9.84	0	-25.31
60				111.01		376.89	16.23	0	-37.76
70				110.65		376.49	15.87	0	-38.16
80				111.68		409.62	16.9	0	-5.03
90				110.05		390.15	15.27	0	-24.5
100				106.72		399.17	11.94	0	-15.48
110				105.4		394.22	10.62	0	-20.43
120				108.55		415.01	13.77	0	0.36
rat2 3.1.2021- CH-2 (CGS-NIC 2)
time				MAP		HR	ΔMAP		ΔHR
0				120.92		404.65	0	0	0
10				117.31		339.96	-3.61	0	-64.69
20				117.42		388.37	-3.5	0	-16.28
30				118.69		408.02	-2.23	0	3.37
40				115.91		425.95	-5.01	0	21.3
50				117.84		464.4	-3.08	0	59.75
60				116.81		428.09	-4.11	0	23.44
70				118.13		422.98	-2.79	0	18.33
80				114.46		444.11	-6.46	0	39.46
90				111.76		435.49	-9.16	0	30.84
100				112.21		461.09	-8.71	0	56.44
110				115.62		474.87	-5.3	0	70.22
120				111.18		438.86	-9.74	0	34.21
rat3 3.1.2021- CH-3 (CGS-NIC 3)
time				MAP		HR	ΔMAP		ΔHR
0				99.57		408.86	0	0	0
10				99.64		386.46	0.07	0	-22.4
20				104.93		420.47	5.36	0	11.61
30				106.02		422.23	6.45	0	13.37
40				107.76		415.9	8.19	0	7.04
50				107.26		430.16	7.69	0	21.3
60				103.87		427.32	4.3	0	18.46
70				107.06		453.59	7.49	0	44.73
80				106.5		450.15	6.93	0	41.29
90				103.55		419.9	3.98	0	11.04
100				105.44		425.93	5.87	0	17.07
110				101.71		421.28	2.14	0	12.42
120				98.68		412.23	-0.89	0	3.37
rat4 11.1.2021-ch-1 (CGS-NIC 4)
time				MAP		HR	ΔMAP		ΔHR
0				97.62		377.77	0	0	0
10				98.45		375.16	0.83	0	-2.61
20				102.22		381.84	4.6	0	4.07
30				105.21		396.44	7.59	0	18.67
40				105.47		409.8	7.85	0	32.03
50				109.44		425.61	11.82	0	47.84
60				106.97		435.1	9.35	0	57.33
70				101.12		431.33	3.5		53.56
80				92.94		414.8	-4.68		37.03
90				89.63		400.22	-7.99		22.45
100				91.91		415.39	-5.71		37.62
110				86.41		438.49	-11.21		60.72
120				89.01		421.83	-8.61		44.06
rat5 11.1.2021-CH-2 (CGS-NIC 5)
time				MAP		HR	ΔMAP		ΔHR
0				63.37		395.1	0	0	0
10				71.95		324.71	8.58	0	-70.39
20				68.17		329.79	4.8	0	-65.31
30				68.58		335.62	5.21	0	-59.48
40				68.46		347.82	5.09	0	-47.28
50				65.32		337	1.95		-58.1
60				60.4		341.15	-2.97		-53.95
70				61		338.4	-2.37		-56.7
80				57.37		332.96	-6		-62.14
90				57.9		328.84	-5.47		-66.26
100				56.13		325.9	-7.24		-69.2
110				56.42		331.28	-6.95		-63.82
120				63.43		349.82	0.06		-45.28
rat6 11.1.2021 CH3 (CGS-NIC 6)
time				MAP		HR	ΔMAP		ΔHR
0				89.32		358.4	0	0	0
10				93.77		345.55	4.45	0	-12.85
20				94.98		330.97	5.66	0	-27.43
30				97.01		357.05	7.69	0	-1.35
40				97.22		331.85	7.9	0	-26.55
50				97.67		339.98	8.35	0	-18.42
60				97.82		350.58	8.5	0	-7.82
70				100.7		355.67	11.38		-2.73
80				98.36		337.28	9.04		-21.12
90				98.64		343.28	9.32		-15.12
100				98.3		313.27	8.98		-45.13
110				96.95		325.45	7.63		-32.95
120				97.45		316.52	8.13		-41.88
rat7 21.1.2021-CH-2(CGS 7)
time				MAP		HR	ΔMAP		ΔHR
0				83.93		373.94	0	0	0
10				86.68		374.81	2.75	0	0.87
20				84.08		380.18	0.15	0	6.24
30				83.86		384.73	-0.07	0	10.79
40				83.08		401.07	-0.85	0	27.13
50				85.16		407.99	1.23	0	34.05
60				85.22		389.6	1.29	0	15.66
70				82.11		394.08	-1.82	0	20.14
80				83.79		400.62	-0.14	0	26.68
90				84.14		399.91	0.21	0	25.97
100				81.34		402.06	-2.59	0	28.12
110				81.86		402.41	-2.07	0	28.47
120				82.6		401.6	-1.33	0	27.66
time				MAP		HR	ΔMAP		ΔHR
0							0	0	0
10							0	0	0
20							0	0	0
30							0	0	0
40							0	0	0
50							0	0	0
60							0	0	0
70							0	0	0
80							0	0	0
90							0	0	0
100							0	0	0
110							0	0	0
120							0	0	0
time				MAP		HR	ΔMAP		ΔHR
0							0	0	0
10							0	0	0
20			.				0	0	0
30							0	0	0
40							0	0	0
50							0	0	0
60							0	0	0
70							0	0	0
80							0	0	0
90							0	0	0
100							0	0	0
110							0	0	0
120							0	0	0
time				MAP		HR	ΔMAP		ΔHR
0							0	0	0
10							0	0	0
20							0	0	0
30							0	0	0
40							0	0	0
50							0	0	0
60							0	0	0
70							0	0	0
80							0	0	0
90							0	0	0
100							0	0	0
110							0	0	0
120							0	0	0

## Sheet: CSC-NIC
CSC-NIC
rat1 13.1.2021 - CH-1 (CSC-NIC 1)
time				MAP		HR	ΔMAP		ΔHR
0				83.69		384.3	0	0	0
10				87.61		319.07	3.92	0	-65.23
20				89.21		344.55	5.52	0	-39.75
30				93.32		334.61	9.63	0	-49.69
40				97.26		352.69	13.57	0	-31.61
50				94.01		354.01	10.32	0	-30.29
60				98.24		359.76	14.55	0	-24.54
70				95.94		356.86	12.25	0	-27.44
80				92.24		353.58	8.55	0	-30.72
90				97.64		356.18	13.95	0	-28.12
100				94.73		354.3	11.04	0	-30
110				92.86		348.52	9.17	0	-35.78
120				95.18		357.46	11.49	0	-26.84
rat2 13.1.2021- CH-2 (CSC-NIC 2)
time				MAP		HR	ΔMAP		ΔHR
0				100.62		399.03	0	0	0
10				99.24		367.64	-1.38	0	-31.39
20				105.3		385.62	4.68	0	-13.41
30				105.59		398.74	4.97	0	-0.29
40				100.94		399.08	0.32	0	0.05
50				100.97		379.08	0.35	0	-19.95
60				101.07		377.37	0.45	0	-21.66
70				103.03		386.21	2.41	0	-12.82
80				101.2		386.44	0.58	0	-12.59
90				101.96		382.58	1.34	0	-16.45
100				99.63		394	-0.99	0	-5.03
110				99.51		380.44	-1.11	0	-18.59
120				103.96		356.48	3.34	0	-42.55
rat3 13.1.2021- CH-3 (CSC-NIC 3)
time				MAP		HR	ΔMAP		ΔHR
0				93.72		380.13	0	0	0
10				99.91		336.88	6.19	0	-43.25
20				100.24		325.51	6.52	0	-54.62
30				101.03		336.3	7.31	0	-43.83
40				101.34		340.25	7.62	0	-39.88
50				103.37		356.23	9.65	0	-23.9
60				100.2		339.1	6.48	0	-41.03
70				100.86		361.49	7.14	0	-18.64
80				98.15		372	4.43	0	-8.13
90				98.85		376.7	5.13	0	-3.43
100				101.38		373.75	7.66	0	-6.38
110				98.91		361.05	5.19	0	-19.08
120				99.79		356.72	6.07	0	-23.41
rat4 17.1.2021-ch-1 (CSC-NIC 4)
time				MAP		HR	ΔMAP		ΔHR
0				92.03		392.36	0	0	0
10				93.68		305.32	1.65	0	-87.04
20				95.03		349.31	3	0	-43.05
30				96.74		369.3	4.71	0	-23.06
40				96.15		360.24	4.12	0	-32.12
50				98.17		364.19	6.14	0	-28.17
60				101.63		397.01	9.6	0	4.65
70				97.64		391.04	5.61		-1.32
80				97.94		387.35	5.91		-5.01
90				99.81		402.76	7.78		10.4
100				101.09		403.87	9.06		11.51
110				99.88		404.01	7.85		11.65
120				101.27		391.57	9.24		-0.79
rat5 17.1.2021-CH-2 (CSC-NIC 5)
time				MAP		HR	ΔMAP		ΔHR
0				80.62		504.67	0	0	0
10				78.71		494.28	-1.91	0	-10.39
20				79.69		487.79	-0.93	0	-16.88
30				78.65		495.98	-1.97	0	-8.69
40				77.09		503.36	-3.53	0	-1.31
50				80.17		510.23	-0.45		5.56
60				78.34		522.51	-2.28		17.84
70				76.54		504.32	-4.08		-0.35
80				78.12		509.35	-2.5		4.68
90				79.4		518.69	-1.22		14.02
100				80.62		522.28	0		17.61
110				77.44		497.99	-3.18		-6.68
120				76.07		505.97	-4.55		1.3
rat6 17.1.2021 CH3 (CSC-NIC 6)
time				MAP		HR	ΔMAP		ΔHR
0				99.45		399.12	0	0	0
10				100.39		399.35	0.94	0	0.23
20				101.03		396.53	1.58	0	-2.59
30				100.28		396.46	0.83	0	-2.66
40				103.89		403.87	4.44	0	4.75
50				102.72		412.63	3.27	0	13.51
60				103.49		405.17	4.04	0	6.05
70				102.82		394.52	3.37		-4.6
80				102.07		402.37	2.62		3.25
90				102.42		387.05	2.97		-12.07
100				103.08		401.01	3.63		1.89
110				102.45		394.58	3		-4.54
120				100.5		388.89	1.05		-10.23
rat7 21.1.2021-CH-1(CSC-NIC 7)
time				MAP		HR	ΔMAP		ΔHR
0				104.3		402.14	0	0	0
10				113.5		379.4	9.2	0	-22.74
20				109.91		399.88	5.61	0	-2.26
30				109.63		388.33	5.33	0	-13.81
40				108.45		394.95	4.15	0	-7.19
50				105.68		401.91	1.38	0	-0.23
60				106.63		410.46	2.33	0	8.32
70				105.22		411.03	0.92	0	8.89
80				101.09		420.8	-3.21	0	18.66
90				107.42		464.75	3.12	0	62.61
100				101.93		422.55	-2.37	0	20.41
110				102.58		446.16	-1.72	0	44.02
120				103.19		479.32	-1.11	0	77.18
rat8 21.1.2021-CH-3(CSC-NIC 8)
time				MAP		HR	ΔMAP		ΔHR
0				83.41		449.66	0	0	0
10				90.84		472.84	7.43	0	23.18
20				89.32		475.71	5.91	0	26.05
30				89.46		490.21	6.05	0	40.55
40				98.47		506.14	15.06	0	56.48
50				98.16		502.07	14.75	0	52.41
60				95.65		499.12	12.24	0	49.46
70				95.75		491.09	12.34	0	41.43
80				99.87		483.57	16.46	0	33.91
90				97.92		480.89	14.51	0	31.23
100				96.13		490.84	12.72	0	41.18
110				94.17		494.68	10.76	0	45.02
120				96.99		479.63	13.58	0	29.97
time				MAP		HR	ΔMAP		ΔHR
0							0	0	0
10							0	0	0
20			.				0	0	0
30							0	0	0
40							0	0	0
50							0	0	0
60							0	0	0
70							0	0	0
80							0	0	0
90							0	0	0
100							0	0	0
110							0	0	0
120							0	0	0
time				MAP		HR	ΔMAP		ΔHR
0							0	0	0
10							0	0	0
20							0	0	0
30							0	0	0
40							0	0	0
50							0	0	0
60							0	0	0
70							0	0	0
80							0	0	0
90							0	0	0
100							0	0	0
110							0	0	0
120							0	0	0

## Sheet: CSC
CSC 40 µg/rat
rat1 25.11.2020 - CH-1 (CSC 1)
time				MAP		HR	ΔMAP		ΔHR
0				121.1		364.15	0	0	0
10				114		346.61	-7.1	0	-17.54
20				120.47		341.28	-0.63	0	-22.87
30				120.46		364.24	-0.64	0	0.09
40				120.47		364.14	-0.63	0	-0.01
50				120.27		349.08	-0.83	0	-15.07
60				116.6		352.81	-4.5	0	-11.34
70				118.74		358.12	-2.36	0	-6.03
80				120.17		346.21	-0.93	0	-17.94
90				119.93		353.61	-1.17	0	-10.54
100				118.78		335.95	-2.32	0	-28.2
110				119.49		353.17	-1.61	0	-10.98
120				119.2		350.06	-1.9	0	-14.09
rat2 25.11.2020- CH-2 (CSC 2)
time				MAP		HR	ΔMAP		ΔHR
0				69.33		373.17	0	0	0
10				70.42		339.94	1.09	0	-33.23
20				70.15		377.34	0.82	0	4.17
30				72.58		409.93	3.25	0	36.76
40				69.32		391.8	-0.01	0	18.63
50				69.23		373.01	-0.1	0	-0.16
60				69.23		391.82	-0.1	0	18.65
70				70.53		376.62	1.2	0	3.45
80				71.33		360.26	2	0	-12.91
90				71.89		360.21	2.56	0	-12.96
100				72.62		379.59	3.29	0	6.42
110				74.58		364.82	5.25	0	-8.35
120				73.91		380.36	4.58	0	7.19
rat3 25.11.2020- CH-3 (CSC 3)
time				MAP		HR	ΔMAP		ΔHR
0				126.1		418.18	0	0	0
10				126.37		408.43	0.27	0	-9.75
20				125.68		402.82	-0.42	0	-15.36
30				123.82		398.5	-2.28	0	-19.68
40				123.51		434.78	-2.59	0	16.6
50				127.72		476.31	1.62	0	58.13
60				127.52		441.44	1.42	0	23.26
70				124.58		465.95	-1.52	0	47.77
80				124.55		437.33	-1.55	0	19.15
90				125.03		447.96	-1.07	0	29.78
100				124.95		474.29	-1.15	0	56.11
110				125.87		458.4	-0.23	0	40.22
120				123.06		479.37	-3.04	0	61.19
rat4 2.12.2020-ch-1 (CSC4)
time				MAP		HR	ΔMAP		ΔHR
0				106.5		415.98	0	0	0
10				117.63		437.03	11.13	0	21.05
20				116.7		423.43	10.2	0	7.45
30				116.33		407.26	9.83	0	-8.72
40				114.01		398.88	7.51	0	-17.1
50				115.22		403.53	8.72	0	-12.45
60				114.79		401.06	8.29	0	-14.92
70				113.27		402.72	6.77		-13.26
80				110.72		402.83	4.22		-13.15
90				110.85		409.77	4.35		-6.21
100				110.26		411.71	3.76		-4.27
110				105.63		404.26	-0.87		-11.72
120				103.51		420.13	-2.99		4.15
rat5 2.12.2020-CH-2 (CSC 5)
time				MAP		HR	ΔMAP		ΔHR
0				87.33		379.37	0	0	0
10				89.52		409.98	2.19	0	30.61
20				90.78		396.98	3.45	0	17.61
30				92.27		389.59	4.94	0	10.22
40				90.58		419.33	3.25	0	39.96
50				90.57		398.99	3.24		19.62
60				93.89		385.01	6.56		5.64
70				93.05		382.11	5.72		2.74
80				90.36		378.99	3.03		-0.38
90				91.91		387.62	4.58		8.25
100				89.82		393.56	2.49		14.19
110				90.11		394.7	2.78		15.33
120				90.7		377.28	3.37		-2.09
rat6 2.12.2020 CH2 (CSC6)
time				MAP		HR	ΔMAP		ΔHR
0				91.36		387.63	0	0	0
10				95.21		384.42	3.85	0	-3.21
20				95.35		388.02	3.99	0	0.39
30				96.38		379.61	5.02	0	-8.02
40				95.2		372.94	3.84	0	-14.69
50				100.32		354.84	8.96	0	-32.79
60				103.97		358.94	12.61	0	-28.69
70				100.69		361.82	9.33		-25.81
80				100.61		376.39	9.25		-11.24
90				100.72		358.93	9.36		-28.7
100				99.55		343.84	8.19		-43.79
110				100.81		344.58	9.45		-43.05
120				99.03		356.89	7.67		-30.74
rat7 9.12.2020-CH-2(CSC 7)
time				MAP		HR	ΔMAP		ΔHR
0				105.15		477.53	0	0	0
10				103.19		463.67	-1.96	0	-13.86
20				104.08		462.17	-1.07	0	-15.36
30				102.46		454.3	-2.69	0	-23.23
40				100.42		449.07	-4.73	0	-28.46
50				100.04		453.83	-5.11	0	-23.7
60				102.59		453.45	-2.56	0	-24.08
70				100.99		440.02	-4.16	0	-37.51
80				104.16		473.68	-0.99	0	-3.85
90				105.49		455	0.34	0	-22.53
100				100.49		426.57	-4.66	0	-50.96
110				101.04		429.31	-4.11	0	-48.22
120				102.17		436.17	-2.98	0	-41.36
rat8 9.12.2020-CH-3(CSC-8)
time				MAP		HR	ΔMAP		ΔHR
0				105.88		423.77	0	0	0
10				111.41		429.54	5.53	0	5.77
20				106.75		426.74	0.87	0	2.97
30				104.9		384.66	-0.98	0	-39.11
40				100.32		380.59	-5.56	0	-43.18
50				103.35		382.97	-2.53	0	-40.8
60				105.68		391.61	-0.2	0	-32.16
70				103.75		391.22	-2.13	0	-32.55
80				106.26		378.09	0.38	0	-45.68
90				103.47		381.35	-2.41	0	-42.42
100				105.49		366.99	-0.39	0	-56.78
110				106.37		380.68	0.49	0	-43.09
120				102.31		376.41	-3.57	0	-47.36
time				MAP		HR	ΔMAP		ΔHR
0							0	0	0
10							0	0	0
20			.				0	0	0
30							0	0	0
40							0	0	0
50							0	0	0
60							0	0	0
70							0	0	0
80							0	0	0
90							0	0	0
100							0	0	0
110							0	0	0
120							0	0	0
time				MAP		HR	ΔMAP		ΔHR
0							0	0	0
10							0	0	0
20							0	0	0
30							0	0	0
40							0	0	0
50							0	0	0
60							0	0	0
70							0	0	0
80							0	0	0
90							0	0	0
100							0	0	0
110							0	0	0
120							0	0	0

## Sheet: CGS
CGS 2 µg/rat
rat1 15.11.2020 - CH-1 (CGS 1)
time				MAP		HR	ΔMAP		ΔHR
0				129.96		486.43	0	0	0
10				125.49		512.16	-4.47	0	25.73
20				120.65		481.6	-9.31	0	-4.83
30				119.12		483.32	-10.84	0	-3.11
40				114.22		460	-15.74	0	-26.43
50				108.61		457.51	-21.35	0	-28.92
60				105.24		501.7	-24.72	0	15.27
70				98.93		481.21	-31.03	0	-5.22
80				103.14		476.73	-26.82	0	-9.7
90				99.26		475.81	-30.7	0	-10.62
100				100.3		463.66	-29.66	0	-22.77
110				97.9		491.05	-32.06	0	4.62
120				99.24		485.46	-30.72	0	-0.97
rat2 15.11.2020- CH-2 (CGS 2)
time				MAP		HR	ΔMAP		ΔHR
0				124.04		501.44	0	0	0
10				125.1		501.05	1.06	0	-0.39
20				127.81		507.64	3.77	0	6.2
30				124.69		501.25	0.65	0	-0.19
40				121.74		487.34	-2.3	0	-14.1
50				118.53		473.23	-5.51	0	-28.21
60				117.49		471.34	-6.55	0	-30.1
70				115.69		493.75	-8.35	0	-7.69
80				116.1		497.9	-7.94	0	-3.54
90				113.08		463.58	-10.96	0	-37.86
100				112.93		448.78	-11.11	0	-52.66
110				114.37		471.27	-9.67	0	-30.17
120				113.23		473.2	-10.81	0	-28.24
rat3 22.11.2020- CH-1 (CGS 3)
time				MAP		HR	ΔMAP		ΔHR
0				133.34		416.34	0	0	0
10				124.5		392.12	-8.84	0	-24.22
20				126.22		426.4	-7.12	0	10.06
30				122.26		395.57	-11.08	0	-20.77
40				121.59		424.58	-11.75	0	8.24
50				122.52		458.63	-10.82	0	42.29
60				117.34		402.33	-16	0	-14.01
70				119.26		452.2	-14.08	0	35.86
80				115.02		437.61	-18.32	0	21.27
90				118.44		465.66	-14.9	0	49.32
100				115.92		440.28	-17.42	0	23.94
110				118.3		435.7	-15.04	0	19.36
120				112.67		410.28	-20.67	0	-6.06
rat4 22.11.2020-ch-2 (CGS4)
time				MAP		HR	ΔMAP		ΔHR
0				99.44		464.92	0	0	0
10				99.45		441.07	0.01	0	-23.85
20				99.62		422.39	0.18	0	-42.53
30				96.98		473.61	-2.46	0	8.69
40				98.31		443.27	-1.13	0	-21.65
50				99.89		437.11	0.45	0	-27.81
60				93.82		457.73	-5.62	0	-7.19
70				97.55		469.22	-1.89		4.3
80				97.83		495.08	-1.61		30.16
90				98.5		507.71	-0.94		42.79
100				98.16		476.52	-1.28		11.6
110				96.82		513.77	-2.62		48.85
120				82.52		533.67	-16.92		68.75
rat5 22.11.2020-CH-3 (CGS 5)
time				MAP		HR	ΔMAP		ΔHR
0				129.7		398.35	0	0	0
10				122.94		408.16	-6.76	0	9.81
20				123.17		400.08	-6.53	0	1.73
30				127.38		436.11	-2.32	0	37.76
40				131.73		432.95	2.03	0	34.6
50				131.64		416.1	1.94		17.75
60				133.99		384.74	4.29		-13.61
70				133.2		405.31	3.5		6.96
80				127.97		414.76	-1.73		16.41
90				132.53		405.3	2.83		6.95
100				122.66		386.88	-7.04		-11.47
110				119.44		373.69	-10.26		-24.66
120				122		404.68	-7.7		6.33
rat6 22.11.2020 CH2 (CGS 6)
time				MAP		HR	ΔMAP		ΔHR
0				98.35		399.04	0	0	0
10				106.88		423.94	8.53	0	24.9
20				104.44		425.91	6.09	0	26.87
30				97.77		431.81	-0.58	0	32.77
40				97.2		427.38	-1.15	0	28.34
50				97.37		405.52	-0.98	0	6.48
60				96.58		396.96	-1.77	0	-2.08
70				95.24		385.99	-3.11		-13.05
80				94.48		403.44	-3.87		4.4
90				97.88		416.46	-0.47		17.42
100				98.04		401.19	-0.31		2.15
110				96		398.82	-2.35		-0.22
120				93.61		401.75	-4.74		2.71
rat7 9.12.2020-CH-1(CGS 7)
time				MAP		HR	ΔMAP		ΔHR
0				109.09		422.19	0	0	0
10				103.19		409.93	-5.9	0	-12.26
20				98.86		402	-10.23	0	-20.19
30				96.11		399.43	-12.98	0	-22.76
40				100.79		424.21	-8.3	0	2.02
50				101.33		415.77	-7.76	0	-6.42
60				100.49		421.6	-8.6	0	-0.59
70				100.03		406.21	-9.06	0	-15.98
80				97.93		393.82	-11.16	0	-28.37
90				96.83		398.7	-12.26	0	-23.49
100				94.91		380.47	-14.18	0	-41.72
110				97.78		412.53	-11.31	0	-9.66
120				96.36		404.35	-12.73	0	-17.84
time				MAP		HR	ΔMAP		ΔHR
0							0	0	0
10							0	0	0
20							0	0	0
30							0	0	0
40							0	0	0
50							0	0	0
60							0	0	0
70							0	0	0
80							0	0	0
90							0	0	0
100							0	0	0
110							0	0	0
120							0	0	0
time				MAP		HR	ΔMAP		ΔHR
0							0	0	0
10							0	0	0
20			.				0	0	0
30							0	0	0
40							0	0	0
50							0	0	0
60							0	0	0
70							0	0	0
80							0	0	0
90							0	0	0
100							0	0	0
110							0	0	0
120							0	0	0
time				MAP		HR	ΔMAP		ΔHR
0							0	0	0
10							0	0	0
20							0	0	0
30							0	0	0
40							0	0	0
50							0	0	0
60							0	0	0
70							0	0	0
80							0	0	0
90							0	0	0
100							0	0	0
110							0	0	0
120							0	0	0

## Sheet: Collective
ΔMAP
Time	PD-MECA-NIC			SP-MECA-NIC			Wortmannin-MECA-NIC			Infliximab-MECA-NIC			CGS 2 µg/rat			CSC 40 µg/rat			CGS-NIC			CSC-NIC
	ΔMAP	SEM	SDEV	ΔMAP	SEM	SDEV	ΔMAP	SEM	SDEV	ΔMAP	SEM	SDEV	ΔMAP	SEM	SDEV	ΔMAP	SEM	SDEV	ΔMAP	SEM	SDEV	ΔMAP	SEM	SDEV
0	0	0	0	0	0	0	0	0	0	0	0	0	0	0	0	0	0	0	0	0	0	0	0	0
10	5.70171	3.62227	10.2453	4.08484	2.16156	6.11382	5.22763	2.7717	7.83956	-3.60649	2.73084	7.22513	-2.33857	2.25851	5.97545	1.875	1.89673	5.36475	3.30571	1.82325	4.82386	3.255	1.45114	4.10445
20	7.93474	2.48818	7.03765	2.19655	2.70936	7.66324	3.45229	1.63764	4.63194	-2.8883	3.15501	8.34738	-3.30714	2.48537	6.57568	2.15125	1.32279	3.74141	3.37	1.38228	3.65718	3.98625	0.911467	2.57802
30	7.80851	2.12449	6.00897	3.49682	2.27235	6.42719	5.93653	2.15769	6.10288	-1.17448	3.63341	9.61311	-5.65857	2.1647	5.72726	2.05625	1.56282	4.42032	5.00429	1.71215	4.52991	4.6075	1.28735	3.64117
40	10.6802	2.14429	6.06497	5.69921	1.86824	5.28417	8.39001	2.46917	6.98386	2.37259	3.4556	9.14265	-5.47714	2.47231	6.54111	0.135	1.59213	4.50324	4.52286	2.02206	5.34986	5.71875	2.21139	6.25476
50	9.48117	1.95385	5.52633	5.13342	2.00084	5.65922	8.6779	2.34953	6.64547	2.46549	3.18168	8.41794	-6.29	3.05291	8.07724	1.74625	1.78415	5.04634	5.4	2.04752	5.41723	5.67625	1.93673	5.47789
60	10.0393	2.31955	6.56067	6.82469	1.3947	3.9448	8.68687	2.26797	6.41479	3.08545	2.34805	6.21236	-8.42429	3.58662	9.48931	2.69	2.07773	5.87672	4.65571	2.74826	7.27121	5.92625	2.0782	5.87803
70	10.0461	2.17931	6.16401	6.42981	1.57731	4.46131	10.6763	2.38967	6.75901	3.00166	2.09071	5.53151	-9.14571	4.23393	11.2019	1.60625	1.77343	5.01601	4.46571	2.78955	7.38045	4.995	1.98137	5.60417
80	8.78134	2.0675	5.84778	7.23041	1.84231	5.21085	8.29971	2.22642	6.29726	3.44308	2.00187	5.29646	-10.2071	3.56499	9.43209	1.92625	1.27658	3.6107	2.22714	3.38163	8.94696	4.105	2.26595	6.40908
90	8.46276	1.30972	3.70445	7.77309	1.71296	4.84499	8.39471	2.02009	5.71369	3.17129	2.28916	6.05655	-9.62857	4.35091	11.5114	2.0675	1.39068	3.93343	0.88	3.47839	9.20295	5.9475	2.03033	5.74264
100	8.28947	1.07517	3.04103	8.75652	2.29694	6.49674	10.1261	2.023	5.7219	3.90237	2.14538	5.67613	-11.5714	3.84735	10.1791	1.15125	1.44053	4.07444	0.362857	3.17855	8.40965	5.09375	2.05567	5.8143
110	9.91071	2.00523	5.67164	11.1939	2.36795	6.69757	9.50729	2.20348	6.23239	3.82535	2.39529	6.33734	-11.9014	3.78473	10.0135	1.39375	1.5212	4.30261	-0.734286	3.00059	7.93881	3.745	1.88759	5.33891
120	10.4308	1.5769	4.46014	10.1442	1.91102	5.40519	9.42657	2.09382	5.92222	3.95406	2.87802	7.61452	-14.8986	3.32433	8.79534	0.1425	1.54929	4.38205	0.198571	3.18851	8.43601	4.88875	2.24266	6.34319
ΔHR
Time		PD-MECA-NIC		SP-MECA-NIC			Wortmannin-MECA-NIC			Infliximab-MECA-NIC			CGS 2 µg/rat			CSC 40 µg/rat			CGS 2 µg/rat			CSC 40 µg/rat
	ΔHR	SEM	SDEV	ΔHR	SEM	SDEV	ΔHR	SEM	SDEV	ΔHR	SEM	SDEV	ΔHR	SEM	SDEV	ΔHR	SEM	SDEV	ΔHR	SEM	SDEV	ΔHR	SEM	SDEV
0	0	0	0	0	0	0	0	0	0	0	0	0	0	0	0	0	0	0	0	0	0	0	0	0
10	-28.2165	14.5216	41.0732	-48.7575	18.9576	53.6202	-76.0283	18.1824	51.4275	-58.4841	34.1186	90.2692	-0.04	7.99428	21.1509	-2.52	7.40646	20.9486	-31.4486	11.1287	29.4438	-29.5788	12.5712	35.5568
20	1.81655	11.5689	32.7217	-28.3579	18.8488	53.3125	-54.752	17.0225	48.147	-60.8485	29.6242	78.3783	-3.24143	8.49489	22.4754	-2.625	4.8766	13.7931	-11.11	10.5742	27.9767	-18.3138	9.34339	26.4271
30	-3.31911	10.0211	28.344	-17.7785	19.6271	55.5139	-33.0619	11.4847	32.4835	-46.3349	27.9611	73.9782	4.62714	8.97676	23.7503	-6.46125	8.1489	23.0486	-5.08714	10.2977	27.2452	-12.685	9.95736	28.1637
40	2.50055	9.8535	27.8699	-17.8014	20.3541	57.5701	-30.4495	9.63632	27.2556	-56.2412	19.5565	51.7418	1.57429	9.02513	23.8782	-3.53125	9.73063	27.5224	-2.01286	11.9001	31.4848	-6.35375	10.8268	30.6228
50	5.04765	11.7763	33.3084	-8.10723	16.2225	45.8842	-23.1491	16.9806	48.0285	-47.0186	20.5354	54.3315	-3.54857	10.3557	27.3987	-5.9025	11.3145	32.0022	8.73	16.3982	43.3855	-3.8825	9.92827	28.0814
60	12.396	14.1468	40.0132	-3.91254	17.8525	50.4945	-9.65497	15.6946	44.3911	-37.112	18.0546	47.7679	-7.47286	5.31431	14.0603	-7.955	7.56264	21.3904	2.19429	14.4634	38.2667	-0.11375	10.0416	28.402
70	15.0157	12.3409	34.9054	-0.0858875	16.8139	47.5568	-11.7916	17.6955	50.0503	-37.7042	15.7257	41.6064	0.74	6.65669	17.612	-7.65	9.61588	27.1978	5.59571	15.4846	40.9683	-1.85625	7.38688	20.8932
80	15.7611	9.37275	26.5101	-5.51556	17.4945	49.4819	-3.9609	12.3507	34.9331	-19.1442	19.5608	51.753	4.37571	7.60347	20.1169	-10.75	6.45261	18.2507	8.02429	14.822	39.2152	0.50625	6.97178	19.7192
90	15.1956	9.84009	27.832	8.10587	16.5733	46.8763	-1.5911	14.0485	39.7351	-10.1165	19.8028	52.3933	6.35857	12.3733	32.7366	-10.6662	7.89793	22.3387	-2.22571	13.3059	35.2042	7.27375	10.3472	29.2662
100	16.5432	7.1502	20.2238	20.9497	19.4377	54.9781	0.173457	14.1134	39.9188	-19.9309	19.8728	52.5786	-12.99	10.5726	27.9726	-13.41	13.6958	38.7376	1.34857	17.4131	46.0708	6.39875	7.55572	21.3708
110	13.6721	8.54644	24.173	33.4172	19.6005	55.4386	3.13091	15.6888	44.3746	-18.3207	23.0276	60.9253	1.16	10.2176	27.0332	-13.7325	10.9437	30.9536	7.80429	18.7288	49.5518	2.0025	10.4568	29.5762
120	25.1928	9.86976	27.9159	24.2994	19.8607	56.1746	5.9443	15.907	44.9919	-17.4556	22.3435	59.1153	3.52571	11.7922	31.1993	-7.88875	12.2596	34.6755	3.21429	13.4696	35.6372	0.57875	13.3885	37.8685

## Sheet: AUC
AUC(net area)	MAP
	rat1	rat2	rat3	rat4	rat5	rat6	rat7	rat8	MEAN	STDEV	SEM
PD-MECA-NIC	1181	841.2	1282	1049	1001		440.1	2197	1141.61	539.416	190.712
SP-MECA-NIC	34.45	505.5	662.6	1239	1067	1475	612.3	330.4	740.781	483.885	171.079
Wortmannin-MECA-NIC	2151	410.8		1378	527.6	760.7	839		1011.18	651.22	246.138
Infliximab-MECA-NIC	-700.1	-725	-84.4	893.5	31.64	1027	524.5	597.2	195.543	676.421	239.151
CGS 2 µg									#DIV/0!	#DIV/0!	#DIV/0!
CSC 40 µg									#DIV/0!	#DIV/0!	#DIV/0!
CGS-NIC									#DIV/0!	#DIV/0!	#DIV/0!
CSC-NIC									#DIV/0!	#DIV/0!	#DIV/0!
AUC(net area)	HR
	rat1	rat2	rat3	rat4	rat5	rat6	rat7	rat8	MEAN	STDEV	SEM
PD-MECA-NIC	-2433	4857	3969	-3044	5.579	-73	306	2857	805.572	2868.52	1014.17
SP-MECA-NIC	421.4	6236	-4194	4446	-11743	822	-3350	2924	-554.7	5760.78	2036.74
Wortmannin-MECA-NIC	-4422	1082		-2437	706	-1655	1483		-873.833	2346.02	886.712
Infliximab-MECA-NIC	-9564			2626	1963	602	-101.4	-5122	-1599.4	4764	1684.33
CGS 2 µg									#DIV/0!	#DIV/0!	#DIV/0!
CSC 40 µg									#DIV/0!	#DIV/0!	#DIV/0!
CGS-NIC									#DIV/0!	#DIV/0!	#DIV/0!
CSC-NIC									#DIV/0!	#DIV/0!	#DIV/0!

## Sheet: InfliX-MECANIC
Infliximab (100mcg/rat) -MECA-NIC
rat1 24.4.2022 - CH-1 (Infliximab-MECA-NIC- 1)
time				MAP		HR	ΔMAP		ΔHR
0				103.64		458.06	0		0
10				91.1533		294.762	-12.4867		-163.298
20				92.6637		282.531	-10.9763		-175.529
30				92.0982		326.311	-11.5418		-131.749
40				93.2999		362.349	-10.3401		-95.7106
50				95.346		356.261	-8.294		-101.799
60				98.4115		395.281	-5.2285		-62.7788
70				99.9182		391.137	-3.7218		-66.9231
80				100.554		396.465	-3.0857		-61.5946
90				101.462		435.352	-2.1779		-22.7076
100				104.457		454.976	0.8168		-3.0841
110				102.176		412.914	-1.4637		-45.1464
120				101.127		405.849	-2.5128		-52.2111
rat2 24.4.2022 - CH-2 (Infliximab-MECA-NIC- 2)
time				MAP		HR	ΔMAP		ΔHR
0				85.45		427.31	0		0
10				77.8739		296.504	-7.5761		-130.806
20				77.7107		311.367	-7.7393		-115.943
30				75.3655		341.125	-10.0845		-86.1851
40				80.5489		335.208	-4.9011		-92.1016
50				78.5335		351.571	-6.9165		-75.7389
60				79.1564		349.466	-6.2936		-77.844
70				81.5549		344.818	-3.8951		-82.4918
80				81.6282		350.37	-3.8218		-76.9399
90				80.8154		344.537	-4.6346		-82.7729
100				77.8372		350.841	-7.6128		-76.4688
110				79.7061		348.286	-5.7439		-79.0237
120				78.8799		352.533	-6.5701		-74.7766
rat3 24.4.2022 - CH-3 (Infliximab-MECA-NIC- 3)
time				MAP		HR	ΔMAP		ΔHR
0				122.65		359.98	0		0
10				109.186		220.83	-13.464		-139.15
20				106.375		210.154	-16.2752		-149.826
30				107.639		201.448	-15.011		-158.532
40				115.543		215.98	-7.1074		-144
50				116.74		221.826	-5.9099		-138.154
60				123.764		245.975	1.1143		-114.005
70				123.348		258.132	0.6981		-101.848
80				131.676		271.78	9.0257		-88.1999
90				132.583		276.11	9.9327		-83.8697
100				132.496		247.707	9.8463		-112.273
110				134.88		254.707	12.2296		-105.273
120				135.61		261.06	12.96		-98.92
rat4 27.4.2022-ch-1 (Infliximab-MECA-NIC- 4)
time				MAP		HR	ΔMAP		ΔHR
0				100.17		322.29	0		0
10				100.99		423.935	0.8196		101.645
20				105.718		335.689	5.548		13.3991
30				108.218		306.47	8.048		-15.82
40				112.731		291.209	12.5607		-31.0813
50				109.181		308.519	9.0115		-13.7705
60				109.018		326.645	8.8479		4.355
70				110.997		306.378	10.827		-15.912
80				108.575		331.742	8.4051		9.452
90				108.806		387.469	8.6358		65.1793
100				108.289		346.018	8.1187		23.7277
110				106.235		407.474	6.0651		85.1837
120				105.05		396.781	4.88		74.4908
rat5 27.4.2022-ch-2 (Infliximab-MECA-NIC- 5)
time				MAP		HR	ΔMAP		ΔHR
0				96.18		335.72	0		0
10				91.0056		314.414	-5.1744		-21.3057
20				91.0922		337.214	-5.0878		1.4935
30				96.2422		328.351	0.0622		-7.3692
40				99.9832		323.658	3.8032		-12.062
50				104.674		344.532	8.4935		8.8123
60				101.579		354.117	5.3988		18.3968
70				100.566		351.516	4.3861		15.7964
80				95.1496		394.967	-1.0304		59.2466
90				91.4586		360.827	-4.7214		25.1074
100				97.2083		384.042	1.0283		48.3218
110				94.54		372.002	-1.64		36.2823
120				92.0482		383.226	-4.1318		47.506
rat6 27.4.2022-ch-3 (Infliximab-MECA-NIC- 6)
time				MAP		HR	ΔMAP		ΔHR
0				98.49		345.31	0		0
10				102.358		363.272	3.8682		17.9619
20				101.333		368.46	2.8434		23.1499
30				103.41		378.894	4.9204		33.5835
40				113.54		334.39	15.0502		-10.9204
50				112.48		338.258	13.9901		-7.0517
60				109.473		338.173	10.9826		-7.1372
70				108.75		334.304	10.2602		-11.0062
80				106.355		363.144	7.8651		17.8342
90				106.11		359.23	7.62		13.92
100				106.057		340.459	7.5667		-4.8505
110				109.606		343.356	11.1161		-1.9537
120				111.67		338.65	13.18		-6.66
rat7 11.5.2022-CH-1 (Infliximab-MECA-NIC- 7)
time				MAP		HR	ΔMAP		ΔHR
0				88.91		382.08	0		0
10				88.3966		341.323	-0.5134		-40.7571
20				91.2426		369.596	2.3326		-12.4841
30				97.9799		425.185	9.0699		43.1046
40				93.2366		384.575	4.3266		2.4952
50				93.1771		386.777	4.2671		4.6975
60				94.6912		384.036	5.7812		1.9559
70				91.3951		377.285	2.4851		-4.7948
80				94.2894		385.257	5.3794		3.1765
90				94.2374		400.795	5.3274		18.7146
100				93.6496		381.096	4.7396		-0.9845
110				93.7537		369.033	4.8437		-13.047
120				97.1094		351.349	8.1994		-30.7315
rat8 11.5.2022-CH- 3(Infliximab-MECA-NIC- 8)
time				MAP		HR	ΔMAP		ΔHR
0				98.56		408.83	0	0	0
10				104.235		316.668	5.6749	0	-92.1619
20				104.808		337.782	6.2482	0	-71.0484
30				103.701		361.118	5.141	0	-47.7123
40				104.149		342.281	5.5886	0	-66.5485
50				103.642		355.686	5.0821	0	-53.1444
60				102.641		348.991	4.0809	0	-59.8385
70				101.534		374.376	2.9737	0	-34.4543
80				103.367		392.702	4.8072	0	-16.1284
90				103.948		394.327	5.3883	0	-14.5027
100				105.275		374.994	6.7154	0	-33.8359
110				103.756		385.242	5.1959	0	-23.5879
120				104.188		410.488	5.6278	0	1.658
time				MAP		HR	ΔMAP		ΔHR
0							0	0	0
10							0	0	0
20			.				0	0	0
30							0	0	0
40							0	0	0
50							0	0	0
60							0	0	0
70							0	0	0
80							0	0	0
90							0	0	0
100							0	0	0
110							0	0	0
120							0	0	0
time				MAP		HR	ΔMAP		ΔHR
0							0	0	0
10							0	0	0
20							0	0	0
30							0	0	0
40							0	0	0
50							0	0	0
60							0	0	0
70							0	0	0
80							0	0	0
90							0	0	0
100							0	0	0
110							0	0	0
120							0	0	0

## Sheet: wortmannin-MECANIC
Wortmannin-MECA-NIC
rat1 23.3.2022 - CH-1 ( Wortmannin-MECA-NIC 1)
time				MAP		HR	ΔMAP		ΔHR
0				83.79		371.75	0	0	0
10				105.298		269.595	21.5076	0	-102.155
20				96.317		284.901	12.527	0	-86.8491
30				98.006		307.555	14.216	0	-64.1947
40				106.064		341.106	22.274	0	-30.6443
50				104.263		345.614	20.4734	0	-26.1362
60				103.021		347.749	19.2308	0	-24.0009
70				104.438		303.11	20.6482	0	-68.64
80				103.259		344.063	19.4689	0	-27.6865
90				101.191		352.161	17.4005	0	-19.589
100				103.936		359.96	20.146	0	-11.7903
110				102.86		381	19.07	0	9.25
120				100.045		392.137	16.2546	0	20.3868
rat2 23.3.2022- CH-2 (Wortmannin-MECA-NIC 2)
time				MAP		HR	ΔMAP		ΔHR
0				100.2		399.95	0	0	0
10				102.998		413.032	2.7979	0	13.0817
20				105.227		401.509	5.0265	0	1.559
30				104.437		380.569	4.237	0	-19.3807
40				104.117		385.865	3.9172	0	-14.0854
50				105.48		397.084	5.2797	0	-2.8664
60				107.282		400.23	7.0819	0	0.2803
70				105.506		417.244	5.3063	0	17.2939
80				102.878		421.661	2.678	0	21.7111
90				101.086		428.296	0.8858	0	28.3456
100				103.261		423.326	3.0611	0	23.3757
110				100.546		418.885	0.3462	0	18.9351
120				101.079		439.87	0.8792	0	39.9203
rat3 23.3.2022- CH-3 (Wortmannin-MECA-NIC 3)
time				MAP		HR	ΔMAP		ΔHR
0				110.36		394.95	0	0	0
10				109.021		250.505	-1.3389	0	-144.445
20				108.573		260.201	-1.7865	0	-134.749
30				105.201		304.884	-5.1592	0	-90.0657
40				111.785		314.11	1.4252	0	-80.8405
50				114.777		275.788	4.417	0	-119.162
60				111.216		298.489	0.8559	0	-96.4611
70				114.357		298.254	3.9969	0	-96.6962
80				116.391		322.12	6.0307	0	-72.83
90				116.74		311.528	6.3801	0	-83.4219
100				121.589		310.285	11.2291	0	-84.6648
110				118.02		301.49	7.66	0	-93.46
120				121.758		302.951	11.3979	0	-91.9988
rat4 27.3.2022-ch-1 (Wortmannin-MECA-NIC 4)
time				MAP		HR	ΔMAP		ΔHR
0				87.76		370.47	0	0	0
10				86.2426		264.223	-1.5174	0	-106.247
20				87.9055		296.899	0.1455	0	-73.5708
30				98.5789		355.509	10.8189	0	-14.9607
40				98.4115		328.816	10.6515	0	-41.654
50				101.741		333.573	13.9811	0	-36.8974
60				102.656		361.872	14.8963	0	-8.5976
70				107.593		374.663	19.833		4.1927
80				102.52		377.55	14.76		7.08
90				102.351		374.257	14.5912		3.7875
100				102.306		379.914	14.5465		9.4436
110				102.887		376.442	15.1269		5.9717
120				104.758		385.959	16.9982		15.4889
rat5 27.3.2022-ch-2 Wortmannin-MECA-NIC 5)
time				MAP		HR	ΔMAP		ΔHR
0				85.42		320.39	0	0	0
10				89.32		254.127	3.9	0	-66.2634
20				86.565		314.366	1.145	0	-6.0242
30				89.4032		310.83	3.9832	0	-9.5602
40				88.8736		317.341	3.4536	0	-3.0489
50				86.3785		314.25	0.9585		-6.1396
60				88.5538		333.571	3.1338		13.1812
70				93.9537		348.384	8.5337		27.9943
80				89.2833		333.199	3.8633		12.8089
90				90.819		345.95	5.399		25.5603
100				92.72		352.09	7.3		31.7
110				93.6172		359.464	8.1972		39.074
120				91.21		343.03	5.79		22.64
rat6 30.3.2022-ch-2 (Wortmannin-MECA-NIC 6)
time				MAP		HR	ΔMAP		ΔHR
0				88.37		452.67	0	0	0
10				92.1049		364.876	3.7349	0	-87.7937
20				92.2214		399.79	3.8514	0	-52.88
30				95.1529		420.135	6.7829	0	-32.5351
40				97.8379		413.75	9.4679	0	-38.9202
50				98.0511		446.313	9.6811	0	-6.3569
60				96.8352		452.235	8.4652	0	-0.435
70				96.0324		457.355	7.6624		4.6853
80				94.7099		458.544	6.3399		5.874
90				94.1269		462.949	5.7569		10.2787
100				94.83		474.91	6.46		22.24
110				93.5406		462.478	5.1706		9.8075
120				93.76		453.69	5.39		1.02
rat7 30.3.2022-CH-3 (Wortmannin-MECA-NIC 7)
time				MAP		HR	ΔMAP		ΔHR
0				111.3		373.34	0	0	0
10				118.809		334.964	7.5093	0	-38.3755
20				114.557		342.59	3.2571	0	-30.7501
30				117.977		372.604	6.6769	0	-0.7362
40				118.841		369.387	7.5407	0	-3.9532
50				117.254		408.854	5.9545	0	35.5144
60				118.444		421.788	7.1442	0	48.4483
70				120.054		401.969	8.7539	0	28.6289
80				116.257		398.656	4.9572	0	25.3162
90				119.65		397.241	8.3495	0	23.9011
100				119.44		384.25	8.14	0	10.91
110				122.28		405.678	10.9801	0	32.3381
120				120.576		407.493	9.2761	0	34.1529
rat 8
time				MAP		HR	ΔMAP		ΔHR
0							0	0	0
10							0	0	0
20							0	0	0
30							0	0	0
40							0	0	0
50							0	0	0
60							0	0	0
70							0	0	0
80							0	0	0
90							0	0	0
100							0	0	0
110							0	0	0
120							0	0	0
time				MAP		HR	ΔMAP		ΔHR
0							0	0	0
10							0	0	0
20			.				0	0	0
30							0	0	0
40							0	0	0
50							0	0	0
60							0	0	0
70							0	0	0
80							0	0	0
90							0	0	0
100							0	0	0
110							0	0	0
120							0	0	0
time				MAP		HR	ΔMAP		ΔHR
0							0	0	0
10							0	0	0
20							0	0	0
30							0	0	0
40							0	0	0
50							0	0	0
60							0	0	0
70							0	0	0
80							0	0	0
90							0	0	0
100							0	0	0
110							0	0	0
120							0	0	0

## Sheet: SP-MECANIC
SP-MECA-NIC
rat1 28.2.2022 - CH-1 (SP-MECA-NIC 1)
time				MAP		HR	ΔMAP		ΔHR
0				108		323.48	0	0	0
10				106.056		306.5	-1.9435	0	-16.9799
20				104.316		309.122	-3.6845	0	-14.358
30				102.753		312.937	-5.247	0	-10.5432
40				110.539		318.796	2.5394	0	-4.6838
50				103.441		323.364	-4.5588	0	-0.1163
60				109.602		321.675	1.6019	0	-1.805
70				108.371		333.531	0.3705	0	10.0512
80				108.616		339.384	0.6161	0	15.9042
90				110.539		332.418	2.5394	0	8.9381
100				110.372		331.567	2.372	0	8.0874
110				114.204		357.907	6.2039	0	34.4272
120				113.27		349.91	5.27	0	26.43
rat2 28.2.2022 - CH-2 (SP-MECA-NIC 2)
time				MAP		HR	ΔMAP		ΔHR
0				93.25		332.1	0	0	0
10				96.3755		337.382	3.1255	0	5.2821
20				95.6992		361.626	2.4492	0	29.5258
30				96.8319		378.199	3.5819	0	46.0985
40				98.9905		371.225	5.7405	0	39.1252
50				96.5887		383.117	3.3387	0	51.0173
60				96.572		383.461	3.322	0	51.3608
70				96.9851		388.787	3.7351	0	56.687
80				95.8092		387.15	2.5592	0	55.0497
90				94.8231		405.717	1.5731	0	73.6169
100				98.05		409.44	4.8	0	77.34
110				103.56		417.63	10.31	0	85.53
120				105.27		437.97	12.02	0	105.87
rat3 28.2.2022 - CH-3 (SP-MECA-NIC 3)
time				MAP		HR	ΔMAP		ΔHR
0				102.75		380.64	0	0	0
10				111.18		290.1	8.43	0	-90.54
20				101.549		308.438	-1.2006	0	-72.2019
30				102.437		331.241	-0.3133	0	-49.3985
40				101.718		343.749	-1.0318	0	-36.8908
50				109.041		352.134	6.2907	0	-28.5064
60				108.44		347.903	5.69	0	-32.7372
70				107.046		354.615	4.2962	0	-26.0248
80				112.194		341.654	9.4435	0	-38.9856
90				112.747		357.992	9.9971	0	-22.6476
100				109.6		375	6.85	0	-5.64
110				113.76		383.36	11.01	0	2.72
120				113.19		344.58	10.44	0	-36.06
rat4 6.3.2022-ch-2 (SP-MECA-NIC 4)
time				MAP		HR	ΔMAP		ΔHR
0				99.33		348	0	0	0
10				115.73		334.176	16.3999	0	-13.8243
20				116.919		358.836	17.5891	0	10.8356
30				113.811		362.421	14.4811	0	14.4209
40				113.538		371.93	14.2079	0	23.9303
50				111.043		370.077	11.7128	0	22.077
60				112.655		396.584	13.3251	0	48.5838
70				108.135		379.517	8.8047		31.5175
80				104.414		388.133	5.0837		40.133
90				105.73		393.32	6.4		45.32
100				106.073		429.032	6.7427		81.0316
110				105.61		444.108	6.2796		96.108
120				105.153		436.841	5.8232		88.8413
rat5 6.3.2022-ch-3 (SP-MECA-NIC 5)
time				MAP		HR	ΔMAP		ΔHR
0				105.36		385.2	0	0	0
10				107.164		252.156	1.8039	0	-133.044
20				111.338		264.934	5.9776	0	-120.266
30				107.659		256.395	2.2987	0	-128.805
40				107.6		242.03	2.2398	0	-143.17
50				108.942		283.701	3.5825	0	-101.499
60				114.553		292.268	9.1932	0	-92.9316
70				117.215		288.334	11.8552	0	-96.8657
80				120.305		283.979	14.9452	0	-101.221
90				121.177		303.98	15.8168	0	-81.2199
100				119.438		301.108	14.0775	0	-84.0916
110				122.559		318.986	17.1989	0	-66.2145
120				120.85		335.33	15.49	0	-49.87
rat6 9.3.2022-ch-1 (SP-MECA-NIC 6)
time				MAP		HR	ΔMAP		ΔHR
0				95.67		384.36	0	0	0
10				99.0997		323.254	3.4297	0	-61.1057
20				100.011		374.848	4.3412	0	-9.5116
30				106.964		379.355	11.2943	0	-5.0048
40				108.073		369.74	12.4029	0	-14.62
50				108.534		377.238	12.8642	0	-7.1222
60				106.38		371.686	10.7102	0	-12.6743
70				108.259		391.332	12.5889	0	6.9721
80				107.81		371.14	12.14	0	-13.22
90				106.778		396.25	11.1083	0	11.8895
100				117.96		451.84	22.29	0	67.48
110				120.376		471.387	24.7057	0	87.027
120				115.02		437.8	19.35	0	53.44
rat7 9.3.2022-CH-2(SP-MECA-NIC7)
time				MAP		HR	ΔMAP		ΔHR
0				90.98		330.3	0	0	0
10				88.124		236.445	-2.856	0	-93.8548
20			.	82.9373		259.738	-8.0427	0	-70.5622
30				92.971		290.022	1.991	0	-40.2778
40				97.8545		299.691	6.8745	0	-30.6094
50				97.8379		307.501	6.8579	0	-22.7988
60				97.0451		295.633	6.0651	0	-34.6668
70				98.43		313.58	7.45	0	-16.72
80				101.406		312.875	10.4256	0	-17.4253
90				101.14		326.28	10.16	0	-4.02
100				99.6		334.06	8.62	0	3.76
110				100.023		330.75	9.0432	0	0.4499
120				100.26		319.88	9.28	0	-10.42
rat8 9.3.2022-CH-3(SP-MECA-NIC8)
time				MAP		HR	ΔMAP		ΔHR
0				95.67		332.24	0	0	0
10				99.9592		346.246	4.2892	0	14.006
20				95.8131		351.915	0.1431	0	19.675
30				95.5579		363.522	-0.1121	0	31.2823
40				98.2905		356.747	2.6205	0	24.5074
50				96.6494		354.33	0.9794	0	22.0905
60				100.36		375.81	4.69	0	43.57
70				98.0079		365.936	2.3379	0	33.6956
80				98.3		347.88	2.63	0	15.64
90				100.26		365.21	4.59	0	32.97
100				99.97		351.87	4.3	0	19.63
110				100.47		359.53	4.8	0	27.29
120				99.1504		348.404	3.4804	0	16.1642

## Sheet: PD-MECANIC
PD-MECA-NIC																																clp-3p-sal
rat1 2.1.2022 -CH-1 (PD-MECA-NIC1)
time				MAP		HR	ΔMAP	ΔHR
0				101.023		411.64	0	0
10				106.068		363.843	5.0446	-47.7971
20				112.649		382.893	11.6257	-28.7474
30				109.565		402.478	8.5416	-9.162
40				111.131		360.5	10.1079	-51.1398
50				109.959		377.856	8.936	-33.7836
60				113.452		389.859	12.4293	-21.7812
70				111.28		399.695	10.2567	-11.9445
80				110.264		390.231	9.241	-21.4092
90				110.219		421.422	9.1964	9.7819
100				110.126		402.484	9.1034	-9.1557
110				118.144		388.18	17.1205	-23.4605
120				113.91		422.2	12.8869	10.56
rat2 2.1.2022 - CH-2 (PD-MECA-NIC2)
time				MAP		HR	ΔMAP	ΔHR
0				82.84		307.26	0	0
10				75.1156		253.387	-7.7244	-53.8734
20				84.3698		365.048	1.5298	57.7876
30				87.631		341.558	4.791	34.2975
40				90.316		339.703	7.476	32.443
50				95.5826		378.245	12.7426	70.9846
60				93.2075		390.09	10.3675	82.8301
70				92.971		374.599	10.131	67.3392
80				91.9583		354.864	9.1183	47.6037
90				92.9676		352.362	10.1276	45.1022
100				92.7977		348.499	9.9577	41.2387
110				91.7984		343.884	8.9584	36.6243
120				96.0957		353.97	13.2557	46.7097
rat3 12.1.2022 - CH-1(PD-MECA-NIC3)
time				MAP		HR	ΔMAP	ΔHR
0				95.82		395.23	0	0
10				108.129		460.642	12.3087	65.4124
20				109.401		420.208	13.581	24.9778
30				109.966		413.749	14.1465	18.5188
40				103.512		406.72	7.6919	11.4902
50				103.661		411.471	7.8407	16.2407
60				105.368		438.118	9.5483	42.8884
70				108.716		452.544	12.8965	57.3138
80				108.586		434.422	12.7663	39.1918
90				105.539		448.634	9.7194	53.4035
100				105.327		426.547	9.5074	31.317
110				107.954		417.501	12.1339	22.2708
120				107.987		423.036	12.1674	27.8058
rat4 12.1.2022-CH-2 (PD-MECA-NIC4)
time				MAP		HR	ΔMAP	ΔHR
0				92.43		403.65	0	0
10				100.513		379.452	8.0828	-24.1976
20				100.196		373.173	7.7664	-30.4771
30				100.843		353.796	8.4126	-49.8536
40				107.652		383.802	15.2216	-19.8477
50				101.146		387.874	8.7158	-15.7761
60				103.524		358.063	11.0943	-45.5866
70				101.559		365.142	9.1289	-38.5076
80				101.572		395.969	9.1422	-7.6805
90				100.873		372.093	8.4426	-31.557
100				99.4169		386.534	6.9869	-17.1159
110				99.1737		387.083	6.7437	-16.5671
120				102.798		389.173	10.3681	-14.4769
rat5 12.1.2022-CH-3 (PD-MECA-NIC5)
time				MAP		HR	ΔMAP	ΔHR
0				96.85		332.15	0	0
10				96.2803		274.338	-0.5697	-57.8121
20				100.509		309.782	3.6589	-22.3681
30				103.332		324.025	6.4819	-8.1252
40				106.752		323.236	9.9017	-8.9141
50				106.296		321.69	9.4462	-10.4596
60				105.919		322.853	9.0693	-9.2965
70				109.013		351.932	12.1632	19.7824
80				110.187		366.019	13.3372	33.8685
90				105.036		338.181	8.1859	6.0311
100				106.11		348.99	9.26	16.84
110				108.746		368.034	11.8962	35.8839
120				110.811		342.419	13.9615	10.2689
rat6 19.1.2022-ch-1 (PD-MECA-NIC6)
time				MAP		HR	ΔMAP	ΔHR
0				100.81		370.73	0	0
10				102.69		317.889	1.8797	-52.8413
20				101.778		347.373	0.9683	-23.3565
30				100.513		335.968	-0.2966	-34.7624
40				109.353		384.499	8.5427	13.7689
50				104.806		392.592	3.9965	21.8621
60				100.443		385.276	-0.3673	14.5464
70				102.664		384.029	1.8537	13.2985
80				99.2783		375.419	-1.5317	4.689
90				103.28		384.73	2.47	14
100				102.954		389.655	2.1439	18.9247
110				100.379		368.425	-0.4305	-2.3045
120				102.247		379.756	1.437	9.0261
rat7 19.1.2022-CH-2 (PD-MECA-NIC7)
time				MAP		HR	ΔMAP	ΔHR
0				102.39		353.11	0	0
10				102.735		309.972	0.3448	-43.1379
20				105.693		365.03	3.3029	11.9197
30				104.72		357.489	2.3302	4.3791
40				105.666		366.035	3.2762	12.9249
50				105.646		330.71	3.2563	-22.4001
60				107.755		359.64	5.3649	6.5296
70				104.927		348.649	2.5367	-4.4608
80				104.56		345.96	2.17	-7.15
90				107.085		346.122	4.6953	-6.9885
100				109.281		371.638	6.8906	18.5276
110				109.25		383.82	6.86	30.71
120				108.35		388.48	5.96	35.37
rat8 19.1.2022-CH-3(PD-MECA-NIC8)
time				MAP		HR	ΔMAP	ΔHR
0				123.14		351.98	0	0
10				149.387		340.495	26.2472	-11.485
20				144.185		376.776	21.0449	24.7964
30				141.201		370.135	18.0609	18.1549
40				146.364		381.259	23.2239	29.279
50				144.055		365.693	20.9153	13.7132
60				145.948		381.018	22.8078	29.0382
70				144.542		369.285	21.4021	17.3048
80				139.147		388.955	16.0074	36.9752
90				138.005		383.771	14.8649	31.7914
100				135.606		383.749	12.4659	31.7688
110				139.143		378.2	16.0035	26.2198
120				136.55		428.259	13.41	76.2791
rat9
time				MAP		HR	ΔMAP	ΔHR
0							0	0
10							0	0
20							0	0
30							0	0
40							0	0
50							0	0
60							0	0
70							0	0
80							0	0
90							0	0
100							0	0
110							0	0
120							0	0
rat10
time				MAP		HR	ΔMAP	ΔHR
0							0	0
10							0	0
20							0	0
30							0	0
40							0	0
50							0	0
60							0	0
70							0	0
80							0	0
90							0	0
100							0	0
110							0	0
120							0	0

[truncated: 3 more sheets: Delta, Individual, Baseline]
