# Supplementary material for: Suppression by central adenosine A3 receptors of the cholinergic defense against cardiovascular aberrations of sepsis: role of PI3K/MAPKs/NFκB signaling
Source: Front Pharmacol. 2024 Jun 20;15:1418981. doi: 10.3389/fphar.2024.1418981 (PMC11222418; doi:10.3389/fphar.2024.1418981)
Supplement: Supplementary file 7 [file Table7.XLSX]

## Sheet: NFkB-Brain-NTS
Field	SHAM							CLP3P							CLP3PNIC							MECANIC					MECANIC-SP					MECANIC-PD					MECANIC-Wort					MECANIC-Inflix
	RAT2	RAT3	RAT5	RAT6	RAT7	RAT 4	RAT 8	RAT1	RAT2	RAT3	RAT4	RAT7	RAT 8	RAT 9	RAT1	RAT3	RAT4	RAT5	RAT6	RAT 2	RAT 7	RAT1	RAT2	RAT3	RAT4	RAT6	RAT1	RAT2	RAT3	RAT6	RAT 7	RAT1	RAT2	RAT4	RAT5	RAT6	RAT1	RAT2	RAT3	RAT4	RAT5	RAT2	RAT3	RAT4	RAT5	RAT6
1	0.398	2.992	0.687	0.354	0.317	0.604	1.361	50.085	37.784	53.792	9.366	47.764	14.403	13.834	0.382	0.802	0.642	0.596	0.921	0.863	0.491	73.041	45.094	12.47	25.005	14.248	1.067	0.882	3.492	6.2	10.655	0.61	0.567	2.668	1.54	4.263	0.586	11.09	0.644	3.538	1.972	0.346	37.701	9.039	0.885	0.564
2	0.636	3.897	0.71	0.302	0.306	0.599	1.939	48.987	45.975	62.809	39.133	34.365	7.878	22.465	0.36	0.654	0.58	0.707	0.775	0.665	0.669	61.313	20.809	18.102	34.923	22.401	2.304	2.704	7.721	6.705	1.357	0.66	0.757	4.373	5.121	4.043	1.17	7.822	2.239	6.052	0.894	0.328	30.956	22.757	0.51	0.32
3	0.441	2.618	0.497	0.823	0.319	0.659	0.888	39.133	47.913	49.049	16.365	58.432	16.341	19.124	0.34	0.686	0.498	0.668	0.533	1.453	0.46	46.483	23.375	20.809	38.053	13.216	0.961	4.307	12.66	6.152	1.634	0.901	0.503	8.049	1.404	5.017	1.755	21.703	2.658	8.072	5.296	0.399	51.995	18.371	0.439	0.728
4	0.395	0.715	0.561	0.354	0.515	0.501	1.388	41.088	33.811	26.438	9.607	55.782	28.292	19.14	2.972	0.569	0.445	0.807	0.629	0.817	0.513	42.476	8.643	23.698	42.403	15.03	0.977	0.413	9.095	1.086	1.715	1.472	3.736	2.337	1.138	2.88	1.633	12.411	3.099	18.362	1.209	0.346	30.309	14.99	0.311	0.376
5	0.757	0.914	0.593	0.366	0.383	0.373	0.756	47.025	44.261	45.698	9.878	70.099	29.028	21.545	1.175	0.422	0.366	4.226	0.651	1.25	0.457	68.779	15.856	19.742	53.669	21.849	1.993	1.332	13.14	1.158	3.697	0.849	0.62	1.878	0.655	1.209	1.004	10.449	9.846	8.621	0.81	0.303	20.241	11.793	1.151	0.699
6						0.487	0.823							10.668						0.973	0.566	71.932	14.176	14.965	60.125		0.739	0.88	6.346	4.852	3.814	0.836	0.638	1.602	0.687	4.409	0.618	8.031	2.425	5.695	1.265		23.107	9.316	0.964	1.796
7														21.501						0.718		77.169	9.955	29.205	48.266		6.622	1.62	8.229	1.091	4.457	0.682	0.73	2.494	0.43	4.055	0.925	12.555	1.816	2.953			10.496	16.835	0.827	1.358
8														16.122						3.273				28.508	68.96		3.215	0.453	13.893	2.046	11.717	1.213	0.477	1.243	0.885		4.047	16.209						20.629	1.201
9																								21.216					15.128						0.545			12.4							0.964
10
11
12
MEAN	0.5254	2.2272	0.6096	0.4398	0.368	0.537167	1.1925	45.2636	41.9488	47.5572	16.8698	53.2884	19.1884	18.0499	1.0458	0.6266	0.5062	1.4008	0.7018	1.2515	0.526	63.0276	19.7011	20.9683	46.4255	17.3488	2.23475	1.57388	9.96711	3.66125	4.88075	0.902875	1.0035	3.0805	1.37833	3.69657	1.46725	12.5189	3.24671	7.61329	1.90767	0.3444		15.4663	0.805778	0.834429
STDV	0.162964	1.37269	0.0885822	0.215639	0.0875785	0.103835	0.456871	4.87934	5.9308	13.4461	12.7852	13.2654	9.2009	4.1738	1.13314	0.141619	0.108808	1.58117	0.149817	0.859647	0.080697	13.6116	12.3969	5.5925	14.2867	4.41159	1.96677	1.32944	3.9248	2.54796	4.06686	0.297852	1.10848	2.21784	1.45475	1.26986	1.12505	4.2796	3.01194	5.18338	1.70988	0.0352463	13.3129	5.11266	0.316028	0.544111
SEM	0.0728798	0.613886	0.0396151	0.0964367	0.0391663	0.0423906	0.186517	2.18211	2.65233	6.01329	5.71772	5.93247	4.11477	1.47566	0.506757	0.0633337	0.0486605	0.707121	0.0670003	0.303931	0.0329444	5.14468	3.92025	1.7685	4.76222	1.80102	0.621948	0.470029	1.30827	0.900841	1.43785	0.105306	0.391905	0.784127	0.484917	0.479961	0.397766	1.42653	1.13841	1.95913	0.698057	0.0157626	5.0318	1.8076	0.105343	0.205655
GROUP	SHAM	CLP3P	CLP3PNIC	MECANIC	SP	PD	WORT	INFLIX
MEAN	0.84281	34.5952	0.865529	33.4943	4.46355	2.01236	5.35076	4.36271
STDV	0.667737	15.8674	0.364298	20.2932	3.33259	1.28727	4.68681	7.40576
SEM	0.252381	5.99731	0.137692	9.0754	1.49038	0.575684	2.096	3.31196

## Sheet: NFkB-Brain-RVLM
Field	SHAM							CLP3P							CLP3PNIC							MECANIC					MECANIC-SP					MECANIC-PD					MECANIC-Wort					MECANIC-Inflix
	RAT2	RAT3	RAT5	RAT6	RAT7	RAT4	RAT8	RAT1	RAT2	RAT3	RAT4	RAT7	RAT 8	RAT 9	RAT1	RAT3	RAT4	RAT5	RAT6	RAT 2	RAT 7	RAT1	RAT2	RAT3	RAT4	RAT6	RAT1	RAT2	RAT3	RAT6	RAT 7	RAT1	RAT2	RAT4	RAT5	RAT6	RAT1	RAT2	RAT3	RAT4	RAT5	RAT2	RAT3	RAT4	RAT5	RAT6
1	1.084	1.961	0.477	0.334	0.3	0.825	1.243	1.182	17.722	2.476	7.066	0.957	51.68	18.499	1.192	0.956	0.455	1.173	1.11	1.368	0.661	46.243	31.286	4.616	35.364	43.191	0.338	6.609	31.913	3.203	10.758	2.001	0.676	1.054	3.024	6.854	3.781	23.172	8.248	20.181	18.77	21.165	14.342	50.156	1.661	1.395
2	4.293	5.215	0.349	0.298	0.313	1.73	2.531	1.502	1.729	27.281	15.968	10.758	28.384	6.697	0.325	2.208	0.478	0.486	0.808	2.171	0.571	45.107	12.128	5.655	56.989	28.613	0.615	6.712	18.462	6.246	0.854	4.747	0.803	4.519	0.644	1.403	2.634	3.993	10.194	2.06	0.853	3.86	17.656	43.4	1.931	1.265
3	1.961	0.552	0.407	0.326	0.309	0.625	0.936	0.921	7.435	10.536	8.963	1.808	48.566	8.69	0.569	0.582	0.495	1.629	3.654	1.813	0.639	28.635	5.28	1.918	38.449	23.57	0.615	7.302	10.166	4.639	1.581	4.074	0.37	0.523	0.463	0.937	2.491	6.75	1.287	1.182	2.134	0.459	18.981	15.526	20.02	9.288
4	3.511	0.711	0.38	0.322	0.293	0.929	0.736	3.03	2.057	10.466	9.141	2.296	23.962	12.349	0.523	0.546	0.619	0.522	0.898	0.681	0.382	50.134	26.375	21.633	63.607	47.771	0.343	2.436	10.952	3.888	1.835	9.093	0.297	0.394	0.816	1.838	2.869	10.102	1.691	0.494	13.06	0.346	26.445	16.735	10.878	1.59
5	2.718	0.477	0.377	0.437	0.304	0.562	0.654	0.833	1.424	4.832	10.195	0.939	21.645	46.08	0.969	0.532	0.457	0.662	1.089	0.568	0.508	51.333	21.657	8.234	36.171	14.936	8.573	1.034	3.695	4.915	1.49	2.699	0.37	9.681	0.699	6.143	0.699	2.334	2.357	0.304	5.743	0.396	21.982	18.712	1.682	0.805
6						0.429	1.4							6.396						0.442	0.608		6.04		58.62	23.948	0.344	7.339	1.457	6.524	0.839	6.536	0.337	1.174	0.436	0.598	0.584	28.395				18.299	15.993	11.038	2.032	0.937
7																							23.016		58.719	36.34	14.79	3.727	24.4	10.961	18.38	6.255	0.311	0.307	0.653	0.604						5.011	26.809	49.643
8																							4.282		16.059	5.613	1.223	1.519	10.065		5.994		0.296		5.248	0.664							22.75	49.643
9																							45.665				1.72		9.364		1.802				1.203	1.271
10																							24.277				0.383		8.571		2.849				0.767
11																							30.129				1.726								0.584
12																							16.593
MEAN	2.7134	1.7832	0.398	0.3434	0.3038	0.85	1.25	1.4936	6.0734	11.1182	10.2666	3.3516	34.8474	16.4518	0.7156	0.9648	0.5008	0.8944	1.5118	1.17383	0.5615	44.2904	20.5607		45.4973	27.9977	2.78818	4.58475	12.9045	5.768	4.6382	5.05786	0.4325	2.52171	1.32155	2.25689	2.17633	12.4577	4.7554	4.8442	8.112	7.07657	20.6197		6.36733	2.54667
STDV	1.2602	2.01125	0.0487032	0.0540167	0.00779102	0.467349	0.690148	0.89749	6.96717	9.69799	3.38088	4.18051	14.196	15.2012	0.354374	0.716741	0.0680823	0.49415	1.2043	0.719177	0.103191	9.12848	12.3872	7.72996	16.5313	14.1395	4.64127	2.69793	9.37434	2.57821	5.72754	2.44519	0.194661	3.47951	1.49169	2.4463	1.27132	10.7802	4.15179	8.60114	7.6177	8.87658	4.64328	17.7377	7.60683	3.31524
SEM	0.563577	0.899458	0.0217807	0.024157	0.00348425	0.190794	0.281752	0.40137	3.11581	4.33707	1.51197	1.86958	6.34865	6.20584	0.158481	0.320536	0.0304473	0.220991	0.538577	0.293603	0.0421274	4.08238	3.57586	3.45694	5.84471	4.99907	1.39939	0.953861	2.70614	0.974474	1.6534	0.924194	0.068823	1.31513	0.449761	0.815435	0.519014	4.40099	1.85673	3.84655	3.40674	3.35503	1.64165	6.27122	3.10548	1.35344
GROUP	SHAM	CLP3P	CLP3PNIC	MECANIC	SP	PD	WORT	INFLIX
MEAN	1.09169	11.9432	0.903248	34.5865	6.13673	2.3181	6.46912	9.15258
STDV	0.8994	11.2981	0.356227	12.2929	3.93083	1.73926	3.95496	7.8994
SEM	0.339941	4.27029	0.134641	5.49755	1.75792	0.77782	1.76871	3.53272
									+
