# Supplementary material for: Suppression by central adenosine A3 receptors of the cholinergic defense against cardiovascular aberrations of sepsis: role of PI3K/MAPKs/NFκB signaling
Source: Front Pharmacol. 2024 Jun 20;15:1418981. doi: 10.3389/fphar.2024.1418981 (PMC11222418; doi:10.3389/fphar.2024.1418981)
Supplement: Supplementary file 8 [file Table8.XLSX]

## Sheet: 170-NTS
Field	SHAM					CLP3P					CLP3PNIC					MECANIC					SP-MECANIC					PD-MECANIC					WORT-MECANIC					INFLIX-MECANIC
	RAT2	RAT4	RAT5	RAT7	RAT8	RAT1	RAT6	RAT7	RAT8	RAT9	RAT1	RAT3	RAT4	RAT5	RAT7	RAT1	RAT2	RAT3	RAT4	RAT 6	RAT1	RAT2	RAT3	RAT6	RAT7	RAT1	RAT2	RAT4	RAT5	RAT6	RAT1	RAT2	RAT3	RAT4	RAT5	RAT2	RAT3	RAT4	RAT5	RAT6
1	1.115	0.96	0.968	0.841	1.33	15.012	42.502	41.371	45.057	2.218	0.63	2.68	0.524	0.739	0.442	14.401	3.067	2.211	16.882	17.01	15.243	34.182	5.813	1.544	2.299	32.897	2.409	15.571	1.783	10.623	8.383	4.749	3.24	2.506	3.15	20.159	18.868	4.248	5.34	4.605
2	1.226	2.291	1.126	0.997	0.908	21.806	25.431	49.824	36.472	1.705	0.909	0.471	0.746	2.386	0.949	3.1	4.453	4.093	12.632	9.162	78.913	52.126	10.924	1.697	3.669	47.732	10.213	8.777	3.016	12.816	15.735	6.458	14.542	1.053	10.007	5.826	27.939	2.612	19.487	12.646
3	0.921	2.246	1.01	1.134	0.794	31.319	11.189	51.963	42.084	1.066	0.674	12.882	1.458	1.159	0.677	5.09	6.172	9.629	17.337	9.858	8.571	52.563	22.081	2.276	2.785	15.168	37.274	15.195	17.942	21.869	8.618	8.673	8.137	1.391	2.18	11.578	11.158	5.598	1.166	2.837
4	0.884	2.328	1.406	1.006	0.563	28.26	17.583	60.314	60.258	9.442	0.559	4.136	0.633	1.014	1.744	7.66	7.831	8.57	17.932	10.295	29.246	33.233	8.218	2.513	1.226	11.086	19.487	21.463	33.221	7.688	3.977	0.917	1.618	7.26	3.05	34.06	3.247	2.599	1.577	5.115
5	0.849	2.432	1.46	0.691	0.67	33.453	66.835	62.697	67.106	4.436	0.665	0.803	0.553	0.538	0.399	3.623	15.478	20.703	6.126	15.55	47.826	20.54	7.051	1.032	2.014	13.406	8.289	4.433	21.826	14.141	1.985	1.867	1.026	5.125	19.528	41.094	1.355	0.571	9.508	9.705
6	3.451	1.105	1.572	1.421	0.658	14.034	52.869	44.595	23.622	4.922	0.805	0.495	0.389	1.498	0.385	5.995	14.547	23.421	22.099	19.905	55.776	38.586	5.767	4.369	1.984	9.487	24.513	10.319	2.135	10.549	7.282	24.338	11.4	2.929	7.539	43.417	47.004	4.396	12.609	4.216
7	2.235	1.03	1.176	4.234	0.554	27.274	30.82	22.357	32.875	6.686	0.556	0.402	0.475	2.172		8.063	8.324	31.586	42.897	27.003	31.058	41.154	4.408	3.441	5.393	25.109	6.6	15.996	18.748	18.503	17.334	14.971	11.64	0.905	13.214	32.173	57.852	10.001	8.743	1.663
8	0.899	1.39	0.707	1.703	0.891	21.233	29.409	26.986	45.507	0.728	0.605	0.638		0.649					20.285	8.351	71.438	24.198	11.225	2.678	19.195	19.55	7.017	34.41	8.057	8.616		15.402	7.345	1.665	1.273	26.909	42.731	11.136	2.689	1.558
9	0.828	1.267	0.37	2.102		16.54	14.234	20.225		1.965		0.382		1.075					6.295		43.658	38.962	7.184	4.173	11.31	14.836	15.228	32.709	1.937			3.335	6.743	1.191	1.265	2.376	24.672	7.16	1.031	2.476
10		5.836	1.039	1.135			8.767	18.071		2.402		0.613							11.023		14.072	68.203	5.021	1.682	3.904		28.796	14.239	3.477			4.998	1.358	2.986	5.416		28.476	8.699	9.63	1.688
11		2.009	0.915				6.376			1.421											67.159	72.792	5.043	2.084	3.261		26.107		1.125			3.159	1.613	6.13	26.73		15.755		31.315	47.316
12		0.657					36.84															49.46	11.346	0.818	1.898		21.894		3.265			8.063	2.564		16.124		17.285		40.493	37.581
13																							10.032	0.808	9.823				23.662			8.901	8.276				44.965
14																									7.332
15																									4.718
MEAN	1.37867	1.96258	1.06809	1.5264	0.796	23.2146	28.5713	39.8403	44.1226	3.36282	0.675375	2.3502	0.682571	1.24778	0.766	6.84743	8.55314	14.3161	17.3508	14.6418	42.0873	43.8332	8.77792	2.23962	5.3874	21.0301	17.3189	17.3112	10.7842	13.1006	9.04486	8.14085	6.11554	3.01282	9.123	24.1769	26.2544	5.702	11.9657	10.9505
STDV	0.893638	1.37094	0.345267	1.0398	0.254811	7.19781	18.6982	16.8086	14.1464	2.7296	0.123229	3.90445	0.360318	0.654399	0.525875	3.81771	4.77899	11.0149	10.5138	6.52813	24.4629	15.9579	4.71334	1.17708	4.84085	12.4279	10.7208	9.73507	10.8434	4.91777	5.66746	6.62234	4.56463	2.20298	8.23069	15.0514	17.5197	3.47134	12.5812	15.2365
SEM	0.297879	0.395755	0.104102	0.328813	0.0900894	2.39927	5.39769	5.31533	5.00151	0.823005	0.0435681	1.23469	0.136187	0.218133	0.214687	1.44296	1.80629	4.16325	3.32475	2.30804	7.37584	4.60665	1.30724	0.326463	1.2499	4.14265	3.09482	3.0785	3.00741	1.73869	2.1421	1.83671	1.266	0.664222	2.376	5.01713	4.85908	1.09773	3.63188	4.39839
GROUP	SHAM	CLP3P	CLP3PNIC	MECANIC	SP	PD	WORT	INFLIX
MEAN	1.34635	27.8223	1.14438	12.3419	20.4651	15.909	7.08741	15.8099
STDV	0.445398	16.0483	0.714335	4.43903	20.6742	4.01033	2.5803	8.93945
SEM	0.199188	7.17702	0.31946	1.98519	9.24577	1.79347	1.15395	3.99785

## Sheet: 170-RVLM
Field	SHAM					CLP3P					CLP3PNIC					MECANIC					SP-MECANIC					PD-MECANIC					WORT-MECANIC					WORT-MECANIC
	RAT2	RAT4	RAT5	RAT7	RAT8	RAT1	RAT6	RAT7	RAT8	RAT9	RAT1	RAT3	RAT4	RAT5	RAT7	RAT1	RAT2	RAT3	RAT4	RAT 6	RAT1	RAT2	RAT3	RAT6	RAT7	RAT1	RAT2	RAT4	RAT5	RAT6	RAT1	RAT2	RAT3	RAT4	RAT5	RAT2	RAT3	RAT4	RAT5	RAT6
1	1.748	0.721	2.637	2.665	1.269	14.395	23.294	40.622	60.861	1.653	0.433	4.945	3.19	2.768	0.906	14.236	7.845	6.179	3.858	12.367	68.54	63.049	5.261	1.737	8.353	15.351	21.443	29.703	13.23	11.55	10.817	8.354	1.851	21.323	7.283	18.4	2.062	4.047	3.747	5.304
2	1.492	0.535	1.344	0.978	0.577	7.967	13.694	26.845	55.235	1.212	0.517	3.147	0.476	0.503	0.848	8.446	4.088	8.85	12.75	3.244	57.214	28.094	7.607	2.165	4.158	23.955	32.854	5.068	20.957	12.582	1.496	2.098	3.838	0.783	2.972	9.105	19.474	4.611	2.411	2.49
3	0.972	0.565	0.982	1.023	0.496	22.963	14.879	39.643	28.594	0.907	0.478	3.95	0.509	0.562	1.112	6.117	22.645	13.601	4.169	3.309	60.868	29.432	8.436	3.42	2.8	5.443	23.323	10.346	8.853	18.293	4.284	1.142	6.637	1.672	5.313	14.713	16.058	2.3	3.674	6.615
4	5.091	0.73	2.099	1.786	0.518	31.355	16.125	34.851	36.071	1.256	0.528	2.598	0.572	0.538	0.465	6.978	9.705	7.779	10.532	18.803	72.108	18.67	3.004	1.895	8.427	14.207	19.257	8.438	18.8	7.121	15.906	1.308	1.479	0.708	5.771	22.738	18.238	2.875	2.509	2.031
5	1.426	0.962	1.474	1.183	0.522	27.567	9.149	29.09	38.015	1.237	0.55	0.586	1.609	0.979	0.765	16.419	17.343	10.054	4.068	3.255	75.334	22.947	10.775	2.234	4.153	14.078	12.313	11.23	15.717	10.464	8.44	3.69	3.06	1.744	4.438	7.227	4.284	2.611	1.443	8.576
6	1.108	1.26	0.909	1.044	0.822	28.206	8.34	29.845	29.935	5.386	0.446	2.936	0.564	0.751	0.399	7.112	13.293	7.559	4.658	2.969	81.284	23.525	3.88	1.386	3.213	11.622	29.414	9.489	6.862	30.486	2.938	2.734	3.306	1.121	6.062	3.515	2.031	1.295	0.755	3.979
7	0.99	0.605	0.495	0.729	1.101	14.321	13.374	30.745	64.593	4.612	0.633	2.28	0.476	0.454	0.434	6.942	21.199	15.331	1.861	2.963	60.881	42.111	5.232	2.392	2.691	30.096	36.71	5.659	1.115	13.67	2.368	2.734	2.498	3.759	3.933	14.511	1.588	3.394	1.586	12.502
8	1.356	1.282	1.523	1.313	0.582	11.692	7.167	18.195	28.841	2.517	0.543	3.233	0.475	0.503	0.433	1.569	11.191	15.375	3.439	3.216	63.543	31.828	12.732	1.514	3.319	16.922	8.833	3.829	0.745	15.052	5.877	3.458	1.767	2.312	4.628	24.904	1.451	3.193	4.649	14.105
9	2.178		0.747	0.769	0.495	8.093	6.265	26.246		0.927		1.625	0.682	0.526	0.418		17.818	7.12		2.938	56.313	21.999	9.279		3.259	5.684	12.943	26.448	13.395	10.89	2.069	2.336	4.927	0.648	8.012	13.256	2.31	5.151	3.198	4.029
10	1.903		0.596	2.634	0.684		18.376	16.019				5.918	1.523	0.552			3.195	6.365			59.345	49.944	15.397		3.413		28.613	26.003	21.203	19.402	2.582	7.484	1.903	14.895	3.78	14.903		1.106	1.522	0.911
11	1.492		0.516	0.797	0.642		24.05					1.72	1.801	1.567				7.471			55.378	20.007	17.549		3.422		29.955	8.197	17.202	13.735	3.16	1.269	1.672	7.607	2.216	37.709		1.67	1.434	2.704
12			0.814		0.691		6.334					1.342	1.801	1.59								23.39	10.439				17.578	6.079			1.512	6.05	1.911	0.677	6.025	6.35		1.409		9.244
13					1.221							2.685										62.762	6.817									11.709			8.956	9.234		1.373
14					1.728																	53.528										3.109				3.759		4.299
15																																1.948
MEAN	1.796	0.8325	1.178	1.35645	0.810571	18.5066	13.4206	29.2101		2.18967	0.516	2.84346	1.13983	0.941083	0.642222	8.47738	12.8322	9.60764	5.66688	5.896		35.0919	8.95446	2.09287	4.29164	15.262	22.7697	12.5408	12.5526	14.8405	5.12075	3.96153	2.90408	4.77075	5.33762	14.3089	7.49956	2.80957	2.448	6.04083
STDV	1.15473	0.301504	0.666307	0.704609	0.375982	9.09326	6.24595	8.05114	15.0528	1.67534	0.0643117	1.4676	0.854365	0.703175	0.268249	4.72076	6.81823	3.51147	3.82432	5.72568	8.54534	16.0181	4.38345	0.641029	2.07663	7.92381	8.88022	9.25195	7.3048	6.2484	4.46364	3.07716	1.57217	6.67314	1.96358	9.37843	7.90746	1.35275	1.22912	4.25091
SEM	0.348164	0.106598	0.192346	0.212448	0.100485	3.03109	1.80305	2.54599	5.32196	0.558447	0.0227376	0.40704	0.246634	0.202989	0.0894163	1.66904	2.15611	1.05875	1.3521	1.90856	2.57652	4.28101	1.21575	0.226638	0.626129	2.64127	2.5635	2.67081	2.20248	1.88396	1.28854	0.794518	0.453847	1.92637	0.544599	2.50649	2.63582	0.361537	0.370595	1.22713
GROUP	SHAM	CLP3P	CLP3PNIC	MECANIC	SP	PD	WORT	INFLIX
MEAN	1.19471	15.8317	1.21652	8.49602	12.6077	15.5931	4.41895	6.62136
STDV	0.408273	11.2258	0.94197	2.94969	15.26	4.20537	0.995525	4.79981
SEM	0.182585	5.02033	0.421262	1.31914	6.82448	1.8807	0.445213	2.14654
